# Supplementary material for: Neuroethics 1995–2012. A Bibliometric Analysis of the Guiding Themes of an Emerging Research Field
Source: Front Hum Neurosci. 2016 Jul 1;10:336. doi: 10.3389/fnhum.2016.00336 (PMC4929847; doi:10.3389/fnhum.2016.00336)
Supplement: Supplementary file 5 [file DataSheet1.ZIP]

Archive with 7 entries (7 files):
- The_first_Decade_of_Neuroethics_Data_Analysis_final.xlsx
- The_First_Decade_of_Neuroethics_master.zip
- The_first_Decade_of_Neuroethics_Data_Analysis_Part_II_final.xlsx
- namesEdited.txt
- neuroethics.bib
- refs_to_exclude.txt
- analysis_on_neuroethics_bibliography.xlsx
