# Supplementary material for: Neuroethics 1995–2012. A Bibliometric Analysis of the Guiding Themes of an Emerging Research Field
Source: Front Hum Neurosci. 2016 Jul 1;10:336. doi: 10.3389/fnhum.2016.00336 (PMC4929847; doi:10.3389/fnhum.2016.00336)
Supplement: Supplementary file 5 [file DataSheet1.ZIP › The_first_Decade_of_Neuroethics_Data_Analysis_final.xlsx]

## Sheet: Categories + Keywords
No.	Category	Keyword I	Keyword II	Keyword III	Keyword IV	Keyword V	Keyword VI	Keyword VII	Keyword VIII	Keyword IX	Keyword X	Keyword XI	Keyword XII																Min number of keywords	These words alone justify the categorization
1	Addiction	drugs	compulsion	abuse	chronic	addict*	drug-seeking	craving	alcohol	dependence																			2
2	Brain Death / Sever disorders of consciousness	death	brain dea*	resuscitation	life sustaining	minimally conscious state	vegetative state*	coma	end of life	comatose	icu	intensive care	traumatic	severe	head injur*	brain injur*	minimally conscious state	mcs	terminal care	terminally*	terminal disease	suicide	euthanasia	locked in					1	resuscitation;brain death;mcs;tbi;locked in
3	Social and Econ neuroscience	reward*	economics	reinforcement	financial	emotion	trust	love	incentive*	empathy	altruis*	happiness	pleasure	social cognition	social cognitive	prosocial	game	nash	cooperat*	neuroeco*	social brain	antisocial	microeconomic*	consumer*	social ties	social judgment*	decision making	choice behavior	1	social behavior;social conventions;mirror;economic theory
4	Brain stimulation	neuromodulation	stimulation	dbs	deep brain stimulation	transcranial	tms																						1	deep brain stimulation;dbs;tms
5	Enhancement	cognitive enhancement*	neuroenhancement*	cosmetic neurology	moral enhancement*	human enhancement*	cognitive enhancer*	psychopharmacological enhancement*	pharmacological enhancement*	cognition enhancing	cognition enhancing	self enhancement*	neurocognitive enhancement*	cognitive enhancing	biomedical enhancement*														2
6	(Medical) Research and Medicine	placebo*	human rights	informed consent*	conflicts of interest	conflict of interest	ethics committee*	ethical behavior	medical ethics	consent procedure*	implied consent*	formal consent*	incidental	research consent*															2
7	Neurosurgery	surgic*	surgery	cbi*	neurosurgery	nrm	neurosurgical	psychosurgery	transplant*	implant*	donat*	donor*																	2
8	Moral Theory	deontology	consequentialism	normative	morality	autonomy	utilitarian	trolley problem	punishment	moral psychology	moral cognition	moral value*	free will	moral behavior	moral dilemma	aggressi*	moral judgment*	welfare	moral decision*	moral mind	morally	war	moral emotion*	conflict*	moral philos*	moral belief*	moral agency		1	morality;trolley problem; moral judgment;moral judgments;moral emotion;moral emotions;moral cognition;moral psychology;moral brain;moral mind;moral decisions;moral decision;moral behavior;moral dilemma;welfare;aggression;war;free will
9	Molecular / Genetics	gene*	genome	epigenome	molecular	cell*																							1	epigenome
10	Legal Studies	law	responsibility	legal	forensic*	judicial	jail	court*	legislature*	jurisprudence																			1	law;legal;forensic;forensics
11	Neuroimaging	fmri*	imaging	ct	pet	scan*	brain image*	mri	diffusion tensor	eegs	magnetic resonance imaging	neuroimaging																	2
12	Philosophy of Mind and Consciousness	phenomenal	qualia	brainhood	ontolog*	espitemolog*	life world	phenomenolog*	mind	rational	philosoph*	mental state	paradigm	introspection	consciousness	descartes	cartesian	kant*	instrumental	sleep	subjectively	volition	reductioni*	self regulation	self knowledge	theory of mind	extended mind	personhood	1	awareness;consciousness;descartes;cartesian;neuroreductionism;phenomenolog*;brainhood;theory of mind
13	Psychiatric and neurodegenerative diseases and disorders	schizo*	autism*	psychopath*	asperger	psychiatric	alzheimer	dementia	parkinson	neurodegenerative	autistic	epileptic	psychiatry	psychosis	mental illness*	mental disorder*	bipolar	sclerosis	adhd	obsessive compulsive	manic	electroconvulsive	demented	ageing	age related	attention deficit*	biid	nervous system disorder*	2
14	Psychopharmacology	methylphenidat	propranolol	modafinil	ssri	propranolol	psychopharma*	psychotropic	prozac	pharmaceu*	pharmaco*	marijuana	antidepressant*	antipsychotic*	pharmacokinetic	antiepileptic drug*	benzodiazepine	lorazepam	neuropharma*										2
15	(Neuro)science and society	public	media	engagement	popular press	sensationalist	communicating scientific	communicating science	public outreach	coverage	policy	social	cultur*	politics	education	policies	educational	societal implication*	policy recommendation*										1	science communication

## Sheet: Publications per year
Year	1995	1996	1997	1998	1999	2000	2001	2002	2003	2004	2005	2006	2007	2008	2009	2010	2011	2012			Total
Number of Publications MND	8	11	9	15	15	23	17	55	54	83	131	127	156	248	590	145	348	261			2296
							Counts only pubs in the database that have abstracts and / or keywords.
							250 references removed because they belonged to the BCI project and discarded after a manual check
Year	1995	1996	1997	1998	1999	2000	2001	2002	2003	2004	2005	2006	2007	2008	2009	2010	2011	2012	x'	Summ	Standarddeviation 2009-2012	Median
Number of publications - Web of Science (neuroethics/title)	0	0	0	0	0	0	0	2	4	7	13	12	26	24	29	21	18	19	9.72222	175	4.99166	5.5
Number of publications - Web of Science (neuroethic*/title)	0	1	0	0	0	0	0	2	4	8	13	14	28	26	30	22	24	20	10.6667	192	4.32049	6
Number of publications - Web of Science (neuroethic*/title AND topic)	0	1	0	0	0	0	0	2	4	8	13	14	28	26	30	22	24	20	10.6667	192	4.32049	6
Number of publications - Web of Science (neuro*/title AND ethic*/title)	14	13	14	13	13	7	7	23	17	12	13	21	30	31	32	35	21	36	19.5556	352	6.87992	15.5
Number of publications - MND	8	11	9	15	15	23	17	55	54	83	131	127	156	248	590	145	348	261	127.556	2296	188.65	69
Number of publications - Web of Science (neuro*/topic AND ethic*/topic)	53	60	74	74	86	83	91	98	129	112	135	192	204	283	275	272	290	328	157.722	2839	25.7342	120.5
Number of publications - Web of Science (neuroethic*/topic)	0	1	0	1	0	0	0	3	7	13	18	25	44	49	60	52	56	50	21.0556	379	4.43471	10
topic' searches for title, abstract and keywords

## Sheet: MND-Publications per Category
CAT_(Medical) Research and Medicine	CAT_(Neuro)science and society	CAT_Addiction	CAT_Brain Death / Sever disorders of consciousness	CAT_Brain stimulation	CAT_Enhancement	CAT_Legal Studies	CAT_Molecular / Genetics	CAT_Moral Theory	CAT_Neuroimaging	CAT_Neurosurgery	CAT_Philosophy of Mind and Consciousness	CAT_Psychiatric and neurodegenerative diseases and disorders	CAT_Psychopharmacology	CAT_Social and Econ neuroscience
Northoff, Georg, Witzel, Joachim, Bogerts, Bernhard, . 2006. [Neuroethics--a future discipline?]. Der Nervenarzt. Progress in neuroscience leads not only to novel therapeutic opportunities but also raises several ethical problems. These problems are often subsumed under the term neuroethics, of which the definition and purpose often remain unclear. We discuss the problems of informed consent, fre…	Bird, Stephanie J, . 2012. Potential for Bias in the Context of Neuroethics : Commentary on "Neuroscience, Neuropolitics and Neuroethics: The Complex Case of Crime, Deception and fMRI". Science and Engineering Ethics. Neuroscience research, like all science, is vulnerable to the influence of extraneous values in the practice of research, whether in research design or the selection, analysis and i…	Bell, Stephanie K, Lucke, Jayne C, Hall, Wayne D, . 2012. Lessons for Enhancement From the History of Cocaine and Amphetamine Use. AJOB Neuroscience. Developments in neuroscience have raised the possibility that pharmaceuticals may be used to enhance memory, mood, and attention in people who do not have an illness or disorder, a practice known as ?cognitive enhancement.? We describe historical ex…	Machado, Calixto, Perez-Nellar, J, Estevez, M, Gonzalez, E, . 2011. Evidence-based guideline update: Determining brain death in adults: report of the Quality Standards Subcommittee of the American Academy of Neurology. Neurology. null	Steven, Megan S, Pascual-Leone, Alvaro, . 2005. Transcranial magnetic stimulation and the human brain: an ethical evaluation. Neuroethics: defining the issues in theory, practice and policy. null	Bell, Stephanie K, Lucke, Jayne C, Hall, Wayne D, . 2012. Lessons for Enhancement From the History of Cocaine and Amphetamine Use. AJOB Neuroscience. Developments in neuroscience have raised the possibility that pharmaceuticals may be used to enhance memory, mood, and attention in people who do not have an illness or disorder, a practice known as ?cognitive enhancement.? We describe historical ex…	Garnett, A, Whiteley, Louise, Piwowar, H, Rasmussen, E, Illes, Judy, . 2011. Neuroethics and fMRI: mapping a fledgling relationship. PLoS One. Human functional magnetic resonance imaging (fMRI) informs the understanding of the neural basis of mental function and is a key domain of ethical enquiry. It raises questions about the practice and implications of research, and reflexively informs ethics …	Helmchen, Hanfried, . 2000. [Ethical implications of clinical neuroscience]. Der Nervenarzt. This paper deals with ethical implications of neuroscientific research on patients as well as with the application of its results in diagnosis and treatment for brain diseases, in which a considerable demand for research exists due to their high frequency, long duration, disabling consequences, and unsati…	Northoff, Georg, Witzel, Joachim, Bogerts, Bernhard, . 2006. [Neuroethics--a future discipline?]. Der Nervenarzt. Progress in neuroscience leads not only to novel therapeutic opportunities but also raises several ethical problems. These problems are often subsumed under the term neuroethics, of which the definition and purpose often remain unclear. We discuss the problems of informed consent, fre…	Northoff, Georg, Witzel, Joachim, Bogerts, Bernhard, . 2006. [Neuroethics--a future discipline?]. Der Nervenarzt. Progress in neuroscience leads not only to novel therapeutic opportunities but also raises several ethical problems. These problems are often subsumed under the term neuroethics, of which the definition and purpose often remain unclear. We discuss the problems of informed consent, fre…	Bombarda, J M, Alves, L C, Bacheschi, L A, . 2004. [Psychosurgery: the search for an ethical equilibrium]. Rev Bras Psiquiatr. null	Spence, Sean A, Hunter, Mike D, Farrow, Tom F D, Green, Russel D, Leung, David H, Hughes, Catherine J, Ganesan, VVenkatasubramanian, . 2004. A cognitive neurobiological account of deception: evidence from functional neuroimaging. Philosophical Transactions of the Royal Society B: Biological Sciences. An organism may use misinformation, knowingly (through deception) or unknowingly (as in the case …	Carter, Adrian, Bell, Emily, Racine, Eric, Hall, Wayne D, . 2011. Ethical Issues Raised by Proposals to Treat Addiction Using Deep Brain Stimulation. Neuroethics. Deep brain stimulation (DBS) has been proposed as a potential treatment of drug addiction on the basis of its effects on drug self-administration in animals and on addictive behaviours in some humans treated with DBS for other psychiatr…	Metzinger, Thomas K, . 2012. [Neuroethics of pharmaceutical cognitive enhancement: the first ten years: current problems and practical guiding principles]. Fortschr Neurol Psychiatr. An evaluating survey of the development of the neuroethics of pharmaceutical cognitive enhancement (PCE) during the last decade, focussing on the situation in Germany, has been undertaken. This article presents the m…	Bird, Stephanie J, . 2012. Potential for Bias in the Context of Neuroethics : Commentary on "Neuroscience, Neuropolitics and Neuroethics: The Complex Case of Crime, Deception and fMRI". Science and Engineering Ethics. Neuroscience research, like all science, is vulnerable to the influence of extraneous values in the practice of research, whether in research design or the selection, analysis and i…
Mantini, D, Caulo, M, Ferretti, A, Romani, G L, Tartaro, A, . 2009. Noxious somatosensory stimulation affects the default mode of brain function: evidence from functional MR imaging. Radiology. PURPOSE: To investigate whether default mode network (DMN) spatial properties can be directly affected by pain, with a comparison of painful and nonpainful conditions. MATERIALS AND METHODS: The authors pe…	Metzinger, Thomas K, . 2012. [Neuroethics of pharmaceutical cognitive enhancement: the first ten years: current problems and practical guiding principles]. Fortschr Neurol Psychiatr. An evaluating survey of the development of the neuroethics of pharmaceutical cognitive enhancement (PCE) during the last decade, focussing on the situation in Germany, has been undertaken. This article presents the m…	Kuehn, B M, . 2009. Findings on alcohol dependence point to promising avenues for targeted therapies. Jama. null	Campbell, Courtney S, . 2004. Harvesting the living? separating "brain death" and organ transplantation. Kennedy Inst Ethics J. The chronic shortage of transplantable organs has reached critical proportions. In the wake of this crisis, some bioethicists have argued that there is sufficient public support to expand organ recovery through use of neocortical criteria of death or even pre-mortem orga…	Vasques, Xavier, Cif, Laura, Hess, Olivier, Gavarini, Sophie, Mennessier, Gerard, Coubes, Philippe, . 2009. Stereotactic model of the electrical distribution within the internal globus pallidus during deep brain stimulation. Journal of Computational Neuroscience. Deep brain stimulation (DBS) of the internal globus pallidus (GPi) is an established surgical technique for the treatment of movement d…	Metzinger, Thomas K, . 2012. [Neuroethics of pharmaceutical cognitive enhancement: the first ten years: current problems and practical guiding principles]. Fortschr Neurol Psychiatr. An evaluating survey of the development of the neuroethics of pharmaceutical cognitive enhancement (PCE) during the last decade, focussing on the situation in Germany, has been undertaken. This article presents the m…	Spence, Sean A, Hunter, Mike D, Farrow, Tom F D, Green, Russel D, Leung, David H, Hughes, Catherine J, Ganesan, VVenkatasubramanian, . 2004. A cognitive neurobiological account of deception: evidence from functional neuroimaging. Philosophical Transactions of the Royal Society B: Biological Sciences. An organism may use misinformation, knowingly (through deception) or unknowingly (as in the case …	Phillips, H, . 2003. A merging of minds. New Scientist. A major problem with neuroscience research is the all-embracing nature of the discipline and the way that it covers so many aspects of the brain that it is becoming difficult to perceive the subject as a whole. Calls for a new, interdisciplinary approach to the subject and examines the current initiatives that could bring this about.	Feldmanhall, O, Mobbs, Dean, Evans, D A, Hiscox, L, Navrady, L, Dalgleish, T, . 2012. What we say and what we do: The relationship between real and hypothetical moral choices. Cognition. Moral ideals are strongly ingrained within society and individuals alike, but actual moral choices are profoundly influenced by tangible rewards and consequences. Across two studies we show that real moral decisi…	Kliemann, D, Young, Liane L, Scholz, Jan, Saxe, Rebecca, . 2008. The influence of prior record on moral judgment. Neuropsychologia. Repeat offenders are commonly given more severe sentences than first-time offenders for the same violations. Though this practice makes intuitive sense, the theory behind escalating penalties is disputed in both legal and economic theories. Here we investigate folk i…	Campbell, Courtney S, . 2004. Harvesting the living? separating "brain death" and organ transplantation. Kennedy Inst Ethics J. The chronic shortage of transplantable organs has reached critical proportions. In the wake of this crisis, some bioethicists have argued that there is sufficient public support to expand organ recovery through use of neocortical criteria of death or even pre-mortem orga…	Wasserman, David T, Liao, S Matthew, . 2008. Issues in the Pharmacological Induction of Emotions. Journal of Applied Philosophy. In this paper, we examine issues raised by the possibility of regulating emotions through pharmacological means. We argue that emotions induced through these means can be authentic phenomenologically, and that the manner of inducing them need not make them any less our …	Keefe, R S, Mohs, R C, Bilder, R M, Harvey, P D, Green, M F, Meltzer, H Y, Gold, James M, Sano, M, . 2003. Neurocognitive assessment in the Clinical Antipsychotic Trials of Intervention Effectiveness (CATIE) project schizophrenia trial: development, methodology, and rationale. Schizophr Bull. Patients with schizophrenia are severely impaired in crucial aspects of neurocognitive function. This imp…	Wasserman, David T, Liao, S Matthew, . 2008. Issues in the Pharmacological Induction of Emotions. Journal of Applied Philosophy. In this paper, we examine issues raised by the possibility of regulating emotions through pharmacological means. We argue that emotions induced through these means can be authentic phenomenologically, and that the manner of inducing them need not make them any less our …	Moll, J├Âl, De Oliveira-Souza, Ricardo, Bramati, I E, Grafman, Jordan, . 2002. Functional networks in emotional moral and nonmoral social judgments. Neuroimage. null
Bombarda, J M, Alves, L C, Bacheschi, L A, . 2004. [Psychosurgery: the search for an ethical equilibrium]. Rev Bras Psiquiatr. null	Eastman, Nigel, Campbell, Colin S, . 2006. Neuroscience and legal determination of criminal responsibility. Nature Reviews Neuroscience. Neuroscience is increasingly identifying associations between biology and violence that appear to offer courts evidence relevant to criminal responsibility. In addition, in a policy era of 'zero tolerance of risk', evidence of biological abnormality in some of t…	Stephen, J H, Halpern, C H, Barrios, C J, Balmuri, U, Pisapia, J M, Wolf, Julia A, Kampman, K M, Baltuch, G H, Caplan, Arthur L, Stein, S C, . 2012. Deep brain stimulation compared with methadone maintenance for the treatment of heroin dependence: a threshold and cost-effectiveness analysis. Addiction. AIMS: To determine the success threshold at which a theoretical course of deep brain stimulatio…	Brierley, J, Larcher, V, . 2011. Organ donation from children: time for legal, ethical and cultural change. Acta Paediatr. Successful transplantation has lead to increasing need for donated organs from children; however, contemporaneously decreased brain-death rates means optimization of donation processes is crucial. Although excellent palliative care and organ donation are compatible, discrepan…	Carter, Adrian, Bell, Emily, Racine, Eric, Hall, Wayne D, . 2011. Ethical Issues Raised by Proposals to Treat Addiction Using Deep Brain Stimulation. Neuroethics. Deep brain stimulation (DBS) has been proposed as a potential treatment of drug addiction on the basis of its effects on drug self-administration in animals and on addictive behaviours in some humans treated with DBS for other psychiatr…	Moreno, Jonathan D, . 2003. Neuroethics: an agenda for neuroscience and society. Nature Reviews Neuroscience. null	Metzinger, Thomas K, . 2012. [Neuroethics of pharmaceutical cognitive enhancement: the first ten years: current problems and practical guiding principles]. Fortschr Neurol Psychiatr. An evaluating survey of the development of the neuroethics of pharmaceutical cognitive enhancement (PCE) during the last decade, focussing on the situation in Germany, has been undertaken. This article presents the m…	Bailey, Ronald, . 2005. Liberation biology: the scientific and moral case for the biotech revolution. . By the middle of the 21st century century we can expect that the rapid progress in biotechnology will utterly transform human life. Even the prospect of immortality beckons. Such scenarios excite many people and frighten or appall many others--already biotechnology opponents are organizing poli…	Garnett, A, Whiteley, Louise, Piwowar, H, Rasmussen, E, Illes, Judy, . 2011. Neuroethics and fMRI: mapping a fledgling relationship. PLoS One. Human functional magnetic resonance imaging (fMRI) informs the understanding of the neural basis of mental function and is a key domain of ethical enquiry. It raises questions about the practice and implications of research, and reflexively informs ethics …	De Vries, Raymond, . 2005. Framing Neuroethics: A Sociological Assessment of the Neuroethical Imagination. The American Journal of Bioethics. null	Carter, Adrian, Bell, Emily, Racine, Eric, Hall, Wayne D, . 2011. Ethical Issues Raised by Proposals to Treat Addiction Using Deep Brain Stimulation. Neuroethics. Deep brain stimulation (DBS) has been proposed as a potential treatment of drug addiction on the basis of its effects on drug self-administration in animals and on addictive behaviours in some humans treated with DBS for other psychiatr…	Fins, Joseph J, . 2009. The ethics of measuring and modulating consciousness: the imperative of minding time. Prog Brain Res. Using time as an over-arching metaphor, and drawing upon resources in the sciences, humanities, and the history of medicine, the author addresses the neuroethics of measuring and modulating consciousness. Static and evolving views of time dating to the Ancients are contras…	Dunn, Laura B, Holtzheimer, Paul E, Hoop, Jinger G, Mayberg, Helen S, Roberts, Laura Weiss, Appelbaum, Paul S, . 2011. Ethical Issues in Deep Brain Stimulation Research for Treatment-Resistant Depression: Focus on Risk and Consent. AJOB Neuroscience. Deep brain stimulation (DBS) is currently in pivotal trials as an intervention for treatment-resistant depression (TRD). Although offering hope for …	Synofzik, Matthis, . 2007. Eingriffe in die Grundlagen der Pers´┐¢nlichkeit: Eine praxisorientierte ethische Analyse von Neuropharmaka und Tiefhirnstimulation. Deutsche Medizinische Wochenschrift. Durch den rapiden Fortschritt in der Neuropharmakologie scheinen unsere kognitiven F´┐¢higkeiten und emotionalen Stimmungen immer wirkungsvoller verbessert werden zu k´┐¢nnen. Verfahren der Tiefhirnstim…	Holloway, R G, Quill, T E, . 2010. Treatment decisions after brain injury--tensions among quality, preference, and cost. N Engl J Med. null
Miller, Franklin G, Fins, Joseph J, . 2005. Protecting human subjects in brain research: a pragmatic perspective. Neuroethics: defining the issues in theory, practice and policy. null	Large, M M, Nielssen, O B, Ryan, C J, Hayes, R A, . 2008. Mental health laws that require dangerousness for involuntary admission may delay the initial treatment of schizophrenia. Soc Psychiatry Psychiatr Epidemiol. INTRODUCTION: A long duration of untreated psychosis (DUP) is associated with a worse prognosis, an increased risk of suicide and may be linked to serious violence. Mental health laws…	Bickel, W K, Miller, M L, Yi, R, Kowal, B P, Lindquist, D M, Pitcock, J A, . 2006. Behavioral and neuroeconomics of drug addiction: Competing neural systems and temporal discounting processes. Drug Alcohol Depend. We review behavioral- and neuroeconomic research that identifies temporal discounting as an important component in the development and maintenance of drug addiction. First, we review be…	Fins, Joseph J, . 2009. The ethics of measuring and modulating consciousness: the imperative of minding time. Prog Brain Res. Using time as an over-arching metaphor, and drawing upon resources in the sciences, humanities, and the history of medicine, the author addresses the neuroethics of measuring and modulating consciousness. Static and evolving views of time dating to the Ancients are contras…	Dunn, Laura B, Holtzheimer, Paul E, Hoop, Jinger G, Mayberg, Helen S, Roberts, Laura Weiss, Appelbaum, Paul S, . 2011. Ethical Issues in Deep Brain Stimulation Research for Treatment-Resistant Depression: Focus on Risk and Consent. AJOB Neuroscience. Deep brain stimulation (DBS) is currently in pivotal trials as an intervention for treatment-resistant depression (TRD). Although offering hope for …	Keefe, R S, Mohs, R C, Bilder, R M, Harvey, P D, Green, M F, Meltzer, H Y, Gold, James M, Sano, M, . 2003. Neurocognitive assessment in the Clinical Antipsychotic Trials of Intervention Effectiveness (CATIE) project schizophrenia trial: development, methodology, and rationale. Schizophr Bull. Patients with schizophrenia are severely impaired in crucial aspects of neurocognitive function. This imp…	Eastman, Nigel, Campbell, Colin S, . 2006. Neuroscience and legal determination of criminal responsibility. Nature Reviews Neuroscience. Neuroscience is increasingly identifying associations between biology and violence that appear to offer courts evidence relevant to criminal responsibility. In addition, in a policy era of 'zero tolerance of risk', evidence of biological abnormality in some of t…	Jedlicka, Peter, . 2007. Physical complexity and cognitive evolution. Worldviews, Science and Us: Philosophy and Complexity. Our intuition tells us that there is a general trend in the evolution of nature, a trend towards greater complexity. However, there are several definitions of complexity and hence it is difficult to argue for or against the validity of this intuition. Christoph Adami has re…	Moll, J├Âl, De Oliveira-Souza, Ricardo, Bramati, I E, Grafman, Jordan, . 2002. Functional networks in emotional moral and nonmoral social judgments. Neuroimage. null	Fins, Joseph J, . 2009. The ethics of measuring and modulating consciousness: the imperative of minding time. Prog Brain Res. Using time as an over-arching metaphor, and drawing upon resources in the sciences, humanities, and the history of medicine, the author addresses the neuroethics of measuring and modulating consciousness. Static and evolving views of time dating to the Ancients are contras…	Dunn, Laura B, Holtzheimer, Paul E, Hoop, Jinger G, Mayberg, Helen S, Roberts, Laura Weiss, Appelbaum, Paul S, . 2011. Ethical Issues in Deep Brain Stimulation Research for Treatment-Resistant Depression: Focus on Risk and Consent. AJOB Neuroscience. Deep brain stimulation (DBS) is currently in pivotal trials as an intervention for treatment-resistant depression (TRD). Although offering hope for …	Glannon, Walter, . 2009. Our brains are not us. Bioethics. Many neuroscientists have claimed that our minds are just a function of and thus reducible to our brains. I challenge neuroreductionism by arguing that the mind emerges from and is shaped by interaction among the brain, body, and environment. The mind is not located in the brain but is distributed among these three entities. I then explor…	Carter, Adrian, Ambermoon, Polly, Hall, Wayne D, . 2011. Drug-Induced Impulse Control Disorders: A Prospectus for Neuroethical Analysis. Neuroethics. There is growing evidence that dopamine replacement therapy (DRT) used to treat Parkinson's Disease can cause compulsive behaviours and impulse control disorders (ICDs), such as pathological gambling, compulsive buying and hypersexuality. Like more …	Keefe, R S, Mohs, R C, Bilder, R M, Harvey, P D, Green, M F, Meltzer, H Y, Gold, James M, Sano, M, . 2003. Neurocognitive assessment in the Clinical Antipsychotic Trials of Intervention Effectiveness (CATIE) project schizophrenia trial: development, methodology, and rationale. Schizophr Bull. Patients with schizophrenia are severely impaired in crucial aspects of neurocognitive function. This imp…	Kable, Joseph W, Glimcher, Paul W, . 2007. The neural correlates of subjective value during intertemporal choice. Nat Neurosci. Neuroimaging studies of decision-making have generally related neural activity to objective measures (such as reward magnitude, probability or delay), despite choice preferences being subjective. However, economic theories posit that decision-makers behave as though diff…
Dunn, Laura B, Holtzheimer, Paul E, Hoop, Jinger G, Mayberg, Helen S, Roberts, Laura Weiss, Appelbaum, Paul S, . 2011. Ethical Issues in Deep Brain Stimulation Research for Treatment-Resistant Depression: Focus on Risk and Consent. AJOB Neuroscience. Deep brain stimulation (DBS) is currently in pivotal trials as an intervention for treatment-resistant depression (TRD). Although offering hope for …	Campbell, Courtney S, . 2004. Harvesting the living? separating "brain death" and organ transplantation. Kennedy Inst Ethics J. The chronic shortage of transplantable organs has reached critical proportions. In the wake of this crisis, some bioethicists have argued that there is sufficient public support to expand organ recovery through use of neocortical criteria of death or even pre-mortem orga…	Buchman, Daniel Z, Illes, Judy, Reiner, Peter B, . 2011. The Paradox of Addiction Neuroscience. Neuroethics. Neuroscience has substantially advanced the understanding of how changes in brain biochemistry contribute to mechanisms of tolerance and physical dependence via exposure to addictive drugs. Many scientists and mental health advocates scaffold this emerging knowledge by adding the imprimatu…	Holloway, R G, Quill, T E, . 2010. Treatment decisions after brain injury--tensions among quality, preference, and cost. N Engl J Med. null	Glannon, Walter, . 2010. Consent to deep brain stimulation for neurological and psychiatric disorders. J Clin Ethics. Deep brain stimulation (DBS) of the globus pallidus interna and subthalamic nucleus has restored some degree of motor control in many patients in advanced stages of Parkinson's disease. DBS has also been used to treat dystonia, essential tremor (progressive neurological condition …	Mima, T, . 2009. [Social impact of recent advances in neuroscience]. Brain Nerve. Recent advances in neuroscience opened up new technical possibilities, such as enabling possible human mindreading, neuroenhancement, and application of brain-machine-interface into everyday life, as well as the advent of new powerful psychotropic drugs. In addition to the conventional problems in bioethics, such as…	Eijkholt, M, Anderson, James A, Illes, Judy, . 2012. Picturing neuroscience research through a human rights lens: imaging first-episode schizophrenic treatment-naive individuals. Int J Law Psychiatry. In this paper we examine imaging research involving first-episode schizophrenic treatment-naive individuals (FESTNIs) through a legal human rights lens; in particular, the lens of the Additional Pro…	Raine, Adrian, . 2008. From Genes to Brain to Antisocial Behavior. Current Directions in Psychological Science. This review summarizes recent brain-imaging and molecular-genetic findings on antisocial, violent, and psychopathic behavior. A "genes to brain to antisocial behavior" model hypothesizes that specific genes result in structural and functional brain alterations that, in turn, predispose …	Bok, Hilary, . 2007. The Implications of Advances in Neuroscience for Freedom of the Will. Neurotherapeutics. Summary Some neuroscientists argue that advances in neuroscience threaten to undermine our freedom. The argument here is that those concerns are instances of a more general concern about the compatibility of freedom with causal determinism, and that denying that our choices are fully dete…	Harenski, C L, Kim, S H, Hamann, S, . 2009. Neuroticism and psychopathy predict brain activation during moral and nonmoral emotion regulation. Cogn Affect Behav Neurosci. Functional neuroimaging has identified brain regions associated with voluntary regulation of emotion, including the prefrontal cortex and amygdala. The neural mechanisms underlying individual differences in emotion regulation ha…	Brierley, J, Larcher, V, . 2011. Organ donation from children: time for legal, ethical and cultural change. Acta Paediatr. Successful transplantation has lead to increasing need for donated organs from children; however, contemporaneously decreased brain-death rates means optimization of donation processes is crucial. Although excellent palliative care and organ donation are compatible, discrepan…	Bramstedt, Katrina A, Ford, Paul J, . 2006. Protecting human subjects in neurosurgical trials: the challenge of psychogenic dystonia. Contemp Clin Trials. The discomfort and suffering of medically refractory organic dystonia has lead to the pursuit of new potential treatment interventions, namely, pallidotomy and deep brain stimulation (DBS). The risks inherent in surgical procedures require a he…	Harenski, C L, Kim, S H, Hamann, S, . 2009. Neuroticism and psychopathy predict brain activation during moral and nonmoral emotion regulation. Cogn Affect Behav Neurosci. Functional neuroimaging has identified brain regions associated with voluntary regulation of emotion, including the prefrontal cortex and amygdala. The neural mechanisms underlying individual differences in emotion regulation ha…	Blank, Robert H, . 1999. Brain policy: how the new neuroscience will change our lives and our politics. . Neural grafting, virtual reality, gene therapy, psychotropic drugs ? As startling new treatments emerge for disorders of the brain, new concerns are arising along with them. In the first book to examine the implications of the full range of revolutionary interventions now possible in the huma…	Spitzer, Manfred, . 2006. [Neuroeconomy - empirical science of judgement, decision making and action]. Zeitschrift fuer medizinische Ethik. Neuroeconomics is a genuinely new science with relevance for ethicists. The many points of contact between neuroscience and ethics are augmented by neuroeconomics and its description of neuronal processes. Although one can?t move from a description of what is…
Eijkholt, M, Anderson, James A, Illes, Judy, . 2012. Picturing neuroscience research through a human rights lens: imaging first-episode schizophrenic treatment-naive individuals. Int J Law Psychiatry. In this paper we examine imaging research involving first-episode schizophrenic treatment-naive individuals (FESTNIs) through a legal human rights lens; in particular, the lens of the Additional Pro…	Buchanan, Allen, . 2009. Philosophy and Public Policy: A Role for Social Moral Epistemology. Journal of Applied Philosophy. Part 1 of this essay argues that one of the most important contributions of philosophers to sound public policy may be to combat the influence of bad Philosophy (which includes, but is not limited to, bad Philosophy produced by accredited academic philosophers). Part 2 argue…	Glannon, Walter, . 2011. Diminishing and Enhancing Free Will. AJOB Neuroscience. Free will consists in the capacity to initiate and execute plans of action. It involves the capacity to respond to reasons and control how our motivational states issue in our actions. Neurological and psychiatric disorders can diminish this capacity by causing dysfunction in the neural networks that mediate it. But …	Hertogh, Cees M P M, De Boer, Marike E, Dr´┐¢es, Rose-Marie, Eefsting, Jan A, . 2007. Would We Rather Lose Our Life Than Lose Our Self? Lessons From the Dutch Debate on Euthanasia for Patients With Dementia. The American Journal of Bioethics. This article reviews the Dutch societal debate on euthanasia/assisted suicide in dementia cases, specifically Alzheimer's disease. It discusses the ethical …	Nuttin, Bart, Gybels, J, Cosyns, P, Gabriels, L├Âs, Meyerson, B, Andreewitch, S, Rasmussen, S A, Greenberg, Benjamin D, Friehs, G, Rezai, Ali R, Montgomery, Erwin B, Malone, Donald A, Fins, Joseph J, . 2003. Deep brain stimulation for psychiatric disorders. Neurosurg Clin N Am. null	Hogarty, G E, Greenwald, D P, Eack, S M, . 2006. Durability and mechanism of effects of cognitive enhancement therapy. Psychiatr Serv. OBJECTIVES: This study sought to determine whether previously reported effects of cognitive enhancement therapy (CET) are maintained one year after treatment. CET is a developmental, small-group approach to the remediation of neurocognitive and social-cognitive de…	Brierley, J, Larcher, V, . 2011. Organ donation from children: time for legal, ethical and cultural change. Acta Paediatr. Successful transplantation has lead to increasing need for donated organs from children; however, contemporaneously decreased brain-death rates means optimization of donation processes is crucial. Although excellent palliative care and organ donation are compatible, discrepan…	Doucet, Hubert, . 2005. Imagining a Neuroethics Which Would Go Further Than Genethics. The American Journal of Bioethics. null	Buchanan, Allen, . 2009. Philosophy and Public Policy: A Role for Social Moral Epistemology. Journal of Applied Philosophy. Part 1 of this essay argues that one of the most important contributions of philosophers to sound public policy may be to combat the influence of bad Philosophy (which includes, but is not limited to, bad Philosophy produced by accredited academic philosophers). Part 2 argue…	Wilkinson, Dominic J, Kahane, Guy U Y, Horne, M, Savulescu, Julian, . 2009. Functional neuroimaging and withdrawal of life-sustaining treatment from vegetative patients. J Med Ethics. Recent studies using functional magnetic resonance imaging of patients in a vegetative state have raised the possibility that such patients retain some degree of consciousness. In this paper, the ethical implication…	Ryu, S I, Shenoy, K V, . 2009. Human cortical prostheses: lost in translation?. Neurosurg Focus. Direct brain control of a prosthetic system is the subject of much popular and scientific news. Neural technology and science have advanced to the point that proof-of-concept systems exist for cortically-controlled prostheses in rats, monkeys, and even humans. However, realizing the dream of making su…	Robert, Jason Scott, . 2007. Gene Maps, Brain Scans, and Psychiatric Nosology. Cambridge Quarterly of Healthcare Ethics. Neuroethics to date has tended to focus on social and ethical implications of developments in brain science, especially in functional neuroimaging. Within clinical neuroethics, the emphasis has been on ethical issues in clinical neuroscience practice, including informed consent…	Meynen, Gerben, . 2010. Free will and mental disorder: exploring the relationship. Theor Med Bioeth. A link between mental disorder and freedom is clearly present in the introduction of the fourth edition of the Diagnostic and Statistical Manual of Mental Disorders (DSM-IV). It mentions "an important loss of freedom" as one of the possible defining features of mental disorder. Meanwhile, it remai…	Debiec, Jacek, Altemus, Margaret, . 2006. Toward a new treatment for traumatic memories. Cerebrum: The Dana Forum on Brain Science. null	Carter, Adrian, Hall, Wayne D, . 2012. Ethical implications of research on craving. Addict Behav. Cravings, intense desires to experience the effects of a drug, are widely regarded as significant impediments to overcoming addiction, although their role in relapse may be overstated. Scientists and clinicians wish to better understand the neurobiological and cognitive basis of craving so that they …
Robert, Jason Scott, . 2007. Gene Maps, Brain Scans, and Psychiatric Nosology. Cambridge Quarterly of Healthcare Ethics. Neuroethics to date has tended to focus on social and ethical implications of developments in brain science, especially in functional neuroimaging. Within clinical neuroethics, the emphasis has been on ethical issues in clinical neuroscience practice, including informed consent…	Blank, Robert H, . 1999. Brain policy: how the new neuroscience will change our lives and our politics. . Neural grafting, virtual reality, gene therapy, psychotropic drugs ? As startling new treatments emerge for disorders of the brain, new concerns are arising along with them. In the first book to examine the implications of the full range of revolutionary interventions now possible in the huma…	Esch, T, Stefano, G B, . 2004. The neurobiology of pleasure, reward processes, addiction and their health implications. Neuro Endocrinol Lett. Modern science begins to understand pleasure as a potential component of salutogenesis. Thereby, pleasure is described as a state or feeling of happiness and satisfaction resulting from an experience that one enjoys. We examine the neurobiological factors …	Winslade, William J, . 2002. Traumatic brain injury and legal responsibility. Neuroethics: mapping the field; conference proceedings; May 13-14, 2002 San Francisco, California. null	Bramstedt, Katrina A, Ford, Paul J, . 2006. Protecting human subjects in neurosurgical trials: the challenge of psychogenic dystonia. Contemp Clin Trials. The discomfort and suffering of medically refractory organic dystonia has lead to the pursuit of new potential treatment interventions, namely, pallidotomy and deep brain stimulation (DBS). The risks inherent in surgical procedures require a he…	Fox, Dov, . 2011. Neuroscience: Brain buzz. Nature. null	Kliemann, D, Young, Liane L, Scholz, Jan, Saxe, Rebecca, . 2008. The influence of prior record on moral judgment. Neuropsychologia. Repeat offenders are commonly given more severe sentences than first-time offenders for the same violations. Though this practice makes intuitive sense, the theory behind escalating penalties is disputed in both legal and economic theories. Here we investigate folk i…	Mariani, S M, . 2003. Neuroethics: how to leave the cave without going astray: highlights from the Annual Meeting of the American Society of Neuroscience; November 8-12, 2003; New Orleans, Louisiana. Medscape General Medicine. null	Kliemann, D, Young, Liane L, Scholz, Jan, Saxe, Rebecca, . 2008. The influence of prior record on moral judgment. Neuropsychologia. Repeat offenders are commonly given more severe sentences than first-time offenders for the same violations. Though this practice makes intuitive sense, the theory behind escalating penalties is disputed in both legal and economic theories. Here we investigate folk i…	Dagher, Alain P, . 2007. Shopping Centers in the Brain. Neuron. Knutson et al. performed functional MRI on individuals while the subjects were deciding whether or not to purchase various items. Their results, reported in this issue of Neuron, support the theory that the decision to purchase involves the integration of emotional signals related to the anticipation of both obtaining the desired pro…	Bramstedt, Katrina A, Ford, Paul J, . 2006. Protecting human subjects in neurosurgical trials: the challenge of psychogenic dystonia. Contemp Clin Trials. The discomfort and suffering of medically refractory organic dystonia has lead to the pursuit of new potential treatment interventions, namely, pallidotomy and deep brain stimulation (DBS). The risks inherent in surgical procedures require a he…	Tarquini, Daniela, Congedo, Maria, Formaglio, Fabio, Gasparini, Maddalena, Marcello, Norina, Porteri, Corinna, Pucci, Eugenio, Zullo, Silvia, Defanti, Carlo A, . 2012. Persistent vegetative state: an ethical reappraisal. Neurological Sciences. New knowledge from scientific research on vegetative state (VS) and its consequences in clinical practice are reviewed. The ambiguity of the concept of con…	Morse, Stephen J, . 2008. Psychopathy and Criminal Responsibility. Neuroethics. This article considers whether psychopaths should be held criminally responsible. After describing the positive law of criminal responsibility in general and as it applies to psychopaths, it suggests that psychopaths lack moral rationality and that severe psychopaths should be excused from crimes that violate the mora…	Clifton, L B, . 2004. Internet drug sales: is it time to welcome "big brother" into your medicine cabinet?. J Contemp Health Law Policy. null	Burgdorf, J, Panksepp, Jaak, . 2006. The neurobiology of positive emotions. Neurosci Biobehav Rev. Compared to the study of negative emotions such as fear, the neurobiology of positive emotional processes and the associated positive affect (PA) states has only recently received scientific attention. Biological theories conceptualize PA as being related to (i) signals indicating that bodies are re…
Kumar, Rajeev, Sachdev, Perminder S, Price, Jeremy L, Rosenman, Stephen, Christensen, Helen, . 2008. Incidental brain MRI abnormalities in 60- to 64-year-old community-dwelling individuals: data from the Personality and Total Health Through Life study. Acta Neuropsychiatrica. Objective:´┐¢ There have been limited data available on the prevalence of incidental abnormalities on brain magnetic reson…	Wardlaw, Joanna M, O'Connell, Garret, Shuler, Kirsten, DeWilde, Janet, Haley, Jane, Escobar, Oliver, Murray, Shaun, Rae, Robert, Jarvie, Donald, Sandercock, Peter, Schafer, Burkhard, . 2011. ?Can It Read My Mind?? ? What Do the Public and Experts Think of the Current (Mis)Uses of Neuroimaging?. PLoS One. <p>Emerging applications of neuroimaging outside medicine and science have received intense p…	Pieters, Toine, Snelders, Stephen, . 2009. Psychotropic Drug Use: Between Healing and Enhancing the Mind. Neuroethics. The making and taking of psychotropic drugs, whether on medical prescription or as self-medication, whether marketed by pharmaceutical companies or clamoured for by an anxious population, has been an integral part of the twentieth century. In this modern era of speed, uncertainty…	Wilkinson, Dominic J, Kahane, Guy U Y, Horne, M, Savulescu, Julian, . 2009. Functional neuroimaging and withdrawal of life-sustaining treatment from vegetative patients. J Med Ethics. Recent studies using functional magnetic resonance imaging of patients in a vegetative state have raised the possibility that such patients retain some degree of consciousness. In this paper, the ethical implication…	Floyd, A G, Yu, Q P, Piboolnurak, P, Tang, M X, Fang, Y, Smith, Wade A, Yim, J, Rowland, L P, Mitsumoto, H, Pullman, S L, . 2009. Transcranial magnetic stimulation in ALS: utility of central motor conduction tests. Neurology. OBJECTIVE: To investigate transcranial magnetic stimulation (TMS) measures as clinical correlates and longitudinal markers of amyotrophic lateral sclerosis (ALS). METHODS: W…	Hoop, Jinger G, Spellecy, R, . 2009. Philosophical and ethical issues at the forefront of neuroscience and genetics: an overview for psychiatrists. Psychiatr Clin North Am. This review has touched upon some of the major ethical issues surrounding emerging technologies in neuroscience and genetics. Although at first glance these issues may seem somewhat peripheral to the clinical practice of psych…	Hertogh, Cees M P M, De Boer, Marike E, Dr´┐¢es, Rose-Marie, Eefsting, Jan A, . 2007. Would We Rather Lose Our Life Than Lose Our Self? Lessons From the Dutch Debate on Euthanasia for Patients With Dementia. The American Journal of Bioethics. This article reviews the Dutch societal debate on euthanasia/assisted suicide in dementia cases, specifically Alzheimer's disease. It discusses the ethical …	Peng, J, Wang, Yongxia, Zhang, L, Zhao, B, Zhao, Z, Chen, Jen-I, Guo, Q, Liu, S, Sui, X, Xu, W, Lu, S, . 2011. Human umbilical cord Wharton's jelly-derived mesenchymal stem cells differentiate into a Schwann-cell phenotype and promote neurite outgrowth in vitro. Brain Res Bull. Cell-based therapy has achieved promising functional recovery for peripheral nerve repair. Although Schwann cells (SCs) …	Bramstedt, Katrina A, Ford, Paul J, . 2006. Protecting human subjects in neurosurgical trials: the challenge of psychogenic dystonia. Contemp Clin Trials. The discomfort and suffering of medically refractory organic dystonia has lead to the pursuit of new potential treatment interventions, namely, pallidotomy and deep brain stimulation (DBS). The risks inherent in surgical procedures require a he…	Farah, Martha J, Wolpe, P R, . 2004. Monitoring and manipulating brain function: new neuroscience technologies and their ethical implications. Hastings Center Report. null	Isa, T, Fetz, E E, Muller, K R, . 2009. Recent advances in brain-machine interfaces. Neural Netw. null	Jukic, V, . 2012. Impact of destruction of classic moral principles on ethical questions in psychiatry. Psychiatr Danub. Society's treatment of psychiatric patients was always a reflection of social development and social awareness, as well as of ethical principles dominating a certain time period in that society. Over the last two and a half millennia, during which principles of Hippocratic ethi…	Morse, Stephen J, . 2012. New Therapies, Old Problems, or, A Plea for Neuromodesty. AJOB Neuroscience. This article suggests that investigational deep brain stimulation (DBS) for mental disorders raises few new bioethical issues. Although the scientific basis of the procedure may be both complex and largely unknown, addressing informed consent in such situations is a familiar problem. After revie…	K´┐¢lch, M, Allroggen, M, Fegert, J´┐¢rg M, . 2009. Off-Label-Use von Psychopharmaka in der Kinder- und Jugendpsychiatrie. Der Nervenarzt. Der Einsatz von Psychopharmaka im Rahmen des Off-Label-Use stellt weiterhin ein Problem in der Kinder- und Jugendpsychiatrie dar. Au´┐¢er den Stimulanzien und Atomoxetin f´┐¢r die Behandlung der Aufmerksamkeitsdefizit-/Hyperaktivit´┐¢tsst´┐¢rung besitzen die m…	Young, Liane L, Dungan, J, . 2011. Where in the brain is morality? Everywhere and maybe nowhere. Soc Neurosci. The neuroscience of morality has focused on how morality works and where it is in the brain. In tackling these questions, researchers have taken both domain-specific and domain-general approaches-searching for neural substrates and systems dedicated to moral cognition versus characterizi…
Morse, Stephen J, . 2012. New Therapies, Old Problems, or, A Plea for Neuromodesty. AJOB Neuroscience. This article suggests that investigational deep brain stimulation (DBS) for mental disorders raises few new bioethical issues. Although the scientific basis of the procedure may be both complex and largely unknown, addressing informed consent in such situations is a familiar problem. After revie…	Fins, Joseph J, . 2009. The ethics of measuring and modulating consciousness: the imperative of minding time. Prog Brain Res. Using time as an over-arching metaphor, and drawing upon resources in the sciences, humanities, and the history of medicine, the author addresses the neuroethics of measuring and modulating consciousness. Static and evolving views of time dating to the Ancients are contras…	Chandler, R K, Fletcher, B W, Volkow, Nora D, . 2009. Treating drug abuse and addiction in the criminal justice system: improving public health and safety. Jama. Despite increasing evidence that addiction is a treatable disease of the brain, most individuals do not receive treatment. Involvement in the criminal justice system often results from illegal drug-seeking behavior and participation in i…	Atari, S, . 2008. The right to die: 'do not resuscitate': the Terri Schiavo case. How does hospice fit in?. Caring. The life and death of Terri Schiavo left a legacy of increased awareness of the need for written directives for health care. Without advance directives, questions about decisions including guardianship, 'do not resuscitate', the use of artificial hydration and nutrition, and palliat…	Fisher, Carl E, Dunn, Laura B, Christopher, Paul P, Holtzheimer, Paul E, Leykin, Yan, Mayberg, Helen S, Lisanby, Sarah H, Appelbaum, Paul S, . 2012. The ethics of research on deep brain stimulation for depression: decisional capacity and therapeutic misconception. Ann N Y Acad Sci. Research on deep brain stimulation (DBS) for treatment-resistant depression appears promising, but concerns have bee…	Dresler, M, Sandberg, Anders, Ohla, K, Bublitz, Christoph, Trenado, C, Mroczko-Wasowicz, A, Kuhn, S, Repantis, Dimitris, . 2012. Non-pharmacological cognitive enhancement. Neuropharmacology. The term "cognitive enhancement" usually characterizes interventions in humans that aim to improve mental functioning beyond what is necessary to sustain or restore good health. While the current bioethical d…	Winslade, William J, . 2002. Traumatic brain injury and legal responsibility. Neuroethics: mapping the field; conference proceedings; May 13-14, 2002 San Francisco, California. null	McKaughan, DanielJ J, . 2012. Voles, vasopressin, and infidelity: a molecular basis for monogamy, a platform for ethics, and more?. Biology & Philosophy. Voles are attracting attention because genetic variation at a single locus appears to have a profound impact on a complex social behavior, namely monogamy. After briefly reviewing the state of the most relevant scientific literature, I examine t…	Dean, Richard, . 2010. Does Neuroscience Undermine Deontological Theory?. Neuroethics. Joshua Greene has argued that several lines of empirical research, including his own fMRI studies of brain activity during moral decision-making, comprise strong evidence against the legitimacy of deontology as a moral theory. This is because, Greene maintains, the empirical studies establish that ?characterist…	Buckholtz, Joshua W, Asplund, C L, Dux, P E, Zald, D H, Gore, John C, Jones, O D, Marois, Rene, . 2008. The neural correlates of third-party punishment. Neuron. Legal decision-making in criminal contexts includes two essential functions performed by impartial "third parties:" assessing responsibility and determining an appropriate punishment. To explore the neural underpinnings of these processes…	Greely, Henry T, . 2012. Direct brain interventions to "treat" disfavored human behaviors: ethical and social issues. Clin Pharmacol Ther. As neuroscience learns more about the causes of human behaviors, it will give us new ways to change those behaviors. When behaviors are caused by "brain diseases," effective actions that intervene directly in the brain will be readily accepted, but what about …	Hyman, Steven E, . 2010. Emerging neurotechnologies for lie-detection: where are we now? An appraisal of Wolpe, Foster and Langleben's "Emerging neurotechnologies for lie-detection: promise and perils" five years later. Am J Bioeth. null	Jukic, V, . 2012. Impact of destruction of classic moral principles on ethical questions in psychiatry. Psychiatr Danub. Society's treatment of psychiatric patients was always a reflection of social development and social awareness, as well as of ethical principles dominating a certain time period in that society. Over the last two and a half millennia, during which principles of Hippocratic ethi…	Greely, Henry T, . 2012. Direct brain interventions to "treat" disfavored human behaviors: ethical and social issues. Clin Pharmacol Ther. As neuroscience learns more about the causes of human behaviors, it will give us new ways to change those behaviors. When behaviors are caused by "brain diseases," effective actions that intervene directly in the brain will be readily accepted, but what about …	Gambetti, Elisa, Giusberti, Fiorella, . 2009. Dispositional anger and risk decision-making. Mind & Society. Abstract&nbsp;&nbsp;In this study, we assessed the influence of trait anger on decisions in risky situations evaluating how it might interact with some contextual factors. One hundred and fifty-eight participants completed the Trait Anger scale of STAXI-2 (T-Ang) and an inventory consisting…
Cano, N, . 2006. [Ethical foundations of institutional psychotherapy]. Encephale. null	Zahn, Roland, Moll, J├Âl, Paiva, M, Garrido, G J, Krueger, Frank, Huey, E D, Grafman, Jordan, . 2008. The Neural Basis of Human Social Values: Evidence from Functional MRI. Cereb Cortex. Social values are composed of social concepts (e.g., "generosity") and context-dependent moral sentiments (e.g., "pride"). The neural basis of this intricate cognitive architecture has not been investigated thus …	Racine, Eric, Forlini, Cynthia, . 2010. Cognitive Enhancement, Lifestyle Choice or Misuse of Prescription Drugs?. Neuroethics. The prospects of enhancing cognitive or motor functions using neuroscience in otherwise healthy individuals has attracted considerable attention and interest in neuroethics (Farah et al., Nature Reviews Neuroscience 5:421?425, 2004 ; Glannon Journal of Medical Ethics 32:7…	Fins, Joseph J, . 2005. Rethinking disorders of consciousness: new research and its implications. Hastings Center Report. null	Sachdev, Perminder S, Chen, X, . 2009. Neurosurgical treatment of mood disorders: traditional psychosurgery and the advent of deep brain stimulation. Curr Opin Psychiatry. PURPOSE OF REVIEW: From its peak in the 1940s and 1950s, psychosurgery (or, neurosurgery for psychiatric disorders) has had a gradual decline, with only a few centers around the world continuing with the procedure into the 1980…	Rose, Steven P R, . 2002. ?Smart Drugs?: do they work? Are they ethical? Will they be legal?. Nature Reviews Neuroscience. Beyond pharmacological approaches to the treatment of memory loss that results from Alzheimer's disease or stroke, there lies a broad diagnostic penumbra of 'age-associated memory impairment'. New research that offers to attain the ancient goal of improving our cognitive abil…	Meynen, Gerben, . 2010. Free will and mental disorder: exploring the relationship. Theor Med Bioeth. A link between mental disorder and freedom is clearly present in the introduction of the fourth edition of the Diagnostic and Statistical Manual of Mental Disorders (DSM-IV). It mentions "an important loss of freedom" as one of the possible defining features of mental disorder. Meanwhile, it remai…	Kang, H C, Kim, D S, Kim, J Y, Kim, H S, Lim, B Y, Kim, H D, Lee, J S, Eun, B L, Kim, D W, . 2009. Behavioral improvement after transplantation of neural precursors derived from embryonic stem cells into the globally ischemic brain of adolescent rats. Brain Dev. Purpose: We intended to determine whether transplanted neural precursors, derived from mouse embryonic stem (ES) cells, can migrate and …	Meynen, Gerben, . 2010. Free will and mental disorder: exploring the relationship. Theor Med Bioeth. A link between mental disorder and freedom is clearly present in the introduction of the fourth edition of the Diagnostic and Statistical Manual of Mental Disorders (DSM-IV). It mentions "an important loss of freedom" as one of the possible defining features of mental disorder. Meanwhile, it remai…	Illes, Judy, . 2003. Neuroethics in a new era of neuroimaging. American Journal of Neuroradiology. null	Kotchetkov, I S, Hwang, B Y, Appelboom, G, Kellner, C P, Connolly, E S, . 2010. Brain-computer interfaces: military, neurosurgical, and ethical perspective. Neurosurg Focus. Brain-computer interfaces (BCIs) are devices that acquire and transform neural signals into actions intended by the user. These devices have been a rapidly developing area of research over the past 2 decades, and the military…	Atari, S, . 2008. The right to die: 'do not resuscitate': the Terri Schiavo case. How does hospice fit in?. Caring. The life and death of Terri Schiavo left a legacy of increased awareness of the need for written directives for health care. Without advance directives, questions about decisions including guardianship, 'do not resuscitate', the use of artificial hydration and nutrition, and palliat…	K´┐¢lch, M, Allroggen, M, Fegert, J´┐¢rg M, . 2009. Off-Label-Use von Psychopharmaka in der Kinder- und Jugendpsychiatrie. Der Nervenarzt. Der Einsatz von Psychopharmaka im Rahmen des Off-Label-Use stellt weiterhin ein Problem in der Kinder- und Jugendpsychiatrie dar. Au´┐¢er den Stimulanzien und Atomoxetin f´┐¢r die Behandlung der Aufmerksamkeitsdefizit-/Hyperaktivit´┐¢tsst´┐¢rung besitzen die m…	Rosenow, F, Hamer, H M, Klein, K M, . 2009. Gewichtsver´┐¢nderungen unter Antiepileptikagabe. Zeitschrift f´┐¢r Epileptologie. Antiepileptika (?antiepileptic drugs?, AED) werden in der Regel ´┐¢ber mindestens einige Jahre als Dauertherapie eingenommen. Daher ist die Langzeitvertr´┐¢glichkeit eines AED von gro´┐¢er Bedeutung f´┐¢r dessen Auswahl. Gewichts´┐¢nderungen stellen eine bedeutsame Nebenw…	Allott, K, Lloyd, S, . 2009. The provision of neuropsychological services in rural/regional settings: professional and ethical issues. Appl Neuropsychol. Despite rapid growth of the discipline of clinical neuropsychology during recent times, there is limited information regarding the identification and management of professional and ethical issues associated with the practice of neuropsychology w…
Erickson-Davis, C, . 2012. Ethical concerns regarding commercialization of deep brain stimulation for obsessive compulsive disorder. Bioethics. The United States Food and Drug Administration's recent approval of the commercial use of Deep Brain Stimulation (DBS) as a treatment for Obsessive Compulsive Disorder (OCD) will be discussed within the context of the existing USA regulatory framework. Th…	Hinterhuber, Hartmann, . 2008. [Psychiatry and the assessment of human destructiveness: on the question of drawing the line between the "normal" concept of evil and psychiatric illnesses]. Neuropsychiatr. Every culture in this world demands that its members comply with a few basic rules: Respect for and maintenance of the health and life of others are recognised as worldwide ethical norms just as…	Carter, Adrian, Hall, Wayne D, . 2012. Ethical implications of research on craving. Addict Behav. Cravings, intense desires to experience the effects of a drug, are widely regarded as significant impediments to overcoming addiction, although their role in relapse may be overstated. Scientists and clinicians wish to better understand the neurobiological and cognitive basis of craving so that they …	McCullagh, P J, McCullagh, P J, . 2004. Conscious In A Vegetative State? A Critique of the PVS Concept. . Having been originally introduced as a term to facilitate discussion of a specific group of patients regarded as entering a state of unawareness following coma, the 'Persistent Vegetative State' (PVS) has established itself as an apparently discrete medical condition with clear-cut implicatio…	Morse, Stephen J, . 2012. New Therapies, Old Problems, or, A Plea for Neuromodesty. AJOB Neuroscience. This article suggests that investigational deep brain stimulation (DBS) for mental disorders raises few new bioethical issues. Although the scientific basis of the procedure may be both complex and largely unknown, addressing informed consent in such situations is a familiar problem. After revie…	Farah, Martha J, . 2004. Neuroethics: a guide for the perplexed. Cerebrum. Like filings to a magnet, issues of all shapes, sizes, and degrees of importance are sticking to the idea of neuroethics. Martha Farah, an early thinker in this new field, proposes that, numerous as they are, the problems actually fall into just three categories. She finds that neuroethics has made a quick start sizing up …	Morse, Stephen J, . 2008. Psychopathy and Criminal Responsibility. Neuroethics. This article considers whether psychopaths should be held criminally responsible. After describing the positive law of criminal responsibility in general and as it applies to psychopaths, it suggests that psychopaths lack moral rationality and that severe psychopaths should be excused from crimes that violate the mora…	Master, Z, McLeod, M, Mendez, Ivar, . 2007. Benefits, risks and ethical considerations in translation of stem cell research to clinical applications in Parkinson's disease. J Med Ethics. Stem cells are likely to be used as an alternate source of biological material for neural transplantation to treat Parkinson's disease in the not too distant future. Among the several ethical criteria that must b…	Kaufman, Whitley, . 2012. Can Science Determine Moral Values? A Reply to Sam Harris. Neuroethics. Sam Harris? new book ?The Moral Landscape? is the latest in a series of attempts to provide a new ?science of morality.? This essay argues that such a project is unlikely to succeed, using Harris? text as an example of the major philosophical problems that would be faced by any such theory. In partic…	Racine, Eric, Northoff, Georg, Menon, R S, Kimmelman, Jonathan, Illes, Judy, . 2011. A canadian perspective on ethics review and neuroimaging: tensions and solutions. Can J Neurol Sci. Neuroimaging research has raised ethical concerns such as the management of unexpected findings and the classification and assessment of risks. Research ethics boards (REBs) bear responsibility for the oversight of…	Erickson-Davis, C, . 2012. Ethical concerns regarding commercialization of deep brain stimulation for obsessive compulsive disorder. Bioethics. The United States Food and Drug Administration's recent approval of the commercial use of Deep Brain Stimulation (DBS) as a treatment for Obsessive Compulsive Disorder (OCD) will be discussed within the context of the existing USA regulatory framework. Th…	Wilkinson, Dominic J, Kahane, Guy U Y, Horne, M, Savulescu, Julian, . 2009. Functional neuroimaging and withdrawal of life-sustaining treatment from vegetative patients. J Med Ethics. Recent studies using functional magnetic resonance imaging of patients in a vegetative state have raised the possibility that such patients retain some degree of consciousness. In this paper, the ethical implication…	Bahn, S, Schwarz, E, . 2011. Serumbiomarker f´┐¢r psychiatrische Erkrankungen. Nervenarzt. Die Entwicklung von Biomarkern in Blut und Serum, die mit psychiatrischen St´┐¢rungen korreliert sind, ist eine gro´┐¢e Herausforderung. In dem vorliegenden Artikel beschreiben wir diese Herausforderungen vom Standpunkt des Psychiaters, der regulatorischen Gesundheitsbeh´┐¢rden sowie des Wissenschaftlers, d…	Larriviere, Dan, Williams, Michael A, Rizzo, Matt, Bonnie, Richard J, . 2009. Responding to requests from adult patients for neuroenhancements. Guidance of the Ethics, Law and Humanities Committee. Neurology. In the last decade, persons who have no diagnosed medical or mental health condition are increasingly seeking and utilizing, for the ostensible purpose of enhancing their memory or cognitive…	Doidge, Norman, . 2007. The Brain That Changes Itself: Stories of Personal Triumph from the Frontiers of Brain Science. . An astonishing new science called neuroplasticity is overthrowing the centuries-old notion that the human brain is immutable. Psychiatrist and psychoanalyst, Norman Doidge, M.D., traveled the country to meet both the brilliant scientists championing neuroplasticity and the peo…
Glannon, Walter, . 2011. Donation, death, and harm. Am J Bioeth. null	Racine, Eric, Gareau, I, Doucet, Hubert, Laudy, D, Jobin, G, Schraedley-Desmond, Pam, . 2006. Hyped biomedical science or uncritical reporting? Press coverage of genomics (1992-2001) in Quebec. Soc Sci Med. Genomics integrates the promises and perils of modern biomedical science. Canada and the province of Quebec embarked late but aggressively in genomics research based on the 'discourse of promi…	Gather, Jakov, . 2011. The Evaluation of Psychopharmacological Enhancers Beyond a Normative ?Natural???Artificial? Dichotomy. Medicine Studies. The extra-therapeutic use of psychotropic drugs to improve cognition and to enhance mood has been the subject of controversial discussion in bioethics, in medicine but also in public for many years. Concerns over a liberal dealing with pharmacological enh…	Glannon, Walter, . 2011. Donation, death, and harm. Am J Bioeth. null	Deuschl, G, . 2009. Neurostimulation for Parkinson disease. Jama. null	Larriviere, Dan, Williams, Michael A, Rizzo, Matt, Bonnie, Richard J, . 2009. Responding to requests from adult patients for neuroenhancements. Guidance of the Ethics, Law and Humanities Committee. Neurology. In the last decade, persons who have no diagnosed medical or mental health condition are increasingly seeking and utilizing, for the ostensible purpose of enhancing their memory or cognitive…	Morse, Stephen J, . 2012. New Therapies, Old Problems, or, A Plea for Neuromodesty. AJOB Neuroscience. This article suggests that investigational deep brain stimulation (DBS) for mental disorders raises few new bioethical issues. Although the scientific basis of the procedure may be both complex and largely unknown, addressing informed consent in such situations is a familiar problem. After revie…	Churchland, Patricia Smith, . 2005. A neurophilosophical slant on consciousness research. Progress in Brain Research. Explaining the nature and mechanisms of conscious experience in neurobiological terms seems to be an attainable, if yet unattained, goal. Research at many levels is important, including research at the cellular level that explores the role of recurrent pathways between thalamic nu…	Van der Staay, F J, Arndt, S S, Nordquist, R E, . 2009. Evaluation of animal models of neurobehavioral disorders. Behav Brain Funct. ABSTRACT: Animal models play a central role in all areas of biomedical research. The process of animal model building, development and evaluation has rarely been addressed systematically, despite the long history of using animal models in the investigation of neurop…	Kable, Joseph W, Glimcher, Paul W, . 2007. The neural correlates of subjective value during intertemporal choice. Nat Neurosci. Neuroimaging studies of decision-making have generally related neural activity to objective measures (such as reward magnitude, probability or delay), despite choice preferences being subjective. However, economic theories posit that decision-makers behave as though diff…	Glannon, Walter, . 2011. Donation, death, and harm. Am J Bioeth. null	Fins, Joseph J, . 2005. Rethinking disorders of consciousness: new research and its implications. Hastings Center Report. null	Van der Staay, F J, Arndt, S S, Nordquist, R E, . 2009. Evaluation of animal models of neurobehavioral disorders. Behav Brain Funct. ABSTRACT: Animal models play a central role in all areas of biomedical research. The process of animal model building, development and evaluation has rarely been addressed systematically, despite the long history of using animal models in the investigation of neurop…	Gusev, E, Bogolepova, A, . 2009. Depressive Disorders in Stroke Patients. Neuroscience and Behavioral Physiology. Post-stroke depression is a serious complication of ischemic stroke which has negative influences on patients? quality of life and on recovery from symptoms and the prognosis of the underlying disease. We report here a study of the efficacy of treatment of patients with post-stroke de…	Chatterjee, Anjan, . 2004. Cosmetic neurology: The controversy over enhancing movement, mentation, and mood. Neurology. Advances in cognitive neuroscience and neuropharmacology are yielding exciting treatments for neurologic diseases. Many of these treatments are also likely to have uses for people without disease. Here, I review the ways in which medicine might make bodies and brains function be…
Racine, Eric, Northoff, Georg, Menon, R S, Kimmelman, Jonathan, Illes, Judy, . 2011. A canadian perspective on ethics review and neuroimaging: tensions and solutions. Can J Neurol Sci. Neuroimaging research has raised ethical concerns such as the management of unexpected findings and the classification and assessment of risks. Research ethics boards (REBs) bear responsibility for the oversight of…	Fukushi, Tamami, Sakura, Osamu, Koizumi, H, . 2006. Ethical considerations of neuroscience research: The perspectives on neuroethics in Japan. Neuroscience Research. Recent technologies and developments in neuroscience have contributed to remarkable scientific discoveries, and have also raised many new philosophical, ethical, legal, and social issues. Research in "neuroethics" has identified vari…	Soyka, M, . 2009. [Neuro-enhancement from an addiction specialist's viewpoint]. Nervenarzt. The use of medications to enhance performance in healthy individuals is increasingly being propagated even by neuroscientists under such colorful terms as"neuro-enhancement". A large number of medications, including psychostimulants have been advocated in this context. Recent data from the German health in…	Torpy, J M, Kincaid, J L, Glass, R M, . 2009. JAMA patient page. Brain death. Jama. null	Kringelbach, M L, Green, A L, Aziz, T Z, . 2011. Balancing the brain: resting state networks and deep brain stimulation. Front Integr Neurosci. Over the last three decades, large numbers of patients with otherwise treatment-resistant disorders have been helped by deep brain stimulation (DBS), yet a full scientific understanding of the underlying neural mechanisms is still missing. We have previou…	Lucke, Jayne C, Bell, Stephanie K, Partridge, Brad, Hall, Wayne D, . 2011. Deflating the Neuroenhancement Bubble. AJOB Neuroscience. This article questions the evidence base for some commonly accepted assumptions among bioethicists about the prevalence of neuroenhancement among college students and the degree to which putative neuroenhancers in fact enhance cognitive functioning. We argue that th…	Atari, S, . 2008. The right to die: 'do not resuscitate': the Terri Schiavo case. How does hospice fit in?. Caring. The life and death of Terri Schiavo left a legacy of increased awareness of the need for written directives for health care. Without advance directives, questions about decisions including guardianship, 'do not resuscitate', the use of artificial hydration and nutrition, and palliat…	Feldman, H H, Gauthier, S, Chertkow, H, Conn, D K, Freedman, M, Chris, M, . 2006. Progress in clinical neurosciences: Canadian guidelines for the development of antidementia therapies: a conceptual summary. Can J Neurol Sci. The magnitude of the problems faced by an aging Canadian society has been clearly identified. Perhaps the single most important problem is the increasing incidence of dementi…	Farah, Martha J, . 2004. Neuroethics: a guide for the perplexed. Cerebrum. Like filings to a magnet, issues of all shapes, sizes, and degrees of importance are sticking to the idea of neuroethics. Martha Farah, an early thinker in this new field, proposes that, numerous as they are, the problems actually fall into just three categories. She finds that neuroethics has made a quick start sizing up …	Farah, Martha J, . 2004. Neuroethics: a guide for the perplexed. Cerebrum. Like filings to a magnet, issues of all shapes, sizes, and degrees of importance are sticking to the idea of neuroethics. Martha Farah, an early thinker in this new field, proposes that, numerous as they are, the problems actually fall into just three categories. She finds that neuroethics has made a quick start sizing up …	Torpy, J M, Kincaid, J L, Glass, R M, . 2009. JAMA patient page. Brain death. Jama. null	Northoff, Georg, . 2012. From emotions to consciousness - a neuro-phenomenal and neuro-relational approach. Front Psychol. The James-Lange theory considers emotional feelings as perceptions of physiological body changes. This approach has recently resurfaced and modified in both neuroscientific and philosophical concepts of embodiment of emotional feelings. In addition to the body, the role of th…	Farah, Martha J, Wolpe, P R, . 2004. Monitoring and manipulating brain function: new neuroscience technologies and their ethical implications. Hastings Center Report. null	Carter, Adrian, Hall, Wayne D, . 2012. Ethical implications of research on craving. Addict Behav. Cravings, intense desires to experience the effects of a drug, are widely regarded as significant impediments to overcoming addiction, although their role in relapse may be overstated. Scientists and clinicians wish to better understand the neurobiological and cognitive basis of craving so that they …	Adolphs, Ralph, . 2003. Cognitive Neuroscience of Human Social Behaviour. Nature Reviews Neuroscience. We are an intensely social species ? it has been argued that our social nature defines what makes us human, what makes us conscious or what gave us our large brains. As a new field, the social brain sciences are probing the neural underpinnings of social behaviour and have produced a banquet of …
Vanderhoff, H, Jeglic, E L, Donovick, P J, . 2011. Neuropsychological assessment in prisons: ethical and practical challenges. J Correct Health Care. Cognitive deficits, substance abuse, and mental illness are common among prisoners. Thus, for many prisoners, neuropsychological evaluations may be indicated to assess the degree of impairment and how these impairments may affect their behavior in t…	Illes, Judy, Moser, M A, McCormick, Jennifer B, Racine, Eric, Blakeslee, S, Caplan, Arthur L, Hayden, E C, Ingram, J, Lohwater, T, McKnight, P, Nicholson, Craig, Phillips, A, Sauve, K D, Snell, E, Weiss, S, . 2010. Neurotalk: improving the communication of neuroscience research. Nat Rev Neurosci. There is increasing pressure for neuroscientists to communicate their research and the societal impli…	Leeman, R F, Grant, J E, Potenza, M N, . 2009. Behavioral and neurological foundations for the moral and legal implications of intoxication, addictive behaviors and disinhibition. Behav Sci Law. Disinhibition and addictive behaviors are related and carry moral implications. Both typically involve diminished consideration of negative consequences, which may result in harm to oneself or others. Dis…	Varelas, P N, Abdelhak, Tamer, Hacein-Bey, L, . 2008. Withdrawal of life-sustaining therapies and brain death in the intensive care unit. Semin Neurol. The majority of patients who die in intensive care units (ICUs), do so as a result of the withdrawal of life-sustaining treatments or as a result of brain death. With the increasing shortage of transplantable organs, there is growing interest in b…	Clausen, Jens, . 2011. Conceptual and ethical issues with brain-hardware interfaces. Curr Opin Psychiatry. PURPOSE OF REVIEW: Progress in neurosciences, increasing computational power, and ongoing miniaturization of micro-technological components enable both a better understanding of human brain functions and development of new diagnostic and therapeutic tools. Research and development as well as…	Farah, Martha J, Smith, M E, . 2011. Discussing Smart Pills Versus Endorsing Smart Pills: Reply to Swanson, Wigal, and Volkow (2011) and Elliott and Elliott (2011) REPLY. Psychological Bulletin. We find much of interest, and little to disagree with, in the commentaries on our article. We take issue only with the suggestion that our article was provocative and submit that the attempt to understand…	Farah, Martha J, Wolpe, P R, . 2004. Monitoring and manipulating brain function: new neuroscience technologies and their ethical implications. Hastings Center Report. null	Ostenfeld, T, Svendsen, C N, . 2003. Recent advances in stem cell neurobiology. Adv Tech Stand Neurosurg. 1. Neural stem cells can be cultured from the CNS of different mammalian species at many stages of development. They have an extensive capacity for self-renewal and will proliferate ex vivo in response to mitogenic growth factors or following genetic modification with immortalising oncogenes.…	Hinterhuber, Hartmann, . 2008. [Psychiatry and the assessment of human destructiveness: on the question of drawing the line between the "normal" concept of evil and psychiatric illnesses]. Neuropsychiatr. Every culture in this world demands that its members comply with a few basic rules: Respect for and maintenance of the health and life of others are recognised as worldwide ethical norms just as…	Illes, Judy, Racine, Eric, Kirschen, Matthew P, . 2005. A picture is worth 1000 words, but which 1000?. Neuroethics: defining the issues in theory, practice and policy. null	Rossi, Simone, Hallett, Mark, Rossini, Paolo M, Pascual-Leone, Alvaro, . 2009. Safety, ethical considerations, and application guidelines for the use of transcranial magnetic stimulation in clinical practice and research. Clin Neurophysiol. This article is based on a consensus conference, which took place in Certosa di Pontignano, Siena (Italy) on March 7-9, 2008, intended to update the previous …	Farah, Martha J, . 2004. Neuroethics: a guide for the perplexed. Cerebrum. Like filings to a magnet, issues of all shapes, sizes, and degrees of importance are sticking to the idea of neuroethics. Martha Farah, an early thinker in this new field, proposes that, numerous as they are, the problems actually fall into just three categories. She finds that neuroethics has made a quick start sizing up …	Erickson-Davis, C, . 2012. Ethical concerns regarding commercialization of deep brain stimulation for obsessive compulsive disorder. Bioethics. The United States Food and Drug Administration's recent approval of the commercial use of Deep Brain Stimulation (DBS) as a treatment for Obsessive Compulsive Disorder (OCD) will be discussed within the context of the existing USA regulatory framework. Th…	M´┐¢ller, Hans-J´┐¢rgen, Broich, Karl, . 2010. Principle standards and problems regarding proof of efficacy in clinical psychopharmacology. European Archives of Psychiatry and Clinical Neuroscience. Abstract&nbsp;&nbsp;Proof of efficacy of a psychotropic medicinal product is the key point of clinical psychopharmacology. This especially concerns the licensing of a new compound, but apart from this…	Hamilton, R, Messing, S, Chatterjee, Anjan, . 2011. Rethinking the thinking cap: ethics of neural enhancement using noninvasive brain stimulation. Neurology. Although a growing body of evidence suggests that noninvasive brain stimulation techniques such as transcranial magnetic stimulation and transcranial direct current stimulation have the capacity to enhance neural function in both brain-injur…
Illes, Judy, Reimer, J C, Kwon, B K, . 2011. Stem Cell Clinical Trials for Spinal Cord Injury: Readiness, Reluctance, Redefinition. Stem Cell Rev. A wealth of scientific and clinical research has focused on the use of stem cells as a potential therapy for spinal cord injury (SCI), culminating most recently in the initiation of clinical trials. However, with the urgency that scientists and clinici…	Moll, J├Âl, Zahn, Roland, De Oliveira-Souza, Ricardo, Krueger, Frank, Grafman, Jordan, . 2005. Opinion: the neural basis of human moral cognition. Nat Rev Neurosci. Moral cognitive neuroscience is an emerging field of research that focuses on the neural basis of uniquely human forms of social cognition and behaviour. Recent functional imaging and clinical evidence indicates that a remarkably cons…	Racine, Eric, Forlini, Cynthia, . 2010. Cognitive Enhancement, Lifestyle Choice or Misuse of Prescription Drugs? Ethics Blind Spots in Current Debates. Neuroethics. The prospects of enhancing cognitive or motor functions using neuroscience in otherwise healthy individuals has attracted considerable attention and interest in neuroethics (Farah et al., Nature Reviews Neuroscience 5:421-425, 2004; G…	Pandya, S K, . 2003. Medical ethics in the neurosciences. Neurol India. Doctors in India are heirs to a long tradition of ethics from their own forebears and from those from the West. This paper discusses ethical aspects of topics of relevance to neurological scientists such as brain death, neural transplant and whole brain transplant. Many other topics such as ethics in research, patients with A…	Erickson-Davis, C, . 2012. Ethical concerns regarding commercialization of deep brain stimulation for obsessive compulsive disorder. Bioethics. The United States Food and Drug Administration's recent approval of the commercial use of Deep Brain Stimulation (DBS) as a treatment for Obsessive Compulsive Disorder (OCD) will be discussed within the context of the existing USA regulatory framework. Th…	Gather, Jakov, . 2011. The Evaluation of Psychopharmacological Enhancers Beyond a Normative ?Natural???Artificial? Dichotomy. Medicine Studies. The extra-therapeutic use of psychotropic drugs to improve cognition and to enhance mood has been the subject of controversial discussion in bioethics, in medicine but also in public for many years. Concerns over a liberal dealing with pharmacological enh…	Buckholtz, Joshua W, Asplund, C L, Dux, P E, Zald, D H, Gore, John C, Jones, O D, Marois, Rene, . 2008. The neural correlates of third-party punishment. Neuron. Legal decision-making in criminal contexts includes two essential functions performed by impartial "third parties:" assessing responsibility and determining an appropriate punishment. To explore the neural underpinnings of these processes…	Racine, Eric, Gareau, I, Doucet, Hubert, Laudy, D, Jobin, G, Schraedley-Desmond, Pam, . 2006. Hyped biomedical science or uncritical reporting? Press coverage of genomics (1992-2001) in Quebec. Soc Sci Med. Genomics integrates the promises and perils of modern biomedical science. Canada and the province of Quebec embarked late but aggressively in genomics research based on the 'discourse of promi…	Tancredi, Laurence R, . 2005. Hardwired behavior: what neuroscience reveals about morality. . null	Rossi, Simone, Hallett, Mark, Rossini, Paolo M, Pascual-Leone, Alvaro, . 2009. Safety, ethical considerations, and application guidelines for the use of transcranial magnetic stimulation in clinical practice and research. Clin Neurophysiol. This article is based on a consensus conference, which took place in Certosa di Pontignano, Siena (Italy) on March 7-9, 2008, intended to update the previous …	Jones, W D, . 2005. Fiber to the brain - brain surgery. Spectrum, IEEE. This paper describes a promising new procedure developed by researchers from the New York University Medical Center, the Massachussets Institute of Technology, and the University of Tokyo to perform brain surgery via nanotechnology. The procedure involves attaching electrodes to small clusters of brain cells using the cardiov…	Neisser, J, . 2011. Neural correlates of consciousness reconsidered. Conscious Cogn. It is widely accepted among philosophers that neuroscientists are conducting a search for the neural correlates of consciousness, or NCC. Chalmers (2000) conceptualized this research program as the attempt to correlate the contents of conscious experience with the contents of representations in specific neural po…	Hinterhuber, Hartmann, . 2008. [Psychiatry and the assessment of human destructiveness: on the question of drawing the line between the "normal" concept of evil and psychiatric illnesses]. Neuropsychiatr. Every culture in this world demands that its members comply with a few basic rules: Respect for and maintenance of the health and life of others are recognised as worldwide ethical norms just as…	Brandt, Christian, Fueratsch, Nora, Boehme, Volker, Kramme, Corinna, Pieridou, Maria, Villagran, Antonia, Woermann, Friedrich, Pohlmann-Eden, Bernd, . 2007. Development of psychosis in patients with epilepsy treated with lamotrigine: Report of six cases and review of the literature. Epilepsy & Behavior. Lamotrigine (LTG) is a generally well-tolerated antiepileptic drug (AED) with broad-spectrum e…	Knutson, Brian, Wolkowitz, Owen M, Cole, Steve W, Chan, Theresa, Moore, Elizabeth A, Johnson, Ronald C, Terpstra, Jan, Turner, Rebecca A, Reus, Victor I, . 1998. Selective Alteration of Personality and Social Behavior by Serotonergic Intervention. American Journal of Psychiatry. OBJECTIVE: The authors sought to test the causal hypothesis that serotonergic function modulates aspects of the normal …
Farah, Martha J, . 2004. Neuroethics: a guide for the perplexed. Cerebrum. Like filings to a magnet, issues of all shapes, sizes, and degrees of importance are sticking to the idea of neuroethics. Martha Farah, an early thinker in this new field, proposes that, numerous as they are, the problems actually fall into just three categories. She finds that neuroethics has made a quick start sizing up …	Sententia, W, . 2004. Neuroethical considerations: cognitive liberty and converging technologies for improving human cognition. Annals of the New York Academy of Sciences. Developers of NBIC (Nano-Bio-Info-Cogno) technologies face a multitude of obstacles, not the least of which is navigating the public ethics of their applied research. Biotechnologies have received widespread media attention and…	Goldstein, Avram, . 2001. Addiction: from biology to drug policy. . Drug addiction as a brain disease is this book's theme. Among the many volumes on drugs written for lay readers, it is unique in the breadth and depth of its coverage. In clear scientific terms-- with may striking examples from the author's experience as a scientist and clinician --it describes the nature of chemical addiction an…	McCullough, L B, . 2008. Request for complementary medicine after brain death. Jama. null	Schlaepfer, Thomas E, Bewernick, B H, Kayser, S, Lenz, D, . 2011. Modulating affect, cognition, and behavior - prospects of deep brain stimulation for treatment-resistant psychiatric disorders. Front Integr Neurosci. Most patients suffering from psychiatric disorders respond to combinations of psycho- and psychopharmacotherapy; however there are patients who profit little if anything even after m…	Barros, D, Ortega, F, . 2011. Methylphenidate and Pharmacological Cognitive Enhancement: social representations of university students. Saude E Sociedade. The article aims to present the outcome of the investigation of social representations of 20 university students on the use of methylphenidate to improve cognitive performance in healthy people. In this qualitative and exploratory research, 20 …	Wisneski, D C, Lytle, B L, Skitka, L J, . 2009. Gut reactions: moral conviction, religiosity, and trust in authority. Psychol Sci. Theory and research point to different ways moral conviction and religiosity connect to trust in political authorities to decide controversial issues of the day. Specifically, we predicted that stronger moral convictions would be associated with greater distrust in au…	Viskontas, Indre V, Quiroga, Rodrigo Quian, Fried, Itzhak, . 2009. Human medial temporal lobe neurons respond preferentially to personally relevant images. Proceedings of the National Academy of Sciences. People with whom one is personally acquainted tend to elicit richer and more vivid memories than people with whom one does not have a personal connection. Recent findings from neurons in the hum…	Murphy, Nancey C, . 2006. Bodies and souls, or spirited bodies?. Current issues in theology. Are humans composed of a body and a nonmaterial mind or soul, or are we purely physical beings? Opinion is sharply divided over this issue. In this clear and concise book, Nancey Murphy argues for a physicalist account, but one that does not diminish traditional views of humans as rational, moral, and cap…	Booth, T C, Waldman, A D, Wardlaw, Joanna M, Taylor, S A, Jackson, A, . 2012. Management of incidental findings during imaging research in "healthy" volunteers: current UK practice. British Journal of Radiology. Objectives: Incidental findings (IF) are becoming increasingly common due to the proliferation of imaging research. IFs can be life-changing for "healthy" volunteers. This study examined …	Varelas, P N, Abdelhak, Tamer, Hacein-Bey, L, . 2008. Withdrawal of life-sustaining therapies and brain death in the intensive care unit. Semin Neurol. The majority of patients who die in intensive care units (ICUs), do so as a result of the withdrawal of life-sustaining treatments or as a result of brain death. With the increasing shortage of transplantable organs, there is growing interest in b…	Murphy, Nancey C, . 2006. Bodies and souls, or spirited bodies?. Current issues in theology. Are humans composed of a body and a nonmaterial mind or soul, or are we purely physical beings? Opinion is sharply divided over this issue. In this clear and concise book, Nancey Murphy argues for a physicalist account, but one that does not diminish traditional views of humans as rational, moral, and cap…	Rossi, Simone, Hallett, Mark, Rossini, Paolo M, Pascual-Leone, Alvaro, . 2009. Safety, ethical considerations, and application guidelines for the use of transcranial magnetic stimulation in clinical practice and research. Clin Neurophysiol. This article is based on a consensus conference, which took place in Certosa di Pontignano, Siena (Italy) on March 7-9, 2008, intended to update the previous …	Liao, S Matthew, . 2011. PARENTAL LOVE PILLS: SOME ETHICAL CONSIDERATIONS. Bioethics. It may soon be possible to develop pills that allow parents to induce in themselves more loving behaviour, attitudes and emotions towards their children. In this paper, I consider whether pharmacologically induced parental love can satisfy reasonable conditions of authenticity; why anyone would be interested in …	Shapiro, Lawrence, . 2009. Making sense of mirror neurons. Synthese. The discovery of mirror neurons has been hailed as one of the most exciting developments in neuroscience in the past few decades. These neurons discharge in response to the observation of others? actions. But how are we to understand the function of these neurons? In this paper I defend the idea that mirror neurons are best conc…
Hegerl, U, Sch´┐¢nknecht, P, . 2009. Subdiagnostische Depressionen. Der Nervenarzt. Zusammenfassung&nbsp;&nbsp;Mit minoren Depressionen, subsyndromalen Depressionen und unterschwelligen Depressionen werden in der ambulanten Versorgung h´┐¢ufige depressive Syndrome bezeichnet, die die Diagnosekriterien einer depressiven St´┐¢rung nicht erf´┐¢llen, jedoch mit einer erheblichen Beeintr´┐¢chtigung im…	Doidge, Norman, . 2007. The Brain That Changes Itself: Stories of Personal Triumph from the Frontiers of Brain Science. . An astonishing new science called neuroplasticity is overthrowing the centuries-old notion that the human brain is immutable. Psychiatrist and psychoanalyst, Norman Doidge, M.D., traveled the country to meet both the brilliant scientists championing neuroplasticity and the peo…	Capps, Benjamin, . 2011. Libertarianism, Legitimation, and the Problems of Regulating Cognition-Enhancing Drugs. Neuroethics. Some libertarians tend to advocate the wide availability of cognition-enhancing drugs beyond their current prescription-only status. They suggest that certain kinds of drugs can be a component of a prudential conception of the ?good life??they enhance our opportunities and…	Rosenblum, R K, . 2005. Brain stem glioma: Two case studies. Journal of Pediatric Oncology Nursing. The paths taken by each family in coming to terms with the dismal prognosis associated with brain stem glioma can be quite different. The case studies of 2 school-age girls diagnosed with a brain stem glioma within weeks of each other are presented. The multi-disciplinary team response to each fami…	Rossi, Simone, Hallett, Mark, Rossini, Paolo M, Pascual-Leone, Alvaro, . 2009. Safety, ethical considerations, and application guidelines for the use of transcranial magnetic stimulation in clinical practice and research. Clin Neurophysiol. This article is based on a consensus conference, which took place in Certosa di Pontignano, Siena (Italy) on March 7-9, 2008, intended to update the previous …	Fukushi, Tamami, Sakura, Osamu, Koizumi, H, . 2006. Ethical considerations of neuroscience research: The perspectives on neuroethics in Japan. Neuroscience Research. Recent technologies and developments in neuroscience have contributed to remarkable scientific discoveries, and have also raised many new philosophical, ethical, legal, and social issues. Research in "neuroethics" has identified vari…	Tovino, Stacey A, . 2008. The Impact of Neuroscience on Health Law. Neuroethics. Advances in neuroscience have implications for criminal law as well as civil and regulatory law, including health, disability, and benefit law. The role of the behavioral and brain sciences in health insurance claims, the mental health parity debate, and disability proceedings is examined.	Steiner, B, Witte, V, Floel, A, . 2011. [Lifestyle and cognition : What do we know from the aging and neurodegenerative brain?]. Nervenarzt. Epidemiological studies demonstrated positive effects of continuous physical activity and balanced diet on cardiovascular fitness. In chronic neurodegenerative disorders, e.g. Parkinson's disease and Alzheimer's disease, physical activity has become a succes…	Greenspan, Patricia S, . 2003. Responsible psychopaths. Philosophical Psychology. Psychopaths are agents who lack the normal capacity to feel moral emotions (e.g. guilt based on empathy with the victims of their actions). Evidence for attributing psychopathy at least in some cases to genetic or early childhood causes suggests that psychopaths lack free will. However, the paper defends a sense in …	Fukushi, Tamami, Sakura, Osamu, Koizumi, H, . 2006. Ethical considerations of neuroscience research: The perspectives on neuroethics in Japan. Neuroscience Research. Recent technologies and developments in neuroscience have contributed to remarkable scientific discoveries, and have also raised many new philosophical, ethical, legal, and social issues. Research in "neuroethics" has identified vari…	Angelos, P, . 2009. The ethics of accumulating neurosurgical evidence in the clinical setting. Clin Neurosurg. null	Aguilar, Jes´┐¢s, Buckareff, Andrei, . 2009. Agency, Consciousness, and Executive Control. Philosophia. On the Causal Theory of Action (CTA), internal proper parts of an agent such as desires and intentions are causally responsible for actions. CTA has increasingly come under attack for its alleged failure to account for agency. A recent version of this criticism due to Fran´┐¢ois Schroeter propo…	Northoff, Georg, . 2006. Neuroscience of decision making and informed consent: an investigation in neuroethics. J Med Ethics. Progress in neuroscience will allow us to reveal the neuronal correlates of psychological processes involved in ethically relevant notions such as informed consent. Informed consent involves decision making, the psychological and neural processes of which have been investi…	Racine, Eric, Forlini, Cynthia, . 2010. Cognitive Enhancement, Lifestyle Choice or Misuse of Prescription Drugs? Ethics Blind Spots in Current Debates. Neuroethics. The prospects of enhancing cognitive or motor functions using neuroscience in otherwise healthy individuals has attracted considerable attention and interest in neuroethics (Farah et al., Nature Reviews Neuroscience 5:421-425, 2004; G…	Walter, Henrik, Abler, Birgit, Ciaramidaro, Angela, Erk, Susanne, . 2005. Motivating forces of human actions. Neuroimaging reward and social interaction. Brain Research Bulletin. null
Northoff, Georg, . 2006. Neuroscience of decision making and informed consent: an investigation in neuroethics. J Med Ethics. Progress in neuroscience will allow us to reveal the neuronal correlates of psychological processes involved in ethically relevant notions such as informed consent. Informed consent involves decision making, the psychological and neural processes of which have been investi…	Wyatt, Randall C, . 2004. Thomas Szasz: Liberty and the practice of psychotherapy. Journal of Humanistic Psychology. The foremost psychiatric critic of our times, Thomas Szasz, M.D., engages in an in-depth dialogue of his life?s work. He is author of more than 600 articles and 26 books, including the controversial The Myth of Mental Illness, The Ethics of Psychoanalysis, and his most recent work,…	Glannon, Walter, . 2008. Psychopharmacological Enhancement. Neuroethics. Abstract&nbsp;&nbsp;Many drugs have therapeutic off-label uses for which they were not originally designed. Some drugs designed to treat neuropsychiatric and other disorders may enhance certain normal cognitive and affective functions. Because the long-term effects of cognitive and affective enhancement are not known and may…	Fins, Joseph J, . 2003. Constructing an ethical stereotaxy for severe brain injury: balancing risks, benefits and access. Nat Rev Neurosci. null	Takagi, M, . 2009. [Safety and neuroethical consideration of deep brain stimulation as a psychiatric treatment]. Brain Nerve. Deep brain stimulation (DBS) is a surgical treatment involving the implantation of a medical device, which sends electrical impulses to specific parts of the brain. DBS in select brain regions has provided remarkable therapeutic benefits for treatment-resistant movement an…	Racine, Eric, Forlini, Cynthia, . 2010. Cognitive Enhancement, Lifestyle Choice or Misuse of Prescription Drugs? Ethics Blind Spots in Current Debates. Neuroethics. The prospects of enhancing cognitive or motor functions using neuroscience in otherwise healthy individuals has attracted considerable attention and interest in neuroethics (Farah et al., Nature Reviews Neuroscience 5:421-425, 2004; G…	Hinterhuber, Hartmann, . 2008. [Psychiatry and the assessment of human destructiveness: on the question of drawing the line between the "normal" concept of evil and psychiatric illnesses]. Neuropsychiatr. Every culture in this world demands that its members comply with a few basic rules: Respect for and maintenance of the health and life of others are recognised as worldwide ethical norms just as…	Farin, A, Liu, C Y, Langmoen, I A, Apuzzo, M L, . 2009. The biological restoration of central nervous system architecture and function: part 2-emergence of the realization of adult neurogenesis. Neurosurgery. BEFORE THE 1960s, adult mammalian neurogenesis was conceptually unimaginable. Despite 45 years of observations supporting this revolutionary phenomenon, many scientists rejected this notion …	Funk, Chadd M, Gazzaniga, Michael S, . 2009. The functional brain architecture of human morality. Curr Opin Neurobiol. Human morality provides the foundation for many of the pillars of society, informing political legislation and guiding legal decisions while also governing everyday social interactions. In the past decade, researchers in the field of cognitive neuroscience have made tremendous pr…	Englander, Z A, Haidt, J, Morris, J P, . 2012. Neural Basis of Moral Elevation Demonstrated through Inter-Subject Synchronization of Cortical Activity during Free-Viewing. PLoS One. BACKGROUND: Most research investigating the neural basis of social emotions has examined emotions that give rise to negative evaluations of others (e.g. anger, disgust). Emotions triggered by the virtues and excellenc…	Pandya, S K, . 2003. Medical ethics in the neurosciences. Neurol India. Doctors in India are heirs to a long tradition of ethics from their own forebears and from those from the West. This paper discusses ethical aspects of topics of relevance to neurological scientists such as brain death, neural transplant and whole brain transplant. Many other topics such as ethics in research, patients with A…	Glock, Hans-Johann, . 2011. Doing Good by Splitting Hairs? Analytic Philosophy and Applied Ethics. Journal of Applied Philosophy. This article explores the connections between analytic philosophy and applied ethics ? both historical and substantive. Historically speaking, applied ethics is a child of analytic philosophy. It arose as the result of two factors in the 1960s: the re-emergence of norm…	Larriviere, Dan, Williams, Michael A, Rizzo, Matt, Bonnie, Richard J, . 2009. Responding to requests from adult patients for neuroenhancements. Guidance of the Ethics, Law and Humanities Committee. Neurology. In the last decade, persons who have no diagnosed medical or mental health condition are increasingly seeking and utilizing, for the ostensible purpose of enhancing their memory or cognitive…	Glannon, Walter, . 2008. Psychopharmacological Enhancement. Neuroethics. Abstract&nbsp;&nbsp;Many drugs have therapeutic off-label uses for which they were not originally designed. Some drugs designed to treat neuropsychiatric and other disorders may enhance certain normal cognitive and affective functions. Because the long-term effects of cognitive and affective enhancement are not known and may…	Oshima, H, Katayama, Y, . 2010. Neuroethics of deep brain stimulation for mental disorders: brain stimulation reward in humans. Neurol Med Chir (Tokyo). The theoretical basis of some deep brain stimulation (DBS) trials undertaken in the early years was the phenomenon of "brain stimulation reward (BSR)," which was first identified in rats. The animals appeared to be rewarded by pleasure caused by …
Booth, T C, Waldman, A D, Wardlaw, Joanna M, Taylor, S A, Jackson, A, . 2012. Management of incidental findings during imaging research in "healthy" volunteers: current UK practice. British Journal of Radiology. Objectives: Incidental findings (IF) are becoming increasingly common due to the proliferation of imaging research. IFs can be life-changing for "healthy" volunteers. This study examined …	Bell, Emily, Racine, Eric, . 2010. Deep brain stimulation, ethics, and society. J Clin Ethics. Discussion surrounding ethical and social issues in deep brain stimulation (DBS) has increased. This article introduces a special section on the ethics of DBS in The Journal of Clinical Ethics.	Shaw, D M, . 2012. Neuroenhancers, addiction and research ethics. Journal of Medical Ethics. In their recent paper in this journal, Heinz and colleagues accuse proponents of cognitive enhancement of making two unjustified assumptions. The first of these is the assumption that neuroenhancing drugs will be safe; the second is that research into cognitive enhancement does not pose particular ethical…	Honeybul, S, Gillett, Grant R, Ho, K M, Lind, C R, . 2011. Neurotrauma and the rule of rescue. J Med Ethics. The rule of rescue describes the powerful human proclivity to rescue identified endangered lives, regardless of cost or risk. Deciding whether or not to perform a decompressive craniectomy as a life-saving or 'rescue' procedure for a young person with a severe traumatic brain injury provid…	Rabins, Peter V, Appleby, B S, Brandt, J, DeLong, M R, Dunn, Laura B, Gabriels, L├Âs, Greenberg, Benjamin D, Haber, S N, Holtzheimer, Paul E, Mari, Z, Mayberg, Helen S, McCann, E, Mink, S P, Rasmussen, S A, Schlaepfer, Thomas E, Vawter, D E, Vitek, J L, Walkup, J, Mathews, Debra J H, . 2009. Scientific and ethical issues related to deep brain stimulation for disorders of mood, behavior, and thoug…	Glannon, Walter, . 2008. Psychopharmacological Enhancement. Neuroethics. Abstract&nbsp;&nbsp;Many drugs have therapeutic off-label uses for which they were not originally designed. Some drugs designed to treat neuropsychiatric and other disorders may enhance certain normal cognitive and affective functions. Because the long-term effects of cognitive and affective enhancement are not known and may…	Farah, Martha J, . 2004. Neuroethics: a guide for the perplexed. Cerebrum. Like filings to a magnet, issues of all shapes, sizes, and degrees of importance are sticking to the idea of neuroethics. Martha Farah, an early thinker in this new field, proposes that, numerous as they are, the problems actually fall into just three categories. She finds that neuroethics has made a quick start sizing up …	Ganz, J, Lev, N, Melamed, E, Offen, D, . 2011. Cell replacement therapy for Parkinson's disease: how close are we to the clinic?. Expert Rev Neurother. Cell replacement therapy (CRT) offers great promise as the future of regenerative medicine in Parkinson s disease (PD). Three decades of experiments have accumulated a wealth of knowledge regarding the replacement of dying neurons by new and healt…	Hauser, Marc D, . 2006. The liver and the moral organ. Social Cognitive and Affective Neuroscience. Drawing on an analogy to language, I argue that a suite of novel questions emerge when we consider our moral faculty in a similar light. In particular, I suggest the possibility that our moral judgments are derived from unconscious, intuitive processes that operate over the causal-intentional struc…	Al-Delaimy, WaelK K, . 2012. Ethical Concepts and Future Challenges of Neuroimaging: An Islamic Perspective. Science and Engineering Ethics. null	Weaver, F M, Follett, K, Stern, M, Hur, K, Harris, Cory S, Marks, W J, Rothlind, J, Sagher, O, Reda, D, Moy, C S, Pahwa, R, Burchiel, K, Hogarth, P, Lai, E C, Duda, J E, Holloway, K, Samii, A, Horn, S, Bronstein, J, Stoner, G, Heemskerk, J, Huang, G D, . 2009. Bilateral deep brain stimulation vs best medical therapy for patients with advanced Parkinson disease: a randomized controlled trial. Jama…	Young, Liane L, Dungan, J, . 2011. Where in the brain is morality? Everywhere and maybe nowhere. Soc Neurosci. The neuroscience of morality has focused on how morality works and where it is in the brain. In tackling these questions, researchers have taken both domain-specific and domain-general approaches-searching for neural substrates and systems dedicated to moral cognition versus characterizi…	Greenspan, Patricia S, . 2003. Responsible psychopaths. Philosophical Psychology. Psychopaths are agents who lack the normal capacity to feel moral emotions (e.g. guilt based on empathy with the victims of their actions). Evidence for attributing psychopathy at least in some cases to genetic or early childhood causes suggests that psychopaths lack free will. However, the paper defends a sense in …	Malhotra, S, Subodh, B N, . 2009. Informed consent & ethical issues in paediatric psychopharmacology. Indian J Med Res. Issues relating to informed consent and ethics in paediatric psychopharmacology limit research in this population. Children vary in their levels of cognitive development, and presence of psychiatric disorder may further impair their ability to give informed consent. In decisiona…	Glenn, A L, Raine, Adrian, . 2009. Psychopathy and instrumental aggression: Evolutionary, neurobiological, and legal perspectives. Int J Law Psychiatry. In the study of aggression, psychopathy represents a disorder that is of particular interest because it often involves aggression which is premeditated, emotionless, and instrumental in nature; this is especially true for more serious types of of…
Hoop, Jinger G, Smyth, A C, Roberts, L W, . 2008. Ethical issues in psychiatric research on children and adolescents. Child Adolesc Psychiatr Clin N Am. Psychiatric research on children and adolescents is ethically justified by the need to reduce the burden that mental illnesses place on young people, their families, and society. Such research must be conducted with careful attention to the ethic…	Gray, J R, Thompson, Paul M, . 2004. Neurobiology of intelligence: science and ethics. Nature Reviews Neuroscience. Human mental abilities, such as intelligence, are complex and profoundly important, both in a practical sense and for what they imply about the human condition. Understanding these abilities in mechanistic terms has the potential to facilitate their enhancement. There is strong evid…	Young, M J, Sisti, D A, Rimon-Greenspan, H, Schwartz, J L, Caplan, Arthur L, . 2012. Immune to addiction: the ethical dimensions of vaccines against substance abuse. Nat Immunol. Promising advances have been made in recent years for a unique class of immunotherapies that use vaccination to combat substance-use disorders. Although such vaccines are potentially useful for addictions, they raise a v…	Napier, S, . 2011. Out of the frying pan and into the fire. Am J Bioeth. null	Illes, Judy, . 2012. Deep Brain Stimulation: Paradoxes and a Plea. AJOB Neuroscience. Deep brain stimulation (DBS) represents a promising new frontier in medicine and neuroscience for managing disorders of mental health that represent an enormous burden of disease on our societies. The caution and significant restraint of leaders in the evolution of DBS today stand in sharp and refreshing contras…	Nehlig, A, . 2010. Is caffeine a cognitive enhancer?. J Alzheimers Dis. The effects of caffeine on cognition were reviewed based on the large body of literature available on the topic. Caffeine does not usually affect performance in learning and memory tasks, although caffeine may occasionally have facilitatory or inhibitory effects on memory and learning. Caffeine facilitates learning in tasks i…	Booth, T C, Waldman, A D, Wardlaw, Joanna M, Taylor, S A, Jackson, A, . 2012. Management of incidental findings during imaging research in "healthy" volunteers: current UK practice. British Journal of Radiology. Objectives: Incidental findings (IF) are becoming increasingly common due to the proliferation of imaging research. IFs can be life-changing for "healthy" volunteers. This study examined …	Galpern, W R, Corrigan-Curay, J, Lang, Aavo E, Kahn, Jefrey P, Tagle, D, Barker, R A, Freeman, Thomas B, Goetz, C G, Kieburtz, K, Kim, S Y, Piantadosi, S, Comstock Rick, A, Federoff, H J, . 2012. Sham neurosurgical procedures in clinical trials for neurodegenerative diseases: scientific and ethical considerations. Lancet Neurol. There have been several recent scientific advances in gene-based and…	Kaposy, Chris, . 2009. Will Neuroscientific Discoveries about Free Will and Selfhood Change our Ethical Practices?. Neuroethics. Over the past few years, a number of authors in the new field of neuroethics have claimed that there is an ethical challenge presented by the likelihood that the findings of neuroscience will undermine many common assumptions about human agency and selfhood. These autho…	Katzman, G L, Dagher, Alain P, Patronas, N J, . 1999. Incidental findings on brain magnetic resonance imaging from 1000 asymptomatic volunteers. Jama. CONTEXT: Previous reports have discussed incidental disease found on brain magnetic resonance imaging (MRI) scans that had been requested for an unrelated clinical concern or symptom, resulting in a selection bias for disease. However, the prevalen…	Wijeyekoon, R, Barker, R A, . 2009. Cell replacement therapy for Parkinson's disease. Biochim Biophys Acta. Parkinson's disease (PD) is a progressive neurodegenerative disorder in which the degeneration of dopaminergic neurons projecting from the substantia nigra to the striatum is a key pathological feature of the disease. Although pharmacological dopamine replacement is generally very effective…	Huber, Christian, . 2009. Interdependence of theoretical concepts and neuroimaging data. Poiesis & Praxis: International Journal of Technology Assessment and Ethics of Science. Traditionally, discussion about neuroimaging focuses on methodological improvement and neurobiological findings. In current psychiatric neuroimaging, the research focus broadens and includes concepts such as the self, pers…	Hoop, Jinger G, Smyth, A C, Roberts, L W, . 2008. Ethical issues in psychiatric research on children and adolescents. Child Adolesc Psychiatr Clin N Am. Psychiatric research on children and adolescents is ethically justified by the need to reduce the burden that mental illnesses place on young people, their families, and society. Such research must be conducted with careful attention to the ethic…	Kraemer, F, . 2011. Authenticity Anyone? The Enhancement of Emotions via Neuro-Psychopharmacology. Neuroethics. This article will examine how the notion of emotional authenticity is intertwined with the notions of naturalness and artificiality in the context of the recent debates about 'neuro-enhancement' and 'neuro-psychopharmacology.' In the philosophy of mind, the concept of authenticity plays…	Buller, Tom, . 2010. Rationality, responsibility, and brain function. Camb Q Healthc Ethics. null
Fukushi, Tamami, Sakura, Osamu, Koizumi, H, . 2006. Ethical considerations of neuroscience research: The perspectives on neuroethics in Japan. Neuroscience Research. Recent technologies and developments in neuroscience have contributed to remarkable scientific discoveries, and have also raised many new philosophical, ethical, legal, and social issues. Research in "neuroethics" has identified vari…	Gazzaniga, Michael S, . 2011. Interview with Michael Gazzaniga. Ann N Y Acad Sci. Widely considered the father of the field of cognitive neuroscience, Professor Michael S. Gazzaniga is one of the world's premier neuroscientists. He founded the Center for Neuroscience at the University of California, Davis; the Center for Cognitive Neuroscience at Dartmouth College; the Cognitive Neuroscience Inst…	Paley, B, O'Connor, M J, Baillie, S J, Guiton, G, Stuber, M L, . 2009. Integrating case topics in medical school curriculum to enhance multiple skill learning: using fetal alcohol spectrum disorders as an exemplary case. Acad Psychiatry. OBJECTIVES: This article describes the use of fetal alcohol spectrum disorders (FASDs) as a theme to connect the learning of basic neurosciences with clinical ap…	Schofield, P, Butler, T, Hollis, S, D'Este, C, . 2011. Are prisoners reliable survey respondents? A validation of self-reported traumatic brain injury (TBI) against hospital medical records. Brain Inj. AIMS: To compare prisoners' self-reported history of TBI associated with hospital attendance with details extracted from relevant hospital medical records and to identify factors associated with th…	Fins, Joseph J, Schiff, Nicholas D, . 2010. Conflicts of interest in deep brain stimulation research and the ethics of transparency. J Clin Ethics. In this article we will draw on experiences from our own research on deep brain stimulation of the central thalamus in the minimally conscious state. We describe ethical challenges faced in clinical research involving medical devices and offer several…	Racine, Eric, Illes, Judy, . 2006. Neuroethical Responsibilities. The Canadian Journal of Neurological Sciences. Neuroscience represents a dynamic area of biomedical research where neuroethical responsibilities for researchers are emerging. This paper is the companion piece to the French-language one also published in this issue of the Canadian Journal of Neurological Sciences. It serves as a rev…	Larriviere, Dan, Williams, Michael A, Rizzo, Matt, Bonnie, Richard J, . 2009. Responding to requests from adult patients for neuroenhancements. Guidance of the Ethics, Law and Humanities Committee. Neurology. In the last decade, persons who have no diagnosed medical or mental health condition are increasingly seeking and utilizing, for the ostensible purpose of enhancing their memory or cognitive…	Santoro, G, Wood, M D, Merlo, L, Anastasi, G P, Tomasello, F, Germano, A, . 2009. The anatomic location of the soul from the heart, through the brain, to the whole body, and beyond: a journey through Western history, science, and philosophy. Neurosurgery. OBJECTIVE: To describe representative Western philosophical, theological, and scientific ideas regarding the nature and location of the soul fr…	Young, Liane L, Dungan, J, . 2011. Where in the brain is morality? Everywhere and maybe nowhere. Soc Neurosci. The neuroscience of morality has focused on how morality works and where it is in the brain. In tackling these questions, researchers have taken both domain-specific and domain-general approaches-searching for neural substrates and systems dedicated to moral cognition versus characterizi…	Langleben, Daniel D, Schroeder, L, Maldjian, J A, Gur, R C, McDonald, S, Ragland, J D, O'Brien, C P, Childress, A R, . 2002. Brain activity during simulated deception: an event-related functional magnetic resonance study. Neuroimage. null	Erickson-Davis, C, . 2011. Ethical Concerns Regarding Commercialization of Deep Brain Stimulation for Obsessive Compulsive Disorder. Bioethics. The United States Food and Drug Administration's recent approval of the commercial use of Deep Brain Stimulation (DBS) as a treatment for Obsessive Compulsive Disorder (OCD) will be discussed within the context of the existing USA regulatory framework. Th…	Malhotra, S, Subodh, B N, . 2009. Informed consent & ethical issues in paediatric psychopharmacology. Indian J Med Res. Issues relating to informed consent and ethics in paediatric psychopharmacology limit research in this population. Children vary in their levels of cognitive development, and presence of psychiatric disorder may further impair their ability to give informed consent. In decisiona…	Frisardi, V, Imbimbo, B P, . 2011. Gerontechnology for demented patients: smart homes for smart aging. J Alzheimers Dis. In an aging world, maintaining good health and independence for as long as possible is essential. Instead of hospitalization or institutionalization, the elderly with chronic conditions, especially those with cognitive impairment, can be assisted in their own environment with n…	Micoulaud-Franchi, J A, Vion-Dury, J, Lancon, C, . 2012. [Neuroenhancement in healthy subject? A French case study]. Therapie. Neuroenhancement is an anglo-saxon concept concerning the use of stimulating psychotropic drugs by healthy subjects, outside any established medical indication or festive setting, to achieve an improvement of their mental functioning. In 2009, because of increasing reques…	Knutson, Brian, Rick, Scott, Wimmer, G Elliott, Prelec, Drazen, Loewenstein, George, . 2007. Neural Predictors of Purchases. Neuron. Microeconomic theory maintains that purchases are driven by a combination of consumer preference and price. Using event-related fMRI, we investigated how people weigh these factors to make purchasing decisions. Consistent with neuroimaging evidence suggesting that d…
Racine, Eric, Forlini, Cynthia, . 2010. Cognitive Enhancement, Lifestyle Choice or Misuse of Prescription Drugs? Ethics Blind Spots in Current Debates. Neuroethics. The prospects of enhancing cognitive or motor functions using neuroscience in otherwise healthy individuals has attracted considerable attention and interest in neuroethics (Farah et al., Nature Reviews Neuroscience 5:421-425, 2004; G…	De Melo-Mart´┐¢n, Inmaculada, . 2008. Creating Reflective Spaces: Interactions Between Philosophers and Biomedical Scientists. Perspectives in Biology and Medicine. New science policy initiatives are encouraging multidisciplinary collaborations between social scientists, humanists, biomedical scientists, and engineers. Although these policy initiatives are not always clear about how such interact…	Carter, Adrian, Hall, Wayne D, . 2008. The issue of consent in research that administers drugs of addiction to addicted persons. Account Res. In addiction, impaired control over drug use raises questions about the capacity of addicted persons to consent to participate in research studies in which they are given their drug of addiction. We review the case for doing such research, and the arguments…	Epker, J L, De Groot, Y J, Kompanje, Erwin J, . 2012. Ethical and practical considerations concerning perimortem sperm procurement in a severe neurologically damaged patient and the apparent discrepancy in validation of proxy consent in various postmortem procedures. Intensive Care Med. INTRODUCTION: Although sperm procurement and preservation has been become commonplace in situations in which in…	Antal, A, Nitsche, M A, Paulus, W, . 2004. [Non-Invasive Transcranial Stimulation of the Brain in Patients with Pain]. Klinische Neurophysiologie. Many neurological diseases are characterized by pain as a key symptom. Systematic studies to investigate the mechanisms of pain are of outmost importance, since they may subsequently result in improved treatment strategies. In recent years, possibiliti…	Wulf, Marc-Andre, Joksimovic, Ljiljana, Tress, Wolfgang, . 2012. Das Ringen um Sinn und Anerkennung ? Eine psychodynamische Sicht auf das Ph´┐¢nomen des Neuroenhancement (NE). Ethik in der Medizin. Medizinethische Untersuchungen zum Thema Neuroenhancement (NE) wenden sich oft der Frage zu, inwiefern der Einzelne wie auch die Allgemeinheit durch NE zu Schaden kommen k´┐¢nnen. Gerechtigkeitsproblem…	Funk, Chadd M, Gazzaniga, Michael S, . 2009. The functional brain architecture of human morality. Curr Opin Neurobiol. Human morality provides the foundation for many of the pillars of society, informing political legislation and guiding legal decisions while also governing everyday social interactions. In the past decade, researchers in the field of cognitive neuroscience have made tremendous pr…	Wijeyekoon, R, Barker, R A, . 2009. Cell replacement therapy for Parkinson's disease. Biochim Biophys Acta. Parkinson's disease (PD) is a progressive neurodegenerative disorder in which the degeneration of dopaminergic neurons projecting from the substantia nigra to the striatum is a key pathological feature of the disease. Although pharmacological dopamine replacement is generally very effective…	Moll, J├Âl, Zahn, Roland, De Oliveira-Souza, Ricardo, Krueger, Frank, Grafman, Jordan, . 2005. Opinion: the neural basis of human moral cognition. Nat Rev Neurosci. Moral cognitive neuroscience is an emerging field of research that focuses on the neural basis of uniquely human forms of social cognition and behaviour. Recent functional imaging and clinical evidence indicates that a remarkably cons…	Wang, G J, Volkow, Nora D, Telang, F, Jayne, M C, Ma, Y, Pradhan, K, Zhu, W, Wong, C T, Thanos, P K, Geliebter, A, Biegon, A, Fowler, J S, . 2009. Evidence of gender differences in the ability to inhibit brain activation elicited by food stimulation. Proc Natl Acad Sci U S A. Although impaired inhibitory control is linked to a broad spectrum of health problems, including obesity, the brain mechan…	M´┐¢ller, Sabine, . 2009. Body integrity identity disorder (BIID)--is the amputation of healthy limbs ethically justified?. Am J Bioeth. The term body integrity identity disorder (BIID) describes the extremely rare phenomenon of persons who desire the amputation of one or more healthy limbs or who desire a paralysis. Some of these persons mutilate themselves; others ask surgeons for an amputation…	Levy, Neil, . 2007. Rethinking Neuroethics in the Light of the Extended Mind Thesis. The American Journal of Bioethics. The extended mind thesis is the claim that mental states extend beyond the skulls of the agents whose states they are. This seemingly obscure and bizarre claim has far-reaching implications for neuroethics, I argue. In the first half of this article, I sketch the extended mind t…	F´┐¢rstl, H, Perneczky, R, Karenberg, A, Diehl-Schmid, J, Lautenschlager, N T, . 2009. Pers´┐¢nlichkeit im h´┐¢heren Lebensalter. Der Nervenarzt. Die moderne Entwicklungspsychologie liefert eine Reihe positiver Ergebnisse hinsichtlich ressourcenorientierter Gestaltungsm´┐¢glichkeiten im h´┐¢heren Lebensalter. In diesem Beitrag untersuchen wir vorwiegend die problematischen und damit psychiatrisch…	Wijeyekoon, R, Barker, R A, . 2009. Cell replacement therapy for Parkinson's disease. Biochim Biophys Acta. Parkinson's disease (PD) is a progressive neurodegenerative disorder in which the degeneration of dopaminergic neurons projecting from the substantia nigra to the striatum is a key pathological feature of the disease. Although pharmacological dopamine replacement is generally very effective…	Knabb, J J, Welsh, R K, Ziebell, J G, Reimer, K S, . 2009. Neuroscience, moral reasoning, and the law. Behav Sci Law. Modern advancements in functional magnetic resonance imaging (fMRI) technology have given neuroscientists the opportunity to more fully appreciate the brain's contribution to human behavior and decision making. Morality and moral reasoning are relative newcomers to the growing lit…
Ryan, Christopher, . 2011. Lies, Damn Lies and Placebos: A Comment on Foreid et al. Neuroethics. null	Illes, Judy, Blakemore, Colin, Hansson, Mats G, Hensch, Takao K, Leshner, Alan I, Maestre, Gladys, Magistretti, Pierre J, Quirion, R´┐¢mi, Strata, Piergiorgio, . 2005. International perspectives on engaging the public in neuroethics. Nature Reviews Neuroscience. With an ever-increasing understanding of the brain mechanisms associated with core human attributes and values, there is an increasing p…	Garavan, H, Pankiewicz, J, Bloom, A, Cho, J K, Sperry, L, Ross, T J, Salmeron, B J, Risinger, R, Kelley, D, Stein, E A, . 2000. Cue-induced cocaine craving: neuroanatomical specificity for drug users and drug stimuli. American Journal of Psychiatry. null	Bentwich, M, . 2011. Justice is not merely semantics: recasting the significance of the dead donor rule. Am J Bioeth. null	Pirini, Marco, Rocchi, Laura, Sensi, Mariachiara, Chiari, Lorenzo, . 2009. A computational modelling approach to investigate different targets in deep brain stimulation for Parkinson?s disease. Journal of Computational Neuroscience. We investigated by a computational model of the basal ganglia the different network effects of deep brain stimulation (DBS) for Parkinson?s disease (PD) in different …	Outram, Simon M, . 2012. Ethical Considerations in the Framing of the Cognitive Enhancement Debate. Neuroethics. Over the past few years the use of stimulants such as methylphenidate and modafinil among the student population has attracted considerable debate in the pages of bioethics journals. Under the rubric of cognitive enhancement, bioethicists have discussed this use of stimulants?along wit…	Frisardi, V, Imbimbo, B P, . 2011. Gerontechnology for demented patients: smart homes for smart aging. J Alzheimers Dis. In an aging world, maintaining good health and independence for as long as possible is essential. Instead of hospitalization or institutionalization, the elderly with chronic conditions, especially those with cognitive impairment, can be assisted in their own environment with n…	Zwanziger, L L, . 2003. Biology, Ethics, and Public Policy: Deliberations at an Unstable Intersection. Anatomical Record - Part B New Anatomist. Biology, ethics, and politics intersect in many public policy issues. The unique features of the meeting point in each case are affected by changes in scientific and technological knowledge, moral analysis in a pluralistic society, and political relation…	Andreas, J B, Watson, M W, . 2009. Moderating effects of family environment on the association between children's aggressive beliefs and their aggression trajectories from childhood to adolescence. Dev Psychopathol. This study explored how children's aggressive beliefs and their family environments combine to influence the development of child aggression from middle childhood into adolescence. We…	Gray, J R, Thompson, Paul M, . 2004. Neurobiology of intelligence: science and ethics. Nature Reviews Neuroscience. Human mental abilities, such as intelligence, are complex and profoundly important, both in a practical sense and for what they imply about the human condition. Understanding these abilities in mechanistic terms has the potential to facilitate their enhancement. There is strong evid…	Gaylin, Willard, . 2009. Behavior Control: From the Brain to the Mind. Hastings Center Report. Of the four major research components that The Hastings Center focused on at its inception, "behavior control" may now appear the most enigmatic. "Death and dying" was obvious; the problems in prolonging life had already begun to make dying a living hell. "Genetics" was inevitable; Crick's and Watson's …	Kraemer, F, . 2011. Authenticity Anyone? The Enhancement of Emotions via Neuro-Psychopharmacology. Neuroethics. This article will examine how the notion of emotional authenticity is intertwined with the notions of naturalness and artificiality in the context of the recent debates about 'neuro-enhancement' and 'neuro-psychopharmacology.' In the philosophy of mind, the concept of authenticity plays…	Pirini, Marco, Rocchi, Laura, Sensi, Mariachiara, Chiari, Lorenzo, . 2009. A computational modelling approach to investigate different targets in deep brain stimulation for Parkinson?s disease. Journal of Computational Neuroscience. We investigated by a computational model of the basal ganglia the different network effects of deep brain stimulation (DBS) for Parkinson?s disease (PD) in different …	Flower, K, Li, L, Chen, C Y, Baggott, M J, Galloway, G P, Mendelson, J, . 2010. Efficacy, safety, and ethics of cosmetic neurology far from settled. Clinical Pharmacology & Therapeutics. In this issue, Larriviere and colleagues discuss the emerging use of drugs to enhance cognitive function. Several cautions they raise warrant amplification. People have tried to pharmacologically improve cognitiv…	Schmoll, D, . 2012. [Decision making, empathy and morality in psychopaths: does empirical research offer new perspectives concerning legal responsibility?]. Fortschr Neurol Psychiatr. Psychopathy is a well explored dimensional construct only partially overlapping with dissocial personality disorder according to ICD-10. Until now, psychopaths have not been assessed as having diminished legal respo…
Parens, Erik, . 2005. Creativity, gratitude, and the enhancement debate. Neuroethics: defining the issues in theory, practice and policy. null	Parke, S, Illes, Judy, . 2011. In delicate balance: stem cells and spinal cord injury advocacy. Stem Cell Rev. Spinal cord injury (SCI) is a major focus for stem cell therapy (SCT). However, the science of SCT has not been well matched with an understanding of perspectives of persons with SCI. The online advocacy community is a key source of health information for primary stakeholders and their c…	Hall, Wayne D, Carter, Lucy, Morley, Katherine I, . 2004. Neuroscience Research on the Addictions: A Prospectus for Future Ethical and Policy Analysis. Addictive Behaviors. The increasing evidence that many addictive phenomena have a genetic and neurobiological basis promises improvements in societal responses to addiction that raise important ethical and social policy issues. One of the major po…	Freeman, E A, . 1997. Protocols for the vegetative state. Brain Inj. The diagnosis of the vegetative state, the fate worse than death, brings with it a nihilistic approach to the patient, untold misery to the family, emotional turmoil to medical and nursing staff who work in brain injury units and enormous economic cost to the country. There are no protocols yet devised for the vegetative state. …	Kringelbach, M L, Jenkinson, N, Green, A L, Owen, S L, Hansen, P C, Cornelissen, P L, Holliday, I E, Stein, J, Aziz, T Z, . 2007. Deep brain stimulation for chronic pain investigated with magnetoencephalography. NeuroReport. Deep brain stimulation has shown remarkable potential in alleviating otherwise treatment-resistant chronic pain, but little is currently known about the underlying neural mec…	Micoulaud-Franchi, J A, Vion-Dury, J, Lancon, C, . 2012. [Neuroenhancement in healthy subject? A French case study]. Therapie. Neuroenhancement is an anglo-saxon concept concerning the use of stimulating psychotropic drugs by healthy subjects, outside any established medical indication or festive setting, to achieve an improvement of their mental functioning. In 2009, because of increasing reques…	Fukushi, Tamami, Sakura, Osamu, Koizumi, H, . 2006. Ethical considerations of neuroscience research: The perspectives on neuroethics in Japan. Neuroscience Research. Recent technologies and developments in neuroscience have contributed to remarkable scientific discoveries, and have also raised many new philosophical, ethical, legal, and social issues. Research in "neuroethics" has identified vari…	Fueyo, J, Gomez-Manzano, C, Yung, W K, . 2011. Advances in translational research in neuro-oncology. Arch Neurol. During the last decade, we have witnessed several key advances in the field of neuro-oncology. First, there were conceptual advances in the molecular and cell biology of malignant gliomas including the discovery in 2004 of brain tumor stem cells. Second, the Cancer Genome Atlas projec…	Scott, ThomasR, . 2012. Neuroscience May Supersede Ethics and Law. Science and Engineering Ethics. null	Anderson, Michael C, Ochsner, Kevin N, Kuhl, Brice, Cooper, Jeffrey, Robertson, Elaine, Gabrieli, Susan W, Glover, Gary H, Gabrieli, John D E, . 2004. Neural systems underlying the suppression of unwanted memories. Science. null	Disilvestro, R, . 2008. A qualified endorsement of embryonic stem cell research, based on two widely shared beliefs about the brain-diseased patients such research might benefit. J Med Ethics. Are there persuasive approaches to embryonic stem cell (ESC) research that appeal, not just to those fellow-citizens in one's own ideological camp, nor just to those undecided citizens in the middle, but to…	Himma, Kenneth, . 2009. Artificial agency, consciousness, and the criteria for moral agency: what properties must an artificial agent have to be a moral agent?. Ethics and Information Technology. In this essay, I describe and explain the standard accounts of agency, natural agency, artificial agency, and moral agency, as well as articulate what are widely taken to be the criteria for moral agency…	Brandt, Christian, Fueratsch, Nora, Boehme, Volker, Kramme, Corinna, Pieridou, Maria, Villagran, Antonia, Woermann, Friedrich, Pohlmann-Eden, Bernd, . 2007. Development of psychosis in patients with epilepsy treated with lamotrigine: Report of six cases and review of the literature. Epilepsy & Behavior. Lamotrigine (LTG) is a generally well-tolerated antiepileptic drug (AED) with broad-spectrum e…	Bolt, Ineke, Schermer, Maartje, . 2009. Psychopharmaceutical Enhancers: Enhancing Identity?. Neuroethics. The use of psychopharmaceuticals to enhance human mental functioning such as cognition and mood has raised a debate on questions regarding identity and authenticity. While some hold that psychopharmaceutical substances can help users to ?become who they really are? and thus strengthen their i…	Agnati, Luigi Francesco, Agnati, Achille, Mora, Francisco, Fuxe, Kjell, . 2007. Does the human brain have unique genetically determined networks coding logical and ethical principles and aesthetics? From Plato to novel mirror networks. Brain Research Reviews. Starting from the assumption that philosophers carry out "experiments" not on concrete objects, but on concepts and relationships between c…
Malhotra, S, Subodh, B N, . 2009. Informed consent & ethical issues in paediatric psychopharmacology. Indian J Med Res. Issues relating to informed consent and ethics in paediatric psychopharmacology limit research in this population. Children vary in their levels of cognitive development, and presence of psychiatric disorder may further impair their ability to give informed consent. In decisiona…	Dees, Richard H, . 2004. Slippery slopes, wonder drugs, and cosmetic neurology: the neuroethics of enhancement. Neurology. null	Pickard, H, . 2012. The Purpose in Chronic Addiction. AJOB Neurosci. I argue that addiction is not a chronic, relapsing, neurobiological disease characterized by compulsive use of drugs or alcohol. Large-scale national survey data demonstrate that rates of substance dependence peak in adolescence and early adulthood and then decline steeply; addicts tend to "mature out" in their late twenties or …	Rady, M Y, Verheijde, J L, McGregor, J L, . 2011. Informed consent for organ-donor management research: antemortem or postmortem human research. Crit Care Med. null	Fumagalli, M, Giannicola, G, Rosa, M, Marceglia, S, Lucchiari, C, Mrakic-Sposta, S, Servello, Domenico, Pacchetti, C, Porta, Mauro, Sassi, Marco, Zangaglia, R, Franzini, A, Albanese, A, Romito, L, Piacentini, S, Zago, S, Pravettoni, G, Barbieri, S, Priori, A, . 2011. Conflict-dependent dynamic of subthalamic nucleus oscillations during moral decisions. Soc Neurosci. Although lesional, neuroimagin…	Flower, K, Li, L, Chen, C Y, Baggott, M J, Galloway, G P, Mendelson, J, . 2010. Efficacy, safety, and ethics of cosmetic neurology far from settled. Clinical Pharmacology & Therapeutics. In this issue, Larriviere and colleagues discuss the emerging use of drugs to enhance cognitive function. Several cautions they raise warrant amplification. People have tried to pharmacologically improve cognitiv…	Naik, A D, Dyer, C B, Kunik, M E, McCullough, L B, . 2009. Response to commentaries on "Patient autonomy for the management of chronic conditions: a two-component re-conceptualization". Am J Bioeth. null	Caron, L, Karkazis, Katrina, Raffin, Thomas A, Swan, G, Koenig, Barbara A, . 2005. Nicotine addiction through a neurogenomic prism: ethics, public health, and smoking. Nicotine Tob Res. Studies are under way to examine the neurogenetic factors contributing to smoking behaviors. The combined approaches of genomics, molecular biology, neuroscience, and pharmacology are expected to fuel developments…	Huebner, B, Dwyer, Susan, Hauser, Marc D, . 2008. The role of emotion in moral psychology. Trends Cogn Sci. Recent work in the cognitive and neurobiological sciences indicates an important relationship between emotion and moral judgment. Based on this evidence, several researchers have argued that emotions are the source of our intuitive moral judgments. However, despite the richness of the corre…	Grimmer, T, Riemenschneider, M, F´┐¢rstl, H, Henriksen, G, Klunk, W E, Mathis, C A, Shiga, T, Wester, H J, Kurz, A, Drzezga, A, . 2009. Beta amyloid in Alzheimer's disease: increased deposition in brain is reflected in reduced concentration in cerebrospinal fluid. Biol Psychiatry. BACKGROUND: A decreased concentration of beta amyloid (1-42) (Abeta42) has consistently been found in the cerebrospin…	Fins, Joseph J, . 2003. Constructing an ethical stereotaxy for severe brain injury: balancing risks, benefits and access. Nat Rev Neurosci. null	Tsomo, K L, . 2012. Compassion, Ethics, and Neuroscience: Neuroethics Through Buddhist Eyes. Sci Eng Ethics. As scientists advance knowledge of the brain and develop technologies to measure, evaluate, and manipulate brain function, numerous questions arise for religious adherents. If neuroscientists can conclusively establish that there is a functional network between neural impulses and an indiv…	Malhotra, S, Subodh, B N, . 2009. Informed consent & ethical issues in paediatric psychopharmacology. Indian J Med Res. Issues relating to informed consent and ethics in paediatric psychopharmacology limit research in this population. Children vary in their levels of cognitive development, and presence of psychiatric disorder may further impair their ability to give informed consent. In decisiona…	M´┐¢ller, Sabine, . 2009. Body integrity identity disorder (BIID)--is the amputation of healthy limbs ethically justified?. Am J Bioeth. The term body integrity identity disorder (BIID) describes the extremely rare phenomenon of persons who desire the amputation of one or more healthy limbs or who desire a paralysis. Some of these persons mutilate themselves; others ask surgeons for an amputation…	Wood, Rachel, Stuart, Susan, . 2009. Aplasic phantoms and the mirror neuron system: An enactive, developmental perspective. Phenomenology and the Cognitive Sciences. Phantom limb experiences demonstrate an unexpected degree of fragility inherent in our self-perceptions. This is perhaps most extreme when congenitally absent limbs are experienced as phantoms. Aplasic phantoms highlight fundamental …
Pandya, S K, . 2003. Medical ethics in the neurosciences. Neurol India. Doctors in India are heirs to a long tradition of ethics from their own forebears and from those from the West. This paper discusses ethical aspects of topics of relevance to neurological scientists such as brain death, neural transplant and whole brain transplant. Many other topics such as ethics in research, patients with A…	Sadler, John Z, . 2009. Stigma, conscience, and science in psychiatry: past, present, and future. Acad Med. In his response to Reynolds and colleagues' "The Future of Psychiatry as Clinical Neuroscience," the author considers three themes prominent in the history of psychiatry: stigma, conscience, and science, considering each in the past, present, and into the future. A series of conclusions fol…	Foddy, Bennett, . 2011. Addicted to Food, Hungry for Drugs. Neuroethics. There is a growing consensus among neuroscientists that people can become addicted to food, and that at least some cases of obesity have addiction as their cause. By contrast, the rest of the world continues to see obesity as either a disease of the metabolism, or as a reckless case of self-harm. Among obesity researchers, t…	Souter, M, Van Norman, G, . 2010. Ethical controversies at end of life after traumatic brain injury: Defining death and organ donation. Crit Care Med. Death is more than a mere biological occurrence. It has important legal, medical, and social ramifications that make it imperative that those who are responsible for determination of death be accurate and above suspicion. The medical and legal defi…	Talan, Jamie, . 2009. Deep brain stimulation. A new treatment shows promise in the most difficult cases. . There are disorders that defy treatment with prescribed pharmaceuticals: a man?s hands shake so hard that he cannot hold anything; a woman is mired in severe inescapable depression. For these patients and others, an alternative is emerging: deep brain stimulation. In this fascinating and tim…	Sententia, W, . 2004. Neuroethical considerations: cognitive liberty and converging technologies for improving human cognition. Annals of the New York Academy of Sciences. Developers of NBIC (Nano-Bio-Info-Cogno) technologies face a multitude of obstacles, not the least of which is navigating the public ethics of their applied research. Biotechnologies have received widespread media attention and…	Malhotra, S, Subodh, B N, . 2009. Informed consent & ethical issues in paediatric psychopharmacology. Indian J Med Res. Issues relating to informed consent and ethics in paediatric psychopharmacology limit research in this population. Children vary in their levels of cognitive development, and presence of psychiatric disorder may further impair their ability to give informed consent. In decisiona…	Nelson, Randy J, Trainor, Brian C, . 2007. Neural mechanisms of aggression. Nature Reviews Neuroscience. Unchecked aggression and violence exact a significant toll on human societies. Aggression is an umbrella term for behaviours that are intended to inflict harm. These behaviours evolved as adaptations to deal with competition, but when expressed out of context, they can have destructive consequ…	Braeckman, Johan, Verplaetse, Jan, De Schrijver, Jelle de, . 2008. The Moral Brain : Essays on the Evolutionary and Neuroscientific Aspects of Morality. . Scientists no longer accept the existence of a distinct moral organ as phrenologists once did. A generation of young neurologists is using advanced technological medical equipment to unravel specific brain processes enabling moral cognition. In…	Illes, Judy, Chin, Vivian Nora, . 2008. Bridging Philosophical and Practical Implications of Incidental Findings in Brain Research. The Journal of Law, Medicine & Ethics. Empirical studies and ethical-legal analyses have demonstrated that incidental fndings in the brain, most commonly vascular in origin, must be addressed in the current era of imaging research. The challenges, however, are substa…	Ibrahim, G M, Fallah, A, Snead, O C, Elliott, I, Drake, J M, Bernstein, Mark, Rutka, J T, . 2011. Ethical issues in surgical decision making concerning children with medically intractable epilepsy. Epilepsy Behav. The widespread inclusion of surgical strategies in the treatment of medically intractable epilepsy is largely justified by the medical and psychosocial burden of the illness. Performing…	Allott, K, Lloyd, S, . 2009. The provision of neuropsychological services in rural/regional settings: professional and ethical issues. Appl Neuropsychol. Despite rapid growth of the discipline of clinical neuropsychology during recent times, there is limited information regarding the identification and management of professional and ethical issues associated with the practice of neuropsychology w…	Del Prete, Marina, Spaccavento, Simona, Craca, Angela, Fiore, Pietro, Angelelli, Paola, . 2009. Neuropsychiatric symptoms and the APOE genotype in Alzheimer?s disease. Neurological Sciences. The study aimed to characterize neuropsychiatric symptomatology in Alzheimer?s disease (AD) and investigate the role of APOE genotype and other clinical variables in the onset of neuropsychiatric disorders. M…	Tusaie, K R, . 2010. Is the tail wagging the dog in pediatric bipolar disorder?. Arch Psychiatr Nurs. null	Strous, Rael D, . 2011. Ethical considerations in clinical training, care and research in psychopharmacology. Int J Neuropsychopharmacol. Psychopharmacology is a powerful tool in psychiatry; however, it is one that demands responsibility in order to deal with the ethical complexities that accompany advances in the field. It is important that questions are asked and that ethical mindfulness and se…
Katzman, G L, Dagher, Alain P, Patronas, N J, . 1999. Incidental findings on brain magnetic resonance imaging from 1000 asymptomatic volunteers. Jama. CONTEXT: Previous reports have discussed incidental disease found on brain magnetic resonance imaging (MRI) scans that had been requested for an unrelated clinical concern or symptom, resulting in a selection bias for disease. However, the prevalen…	Coveney, C M, Nerlich, B, Martin, P, . 2009. Modafinil in the media: metaphors, medicalisation and the body. Soc Sci Med. This paper uses UK media coverage of the sleep drug modafinil to investigate the medicalisation of sleep at a conceptual level. Using metaphorical frame analysis we investigate the conceptual links created in media discourse between sleep and health, and the body and technolog…	Klein, Colin A, Kandel, S, . 2011. www.mydrugdealer.com: Ethics and Legal Implications of Internet-Based Access to Substances of Abuse. Journal of the American Academy of Psychiatry and the Law. The Internet has increasingly become an intrinsic part of everyday life, offering countless possibilities for education, services, recreation, and more. In fact, an entire virtual life within the digitali…	Mosesso, V N, Cone, D C, . 2005. Using the exception from informed consent regulations in research. Acad Emerg Med. This article reflects the proceedings of a breakout session, "Using the Regulations in Research" at the 2005 Academic Emergency Medicine Consensus Conference, "Ethical Conduct of Resuscitation Research." There have been two organized studies, and a number of anecdotal reports, descr…	Muller, Sabine, Christen, Markus, . 2011. Deep Brain Stimulation in Parkinsonian Patients?Ethical Evaluation of Cognitive, Affective, and Behavioral Sequelae. AJOB Neuroscience. Deep brain stimulation (DBS) of the subthalamic nucleus (STN) is an important therapeutic advancement for the treatment of Parkinson's disease (PD). Its beneficial effects on motor functions are well established, but its …	Outram, Simon M, . 2012. Ethical Considerations in the Framing of the Cognitive Enhancement Debate. Neuroethics. Over the past few years the use of stimulants such as methylphenidate and modafinil among the student population has attracted considerable debate in the pages of bioethics journals. Under the rubric of cognitive enhancement, bioethicists have discussed this use of stimulants-along wit…	Oullier, O, . 2012. Clear up this fuzzy thinking on brain scans. Nature. null	Chimge, N O, Bayarsaihan, D, . 2009. Generation of neural crest progenitors from human embryonic stem cells. J Exp Zoolog B Mol Dev Evol. The neural crest (NC) is a transient population of multipotent progenitors arising at the lateral edge of the neural plate in vertebrate embryos, which then migrate throughout the body to generate diverse array of tissues such as the peripheral nervous system, …	Glenn, A L, Raine, Adrian, . 2009. Psychopathy and instrumental aggression: Evolutionary, neurobiological, and legal perspectives. Int J Law Psychiatry. In the study of aggression, psychopathy represents a disorder that is of particular interest because it often involves aggression which is premeditated, emotionless, and instrumental in nature; this is especially true for more serious types of of…	Walter, Henrik, Abler, Birgit, Ciaramidaro, Angela, Erk, Susanne, . 2005. Motivating forces of human actions. Neuroimaging reward and social interaction. Brain Research Bulletin. null	Honeybul, S, Gillett, Grant R, Ho, K M, Lind, C R, . 2011. Neurotrauma and the rule of rescue. J Med Ethics. The rule of rescue describes the powerful human proclivity to rescue identified endangered lives, regardless of cost or risk. Deciding whether or not to perform a decompressive craniectomy as a life-saving or 'rescue' procedure for a young person with a severe traumatic brain injury provid…	O?Regan, J Kevin, . 2012. How to Build a Robot that is Conscious and Feels. Minds and Machines. null	M´┐¢ller, Sabine, . 2009. Body integrity identity disorder (BIID)--is the amputation of healthy limbs ethically justified?. Am J Bioeth. The term body integrity identity disorder (BIID) describes the extremely rare phenomenon of persons who desire the amputation of one or more healthy limbs or who desire a paralysis. Some of these persons mutilate themselves; others ask surgeons for an amputation…	Chatterjee, Anjan, . 2004. Cosmetic neurology: The controversy over enhancing movement, mentation, and mood. Neurology. Advances in cognitive neuroscience and neuropharmacology are yielding exciting treatments for neurologic diseases. Many of these treatments are also likely to have uses for people without disease. Here, I review the ways in which medicine might make bodies and brains function be…	Szmukler, G, . 2009. Financial incentives for patients in the treatment of psychosis. J Med Ethics. Poor medication adherence in patients with a psychosis is associated with relapse. It has been proposed that outcomes might be improved by using financial incentives for treatment adherence (FITA). However, a strong moral intuition against this practice has been found. This paper examines the ethic…
Racine, Eric, Illes, Judy, . 2006. Neuroethical Responsibilities. The Canadian Journal of Neurological Sciences. Neuroscience represents a dynamic area of biomedical research where neuroethical responsibilities for researchers are emerging. This paper is the companion piece to the French-language one also published in this issue of the Canadian Journal of Neurological Sciences. It serves as a rev…	Mathews, Debra J H, . 2011. Deep brain stimulation, personal identity and policy. Int Rev Psychiatry. A range of implantable brain-interfacing devices (IBIDs) is currently in use and development for the treatment of movement disorders and disorders of mood, behaviour and thought. These include cochlear implants, deep brain stimulation (DBS), prosthetic limbs, and optogenetic interventions (the co…	Heinz, Andreas, Kipke, R, Heimann, H, Wiesing, Urban, . 2012. Cognitive neuroenhancement: false assumptions in the ethical debate. J Med Ethics. The present work critically examines two assumptions frequently stated by supporters of cognitive neuroenhancement. The first, explicitly methodological, assumption is the supposition of effective and side effect-free neuroenhancers. However, there is an…	Fins, Joseph J, . 2009. Lessons from the injured brain: a bioethicist in the vineyards of neuroscience. Camb Q Healthc Ethics. null	Weaver, F M, Follett, K, Stern, M, Hur, K, Harris, Cory S, Marks, W J, Rothlind, J, Sagher, O, Reda, D, Moy, C S, Pahwa, R, Burchiel, K, Hogarth, P, Lai, E C, Duda, J E, Holloway, K, Samii, A, Horn, S, Bronstein, J, Stoner, G, Heemskerk, J, Huang, G D, . 2009. Bilateral deep brain stimulation vs best medical therapy for patients with advanced Parkinson disease: a randomized controlled trial. Jama…	Berg, J W, Mehlman, Maxwell J, Rubin, D B, Kodish, E, . 2009. Making All the Children Above Average: Ethical and Regulatory Concerns for Pediatricians in Pediatric Enhancement Research. Clin Pediatr (Phila). Building on the knowledge generated by the long history of disease-oriented research, the next few decades will witness an explosion of biomedical enhancements to make people faster, stronger…	Cherry, Mark J, . 2009. The Normativity of the Natural. Human Goods, Human Virtues, and Human Flourishing. Philosophical Studies in Contemporary Culture. Western philosophy has long nurtured the hope to resolve moral controversies through reason; thereby to secure moral direction and human meaning without the need for a defining encounter with God or the transcendent. The expectation is for a mor…	Baron-Cohen, S, . 2004. Autism: Research into causes and intervention. Pediatric Rehabilitation. Autism spectrum conditions are neuro-developmental syndromes with strong heritability. Cognitive theories have had some success in explaining why the cluster of features should co-occur. Empathizing deficits have the potential to make sense of one triad of impairments (social difficulties, communicati…	Coveney, C M, Nerlich, B, Martin, P, . 2009. Modafinil in the media: metaphors, medicalisation and the body. Soc Sci Med. This paper uses UK media coverage of the sleep drug modafinil to investigate the medicalisation of sleep at a conceptual level. Using metaphorical frame analysis we investigate the conceptual links created in media discourse between sleep and health, and the body and technolog…	Glenn, A L, Raine, Adrian, . 2009. Psychopathy and instrumental aggression: Evolutionary, neurobiological, and legal perspectives. Int J Law Psychiatry. In the study of aggression, psychopathy represents a disorder that is of particular interest because it often involves aggression which is premeditated, emotionless, and instrumental in nature; this is especially true for more serious types of of…	Freeman, Michael, Goodenough, Oliver R, . 2009. Law, Mind and Brain. . The development of mechanical ventilation and the emergence of heart transplantation has, since the 1960s, necessitated a new definition of death, focusing on the brain in the living human. Revolutionizing neuroscience and medicine, these developments have led to an upsurge of interest in the potential of neuroscience to contr…	Wang, G J, Volkow, Nora D, Telang, F, Jayne, M C, Ma, Y, Pradhan, K, Zhu, W, Wong, C T, Thanos, P K, Geliebter, A, Biegon, A, Fowler, J S, . 2009. Evidence of gender differences in the ability to inhibit brain activation elicited by food stimulation. Proc Natl Acad Sci U S A. Although impaired inhibitory control is linked to a broad spectrum of health problems, including obesity, the brain mechan…	Payton, Antony, . 2009. The Impact of Genetic Research on our Understanding of Normal Cognitive Ageing: 1995 to 2009. Neuropsychology Review. Identifying the risk factors for individual differences in age-related cognitive ability and decline is amongst the greatest challenges facing the healthcare of older people. Cognitive impairment caused by ?normal ageing? is a major contributor towards over…	Ho, Beng-Choon, Andreasen, Nancy C, Nopoulos, Peg, Arndt, Stephan, Magnotta, Vincent, Flaum, Michael, . 2003. Progressive Structural Brain Abnormalities and Their Relationship to Clinical Outcome: A Longitudinal Magnetic Resonance Imaging Study Early in Schizophrenia. Archives of General Psychiatry. Background Many studies have shown that structural brain abnormalities in schizophrenia are alread…	Schneider, S A, Schneider, U H, Klein, Colin A, . 2011. Genetic testing for neurologic disorders. Semin Neurol. New technologies and more research in genetics have revealed an increasing amount of genetic data and identified new diseases. In parallel to the wider availability of genetic testing, efforts have been made to regulate the use of genetic technology and genetic information. The swift pa…
Chi, S L, Stinnett, S, Eggenberger, E, Foroozan, R, Golnik, K, Lee, M S, Bhatti, M T, . 2012. Clinical characteristics in 53 patients with cat scratch optic neuropathy. Ophthalmology. OBJECTIVE: To describe the clinical manifestations and to identify risk factors associated with visual outcome in a large cohort of patients with cat scratch optic neuropathy (CSON). DESIGN: Multicenter, retrospecti…	Borgelt, E L, Buchman, Daniel Z, Illes, Judy, . 2012. Neuroimaging in mental health care: voices in translation. Frontiers in Human Neuroscience. Images of brain function, popularly called "neuroimages," have become a mainstay of contemporary communication about neuroscience and mental health. Paralleling media coverage of neuroimaging research and the high visibility of clinics selling scans is …	Racine, Eric, Van Der Loos, Hz Adriaan, Illes, Judy, . 2007. Internet Marketing of Neuroproducts: New Practices and Healthcare Policy Challenges. Cambridge Quarterly of Healthcare Ethics. Direct-to-consumer advertising (DTCA) of healthcare products refers to a variety of marketing practices based on a combination of information and promotion strategies directed at consumers through different medi…	Zielinski, P B, . 2011. Brain death, the pediatric patient, and the nurse. Pediatr Nurs. The term "brain death" has ties to medical, legal, ethical, and philosophical discourse, and is therefore a complicated and potentially ambiguous term. Some state that with brain death a person no longer has a "master regulating" organ integrating his or her organism as a whole, and the proponents of this vie…	Synofzik, Matthis, Schlaepfer, Thomas E, . 2008. Stimulating personality: Ethical criteria for deep brain stimulation in psychiatric patients and for enhancement purposes. Biotechnol J. Within the recent development of brain-machine-interfaces deep brain stimulation (DBS) has become one of the most promising approaches for neuromodulation. After its introduction more than 20 years ago, it has in …	Chatterjee, Anjan, . 2004. Cosmetic neurology: The controversy over enhancing movement, mentation, and mood. Neurology. Advances in cognitive neuroscience and neuropharmacology are yielding exciting treatments for neurologic diseases. Many of these treatments are also likely to have uses for people without disease. Here, I review the ways in which medicine might make bodies and brains function be…	Farwell, L A, Smith, S S, . 2001. Using brain MERMER testing to detect knowledge despite efforts to conceal. Journal of Forensic Sciences. This experiment examined the accuracy and reliability of the memory and encoding related multifaceted electroencephalographic response (MERMER) technique for detecting information related to events subjects have experienced, despite subjects' efforts to concea…	Boenink, Marianne, . 2010. Molecular medicine and concepts of disease: the ethical value of a conceptual analysis of emerging biomedical technologies. Medicine, Health Care and Philosophy. Although it is now generally acknowledged that new biomedical technologies often produce new definitions and sometimes even new concepts of disease, this observation is rarely used in research that anticipates …	Calkins, Laura, . 2010. DETAINED AND DRUGGED: A BRIEF OVERVIEW OF THE USE OF PHARMACEUTICALS FOR THE INTERROGATION OF SUSPECTS, PRISONERS, PATIENTS, AND POWS IN THE US. Bioethics. Using medical literature citations, Congressional hearings, and declassified documents this paper examines the uses of pharmaceuticals in the interrogation of vulnerable populations. From the use of IV relaxants on crim…	Gallentine, W B, Mikati, M A, . 2009. Intraoperative electrocorticography and cortical stimulation in children. J Clin Neurophysiol. Intraoperative electrocorticography has been used in the surgical management of children with medically refractory epilepsy to localize anatomic areas of focal seizure onset, guide the extent, and completeness of resective epilepsy surgery, aid in functional mapping…	Gilbert, Fr´┐¢d´┐¢ric, . 2012. The burden of normality: from 'chronically ill' to 'symptom free'. New ethical challenges for deep brain stimulation postoperative treatment. J Med Ethics. Although an invasive medical intervention, Deep Brain Stimulation (DBS) has been regarded as an efficient and safe treatment of Parkinson's disease for the last 20 years. In terms of clinical ethics, it is worth …	Gallagher, Shaun, . 2012. In Defense of Phenomenological Approaches to Social Cognition: Interacting with the Critics. Review of Philosophy and Psychology. I clarify recently developed phenomenological approaches to social cognition. These are approaches that, drawing on developmental science, social neuroscience, and dynamic systems theory, emphasize the involvement of embodied and enactive proc…	Tusaie, K R, . 2010. Is the tail wagging the dog in pediatric bipolar disorder?. Arch Psychiatr Nurs. null	Cakic, V, . 2009. Smart drugs for cognitive enhancement: ethical and pragmatic considerations in the era of cosmetic neurology. J Med Ethics. Reports in the popular press suggest that smart drugs or "nootropics" such as methylphenidate, modafinil and piracetam are increasingly being used by the healthy to augment cognitive ability. Although current nootropics offer only modest improvements in cog…	Cohen, Perry D, Herman, Linda, Jedlinski, Sheryl, Willocks, Peggy, Wittekind, Paula, . 2007. Ethical Issues in Clinical Neuroscience Research: A Patient?s Perspective. Neurotherapeutics. A patient-centered paradigm for clinical research and medical care is presented as a solution to the problem of declining innovation and increasing costs and development time in the pipeline for new therapies. Fu…
Paley, B, O'Connor, M J, Baillie, S J, Guiton, G, Stuber, M L, . 2009. Integrating case topics in medical school curriculum to enhance multiple skill learning: using fetal alcohol spectrum disorders as an exemplary case. Acad Psychiatry. OBJECTIVES: This article describes the use of fetal alcohol spectrum disorders (FASDs) as a theme to connect the learning of basic neurosciences with clinical ap…	Elliott, Carl, Chambers, Tod, . 2004. Prozac as a Way of Life. Studies in social medicine. Prozac and its chemical cousins, Paxil, Celexa, and Zoloft, are some of the most profitable and most widely used drugs in America. Their use in the treatment of a multitude of disorders--from generalized anxiety disorder and premenstrual syndrome to eating disorders and sexual compulsions--has provoked a wh…	Mackenzie, Robin, . 2011. The Neuroethics of Pleasure and Addiction in Public Health Strategies Moving Beyond Harm Reduction: Funding the Creation of Non-Addictive Drugs and Taxonomies of Pleasure. Neuroethics. We are unlikely to stop seeking pleasure, as this would prejudice our health and well-being. Yet many psychoactive substances providing pleasure are outlawed as illicit recreational drugs,…	Sudore, R L, Landefeld, C S, Pantilat, S Z, Noyes, K M, Schillinger, D, . 2008. Reach and impact of a mass media event among vulnerable patients: the Terri Schiavo story. J Gen Intern Med. BACKGROUND: It is unknown whether health-related media stories reach diverse older adults and influence advance care planning (ACP). OBJECTIVE: To determine exposure to media coverage of Terri Schiavo (TS) and …	Horvath, J C, Perez, J M, Forrow, L, Fregni, F, Pascual-Leone, Alvaro, . 2011. Transcranial magnetic stimulation: a historical evaluation and future prognosis of therapeutically relevant ethical concerns. J Med Ethics. Transcranial Magnetic Stimulation (TMS) is a non-invasive neurostimulatory and neuromodulatory technique increasingly used in clinical and research practices around the world. Hist…	Kass, Leon R, . 2003. Ageless bodies, happy souls: biotechnology and the pursuit of perfection. New Atlantis. null	Sententia, W, . 2004. Neuroethical considerations: cognitive liberty and converging technologies for improving human cognition. Annals of the New York Academy of Sciences. Developers of NBIC (Nano-Bio-Info-Cogno) technologies face a multitude of obstacles, not the least of which is navigating the public ethics of their applied research. Biotechnologies have received widespread media attention and…	Hariri, Ahmad R, Weinberger, Daniel R, . 2003. Imaging genomics. British Medical Bulletin. The recent completion of a working draft of the human genome sequence promises to provide unprecedented opportunities to explore the genetic basis of individual differences in complex behaviours and vulnerability to neuropsychiatric illness. Functional neuroimaging, because of its unique ability to assay in…	Radeljak, S, Zarkovic-Palijan, T, Kovacevic, D, Marinovic, D, Hero, E D, . 2010. Neuroimaging techniques in modern forensic psychiatry. Coll Antropol. Applied neuroscientific knowledge such as brain neuroimaging has widespread application in the medical diagnostic and treatment areas. Neuroscientific progress such as cognitive neuroscience has strong implications in specific medical fields such a…	Wild, J, . 2005. Brain imaging ready to detect terrorists, say neuroscientists. Nature. null	Napier, S, . 2011. Out of the frying pan and into the fire. Am J Bioeth. null	Levine, Joseph, Trogdon, Kelly, . 2009. The modal status of materialism. Philosophical Studies. Materialism, as traditionally conceived, has a contingent side and a necessary side. The necessity of materialism is reflected by the metaphysics of realization, while its contingency is a matter of accepting the possibility of Cartesian worlds, worlds in which our minds are roughly as Descartes descri…	Wyatt, Randall C, . 2004. Thomas Szasz: Liberty and the practice of psychotherapy. Journal of Humanistic Psychology. The foremost psychiatric critic of our times, Thomas Szasz, M.D., engages in an in-depth dialogue of his life?s work. He is author of more than 600 articles and 26 books, including the controversial The Myth of Mental Illness, The Ethics of Psychoanalysis, and his most recent work,…	Knutson, Brian, Wolkowitz, Owen M, Cole, Steve W, Chan, Theresa, Moore, Elizabeth A, Johnson, Ronald C, Terpstra, Jan, Turner, Rebecca A, Reus, Victor I, . 1998. Selective Alteration of Personality and Social Behavior by Serotonergic Intervention. American Journal of Psychiatry. OBJECTIVE: The authors sought to test the causal hypothesis that serotonergic function modulates aspects of the normal …	Esch, T, Stefano, G B, . 2005. The Neurobiology of Love. Neuro Endocrinol Lett. Love is a complex neurobiological phenomenon, relying on trust, belief, pleasure and reward activities within the brain, i.e., limbic processes. These processes critically involve oxytocin, vasopressin, dopamine, and serotonergic signaling. Moreover, endorphin and endogenous morphinergic mechanisms, coupled to nitric …
Erickson-Davis, C, . 2011. Ethical Concerns Regarding Commercialization of Deep Brain Stimulation for Obsessive Compulsive Disorder. Bioethics. The United States Food and Drug Administration's recent approval of the commercial use of Deep Brain Stimulation (DBS) as a treatment for Obsessive Compulsive Disorder (OCD) will be discussed within the context of the existing USA regulatory framework. Th…	Mello, Michelle M, Studdert, D M, Brennan, T A, . 2009. Shifting terrain in the regulation of off-label promotion of pharmaceuticals. N Engl J Med. null	Lawrence, A J, Luty, J, Bogdan, N A, Sahakian, Barbara J, Clark, L, . 2009. Problem gamblers share deficits in impulsive decision-making with alcohol-dependent individuals. Addiction. AIMS: Problem gambling has been proposed to represent a 'behavioural addiction' that may provide key insights into vulnerability mechanisms underlying addiction in brains that are not affected by the damaging effect…	Gevers, S, . 2005. Withdrawing life support from patients in a persistent vegetative state: the law in the Netherlands. Eur J Health Law. This article sets out how a case like that of ms. Schiavo is likely to be decided in a Dutch court and compares that with the law in the United States. In the Netherlands there is one case with striking similarities: the decision of the Arnhem Court of Appeal o…	Kadosh, R C, Levy, Neil, O'Shea, J, Shea, N, Savulescu, Julian, . 2012. The neuroethics of non-invasive brain stimulation. Current Biology. Transcranial direct current stimulation (TDCS) is a brain stimulation tool that is portable, painless, inexpensive, apparently safe, and with potential long-term efficacy. Recent results obtained from TDCS experiments offer exciting possibilities for the enha…	Klein, Eran P, . 2011. Is There a Need for Clinical Neuroskepticism?. Neuroethics. Clinical neuroethics and neuroskepticism are recent entrants to the vocabulary of neuroethics. Clinical neuroethics has been used to distinguish problems of clinical relevance arising from developments in brain science from problems arising in neuroscience research proper. Neuroskepticism has been proposed as a cou…	Freeman, Michael, Goodenough, Oliver R, . 2009. Law, Mind and Brain. . The development of mechanical ventilation and the emergence of heart transplantation has, since the 1960s, necessitated a new definition of death, focusing on the brain in the living human. Revolutionizing neuroscience and medicine, these developments have led to an upsurge of interest in the potential of neuroscience to contr…	Bickle, John, . 2008. The molecules of social recognition memory: Implications for social cognition, extended mind, and neuroethics. Consciousness and Cognition. Social cognition, cognitive neuroscience, and neuroethics have reached a synthesis of late, but some troubling features are present. The neuroscience that currently dominates the study of social cognition is exclusively cognitive neurosc…	Parkinson, C, Sinnott-Armstrong, Walter P, Koralus, P E, Mendelovici, A, McGeer, V, Wheatley, T, . 2011. Is morality unified? Evidence that distinct neural systems underlie moral judgments of harm, dishonesty, and disgust. J Cogn Neurosci. Much recent research has sought to uncover the neural basis of moral judgment. However, it has remained unclear whether "moral judgments" are sufficiently homo…	Frings, Lars, Schulze-Bonhage, Andreas, Spreer, Joachim, Wagner, Kathrin, . 2009. Remote effects of hippocampal damage on default network connectivity in the human brain. Journal of Neurology. In the healthy human brain the hippocampus is known to work in concert with a variety of cortical brain regions. It has recently been linked to the default network of the brain, with the precuneus being its…	Regenberg, A, Mathews, Debra J H, Blass, David M, Bok, Hilary, Coyle, J T, Duggan, P S, Faden, R, Finkel, J, Gearhart, J D, Hillis, A, Hoke, A, Johnson, Ronald C, Johnston, M, Kahn, Jefrey P, Kerr, D, King, Patricia, Kurtzberg, J, Liao, S M, McDonald, J W, McKhann, G, Nelson, K B, Rao, M, Siegel, A W, Smith, K, Solter, D, Song, H, Sugarman, J, Vescovi, Angelo, Young, W, Greely, Henry T, Traystman…	Synofzik, Matthis, Thier, P, Lindner, A, . 2006. Internalizing agency of self-action: perception of one's own hand movements depends on an adaptable prediction about the sensory action outcome. J Neurophysiol. Extensive work on learning in reaching and pointing tasks has demonstrated high degrees of plasticity in our ability to optimize goal-directed motor behavior. However, studies focusing on t…	Gilbert, Fr´┐¢d´┐¢ric, . 2012. The burden of normality: from 'chronically ill' to 'symptom free'. New ethical challenges for deep brain stimulation postoperative treatment. J Med Ethics. Although an invasive medical intervention, Deep Brain Stimulation (DBS) has been regarded as an efficient and safe treatment of Parkinson's disease for the last 20 years. In terms of clinical ethics, it is worth …	Vakalopoulos, C, . 2007. Neurocognitive deficits in major depression and a new theory of ADHD: A model of impaired antagonism of cholinergic-mediated prepotent behaviours in monoamine depleted individuals. Med Hypotheses. The study builds on the propositions introduced in a companion paper on the neuropharmacology of cognition and its relation to key findings in psychiatry. Cognitive inhibition i…	Moretto, G, Ladavas, E, Mattioli, F, Di Pellegrino, G, . 2010. A Psychophysiological Investigation of Moral Judgment after Ventromedial Prefrontal Damage. Journal of Cognitive Neuroscience. Converging evidence suggests that emotion processing mediated by ventromedial prefrontal cortex (vmPFC) is necessary to prevent personal moral violations. In moral dilemmas, for example, patients with lesions …
Zigmond, M J, . 2003. Implementing ethics in the professions: Preparing guidelines on scientific communication for the society for neuroscience. Commentary on 'implementing ethics in the professions: Examples from environmental epidemiology' (Soskolne and Sieswerda). Science and Engineering Ethics. In 1994, the governing council of the Society for Neuroscience was asked to make a brief statement …	Sudore, R L, Landefeld, C S, Pantilat, S Z, Noyes, K M, Schillinger, D, . 2008. Reach and impact of a mass media event among vulnerable patients: the Terri Schiavo story. J Gen Intern Med. BACKGROUND: It is unknown whether health-related media stories reach diverse older adults and influence advance care planning (ACP). OBJECTIVE: To determine exposure to media coverage of Terri Schiavo (TS) and …	Perring, Christian, . 2011. Bridging the Gap between Philosophers of Mind and Brain Researchers: The Example of Addiction. Mens Sana Monogr. Philosophers and psychologists have long tried to understand people's irrational behaviour through concepts such as weakness of will, compulsion and addiction. The scientific basis of the project has been greatly enhanced by advances in cognitive psychology …	Smith, A C, Shah, S A, Hudson, A E, Purpura, K P, Victor, J D, Brown, E N, Schiff, Nicholas D, . 2009. A Bayesian statistical analysis of behavioral facilitation associated with deep brain stimulation. J Neurosci Methods. Deep brain stimulation (DBS) is an established therapy for Parkinson's Disease and is being investigated as a treatment for chronic depression, obsessive compulsive disorder and…	Erickson-Davis, C, . 2011. Ethical Concerns Regarding Commercialization of Deep Brain Stimulation for Obsessive Compulsive Disorder. Bioethics. The United States Food and Drug Administration's recent approval of the commercial use of Deep Brain Stimulation (DBS) as a treatment for Obsessive Compulsive Disorder (OCD) will be discussed within the context of the existing USA regulatory framework. Th…	Hamilton, R, Messing, S, Chatterjee, Anjan, . 2011. Rethinking the thinking cap: ethics of neural enhancement using noninvasive brain stimulation. Neurology. Although a growing body of evidence suggests that noninvasive brain stimulation techniques such as transcranial magnetic stimulation and transcranial direct current stimulation have the capacity to enhance neural function in both brain-injur…	Scott, ThomasR, . 2012. Neuroscience May Supersede Ethics and Law. Science and Engineering Ethics. null	Mauron, Alex, . 2003. Renovating the house of being: Genomes, souls, and selves. Annals of the New York Academy of Sciences. In recent years, the views of the German philosopher Peter Sloterdijk about humanism and the biological self-engineering of mankind caused much turmoil in European intellectual circles. However, this is just one episode in a more general current controversy about the ethics…	Roedig, Erich, . 2007. German Perspective: Commentary on Recommendations for the Ethical Use of Pharmacologic Fatigue Countermeasures in the U.S. Military. Aviation, Space, and Environmental Medicine. The human rules and values of our common western democratic society must be obeyed in context with legal and ethical aspects, as well as in an operational military environment. Even though there may…	Schlaepfer, Thomas E, Bewernick, B H, . 2009. Deep brain stimulation for psychiatric disorders--state of the art. Adv Tech Stand Neurosurg. A substantial number of patients suffering from severe neuropsychiatric disorders do not respond to conventional therapeutic approaches. Results from functional neuroimaging research and the development of neuromodulatory treatments lead to novel putative str…	Hooper, A K, Okun, Michael S, Foote, Kelly D, Haq, I U, Fernandez, Hubert H, Hegland, D, Robicsek, S A, . 2009. Venous air embolism in deep brain stimulation. Stereotact Funct Neurosurg. BACKGROUND/AIMS: During the placement of electrodes for deep brain stimulation (DBS), patients are commonly in a seated position, awake, and spontaneously breathing. Air may be entrained through bone or dural vei…	Hewitt, Jeanette, . 2010. Rational suicide: philosophical perspectives on schizophrenia. Medicine, Health Care and Philosophy. Suicide prevention is a National Health Service priority in the United Kingdom. People with mental illness are seen to represent	Bublak, P, Redel, P, Sorg, C, Kurz, A, F´┐¢rstl, H, M´┐¢ller, H J, Schneider, W X, Finke, K, . 2009. Staged decline of visual processing capacity in mild cognitive impairment and Alzheimer's disease. Neurobiol Aging. Visual information intake was assessed with a whole-report task in patients with probable Alzheimer's disease (AD), mild cognitive impairment (MCI), and healthy elderly control subje…	Dees, Richard H, . 2004. Slippery slopes, wonder drugs, and cosmetic neurology: the neuroethics of enhancement. Neurology. null	Miller, G, . 2009. Neuroscience. A quest for compassion. Science. null
Alves, W A, Macciocchi, S N, . 1996. Ethical considerations in clinical neuroscience. Current concepts in neuroclinical trials. Stroke. BACKGROUND: Ethical decision making in clinical trials has become increasingly emphasized at many levels of the review process. SUMMARY OF REVIEW: Ethical concepts applicable to neuroclinical trials are reviewed. The discussion is directed toward ethical concerns…	Perneczky, R, Haussermann, P, Drzezga, A, Boecker, H, Granert, O, Feurer, R, F´┐¢rstl, H, Kurz, A, . 2009. Fluoro-deoxy-glucose positron emission tomography correlates of impaired activities of daily living in dementia with Lewy bodies: implications for cognitive reserve. Am J Geriatr Psychiatry. OBJECTIVES: 1) To investigate the neural substrate of impaired activities of daily living (ADL) in de…	Bowden-Jones, H, McPhillips, M, Rogers, R D, Hutton, S, Joyce, E, . 2005. Risk-taking on tests sensitive to ventromedial prefrontal cortex dysfunction predicts early relapse in alcohol dependency: a pilot study. J Neuropsychiatry Clin Neurosci. Twenty one patients in a residential rehabilitation program fulfilling International Classification of Diseases-10 (ICD) criteria for alcohol dependence s…	Strous, Rael D, . 2009. To protect or to publish: confidentiality and the fate of the mentally ill victims of Nazi euthanasia. J Med Ethics. In Nazi Germany, approximately 200 000 mentally ill people were murdered under the guise of euthanasia. Relatively little is known regarding the fate of the Jewish mentally ill patients targeted in this process, long before the Holocaust officially began. Fo…	Sarem-Aslani, A, Mullett, K, . 2011. Industrial perspective on deep brain stimulation: history, current state, and future developments. Front Integr Neurosci. Deep brain stimulation (DBS) emerged in the late 1960s as a possible therapeutic alternative to lesioning in patients with severe, chronic, intractable pain. DBS devices in the era were based on cardiac pacing technology but were greatly mo…	Fukushi, Tamami, Sakura, Osamu, Koizumi, H, . 2007. Ethical considerations of neuroscience research: the perspectives on neuroethics in Japan. Neurosci Res. Recent technologies and developments in neuroscience have contributed to remarkable scientific discoveries, and have also raised many new philosophical, ethical, legal, and social issues. Research in "neuroethics" has identified various ethic…	De Brigard, Felipe, Mandelbaum, Eric, Ripley, David, . 2009. Responsibility and the Brain Sciences. Ethical Theory and Moral Practice. Some theorists think that the more we get to know about the neural underpinnings of our behaviors, the less likely we will be to hold people responsible for their actions. This intuition has driven some to suspect that as neuroscience gains insight into the neurol…	Williams, Michael A, . 2012. Ethical considerations in hydrocephalus research that involves children and adults. Acta Neurochir Suppl. Those who conduct clinical research in hydrocephalus face ethical challenges. Research subjects include infants, children, unborn fetuses, and adults with diminished decision-making capacity. The aim of clinical research is to acquire knowledge that will improve t…	Christensen, J F, Gomila, A, . 2012. Moral dilemmas in cognitive neuroscience of moral decision-making: A principled review. Neuroscience and Biobehavioral Reviews. Moral dilemma tasks have been a much appreciated experimental paradigm in empirical studies on moral cognition for decades and have, more recently, also become a preferred paradigm in the field of cognitive neuroscience of moral decis…	Borgelt, E L, Buchman, Daniel Z, Illes, Judy, . 2012. Neuroimaging in mental health care: voices in translation. Frontiers in Human Neuroscience. Images of brain function, popularly called "neuroimages," have become a mainstay of contemporary communication about neuroscience and mental health. Paralleling media coverage of neuroimaging research and the high visibility of clinics selling scans is …	Parke, S, Illes, Judy, . 2011. In delicate balance: stem cells and spinal cord injury advocacy. Stem Cell Rev. Spinal cord injury (SCI) is a major focus for stem cell therapy (SCT). However, the science of SCT has not been well matched with an understanding of perspectives of persons with SCI. The online advocacy community is a key source of health information for primary stakeholders and their c…	Fenton, Andrew, . 2012. Neuroscience and the Problem of Other Animal Minds. Monist. A recent argument in the neuroethics literature has suggested that brain-mental-state identities (one popular expression of what is commonly known as neuroreductionism) promise to settle epistemological uncertainties about nonhuman animal minds. What?s more, these brain-mental-state identities offer the further pr…	Riepe, M W, Mittendorf, T, F´┐¢rstl, H, Frolich, L, Haupt, M, Leidl, R, Vauth, C, Von der Schulenburg, M G, . 2009. Quality of Life as an outcome in Alzheimer's disease and other dementias - obstacles and goals. BMC Neurol. ABSTRACT: BACKGROUND: The number of individuals at risk for dementia will probably increase in ageing societies as will the array of preventive and therapeutic options, both h…	Desai, G, Chandra, P S, . 2009. Ethical issues in treating pregnant women with severe mental illness. Indian J Med Ethics. Severe mental illness tends to occur and recur among women in the reproductive period. Both the disorders and the treatments may have effects on the mother and the foetus. The clinician hence is often in a dilemma when treating pregnant women with severe mental illness and is…	Sobhani, M, Bechara, Antoine, . 2011. A somatic marker perspective of immoral and corrupt behavior. Soc Neurosci. Individuals who engage in corrupt and immoral behavior are in some ways similar to individuals with psychopathy. Normal people refrain from engaging in such behaviors because they tie together the moral value of society and the risk of punishment when they violate social rules. What i…
Tusaie, K R, . 2010. Is the tail wagging the dog in pediatric bipolar disorder?. Arch Psychiatr Nurs. null	Bloom, Paul, . 2004. Descartes' baby: how the science of child development explains what makes us human. . "If you really want to understand human nature, you must observe people as they are before they are corrupted by language and culture, by MTV and Hebrew school. You must look at babies." So contends psychologist Paul Bloom-whom Steven Pinker calls "the wunderkind of cognitive science"-in thi…	Sosnik, A, Chiappetta, D A, Carcaboso, A M, . 2009. Drug delivery systems in HIV pharmacotherapy: What has been done and the challenges standing ahead. J Control Release. Worldwide, over 40 million people are infected with the Human Immunodeficiency Virus (HIV). The High Activity Antiretroviral Therapy (HAART) combines at least three antiretroviral (ARV) drugs and, for over a decade, has been use…	Machado, Calixto, Shewmon, D A, . 2004. Brain Death and Disorders of Consciousness. Advances in experimental medicine and Biology. Although some decades have passed, there are still worldwide controversies about a concept of human death on neurological grounds. There are also disagreements on the diagnostic criteria for brain death, whether clinical alone or clinical plus ancillary tests. Moreove…	Bell, Emily, Racine, Eric, . 2010. Deep brain stimulation, ethics, and society. J Clin Ethics. Discussion surrounding ethical and social issues in deep brain stimulation (DBS) has increased. This article introduces a special section on the ethics of DBS in The Journal of Clinical Ethics.	Siipi, H, . 2011. Is Neuro-Enhancement Unnatural and Does It Morally Matter?. Trames-Journal of the Humanities and Social Sciences. Neuro-enhancement refers to the use of applications of modem neurosciences to make people better smarter, happier, more sociable etc. This paper consists of analyses on claims concerning unnaturalness of neuro-enhancement. In what sense, if any, is neuroenhancement u…	Garland, Brent, . 2004. Neuroscience and the Law: Brain, Mind and the Scales of Justice. . How can discoveries in neuroscience influence America?s criminal justice system? Neuroscience and the Law examines the growing involvement of neuroscience in legal proceedings and considers how scientific advances challenge our existing concepts of justice. Based on an invitational meeting convened by the D…	Strumwasser, F, . 2003. The human mind: Building bridges between neuroscience and psychiatry. Psychiatry. This essay proposes the existence of four unique behavioral characteristics that distinguish Homo sapiens from its nearest evolutionary kin, the great apes. These are inventiveness, capacity for language, curiosity, and self-reflection or self-analysis. Some would counterargue that none of th…	Decety, J, Porges, E C, . 2011. Imagining being the agent of actions that carry different moral consequences: an fMRI study. Neuropsychologia. To investigate the contribution of agency to neural processing involved in aggression and morality, participants viewed in the MRI scanner a series of short visual scenarios in which an individual was either intentionally harming another person or easing t…	Morris, Z, Whiteley, W N, Longstreth, W T, Weber, F, Lee, Y C, Tsushima, Y, Alphs, H H, Ladd, S C, Warlow, Charles, Wardlaw, Joanna M, Al-Shahi Salman, R, . 2009. Incidental findings on brain magnetic resonance imaging: systematic review and meta-analysis. Bmj. OBJECTIVE: To quantify the prevalence of incidental findings on magnetic resonance imaging (MRI) of the brain. DESIGN: Systematic review …	Bentwich, M, . 2011. Justice is not merely semantics: recasting the significance of the dead donor rule. Am J Bioeth. null	Petrini, Carlo, . 2011. Guidelines for genetic counselling for neurological diseases: ethical issues. Minerva Med. Genetic testing are available for a long list of neurodegenerative diseases. The most authoritative scientific and health-care institutions agree that dementia is going to be one of the major problems and most challenging priorities for public health care in upcoming years. Genetic c…	Grimmer, T, Riemenschneider, M, F´┐¢rstl, H, Henriksen, G, Klunk, W E, Mathis, C A, Shiga, T, Wester, H J, Kurz, A, Drzezga, A, . 2009. Beta amyloid in Alzheimer's disease: increased deposition in brain is reflected in reduced concentration in cerebrospinal fluid. Biol Psychiatry. BACKGROUND: A decreased concentration of beta amyloid (1-42) (Abeta42) has consistently been found in the cerebrospin…	Beutel, M E, . 2006. [Functional neuroimaging in psychotherapy research]. Bundesgesundheitsblatt Gesundheitsforschung Gesundheitsschutz. Only recently has functional neuroimaging been used increasingly in the context of psychotherapy research. Based on a literature survey, procedures, methodological underpinnings and paradigms relevant for psychotherapy research are explored regarding functional …	Decety, J, Michalska, K J, Akitsuki, Y, . 2008. Who caused the pain? An fMRI investigation of empathy and intentionality in children. Neuropsychologia. When we attend to other people in pain, the neural circuits underpinning the processing of first-hand experience of pain are activated in the observer. This basic somatic sensorimotor resonance plays a critical role in the primitive building block…
Ibrahim, G M, Fallah, A, Snead, O C, Elliott, I, Drake, J M, Bernstein, Mark, Rutka, J T, . 2011. Ethical issues in surgical decision making concerning children with medically intractable epilepsy. Epilepsy Behav. The widespread inclusion of surgical strategies in the treatment of medically intractable epilepsy is largely justified by the medical and psychosocial burden of the illness. Performing…	Yoon, Susan, . 2008. Using memes and memetic processes to explain social and conceptual influences on student understanding about complex socio-scientific issues. Journal of Research in Science Teaching. This study investigated seventh grade learners' decision making about genetic engineering concepts and applications. A social network analyses supported by technology tracked changes in student u…	Bechara, Antoine, . 2005. Decision making, impulse control and loss of willpower to resist drugs: a neurocognitive perspective. Nature Neurosciece. Here I argue that addicted people become unable to make drug-use choices on the basis of long-term outcome, and I propose a neural framework that explains this myopia for future consequences. I suggest that addiction is the product of an imbalance bet…	Kalkbrenner, K J, Hardart, G E, . 2011. Consent for Donation After Cardiac Death: A Survey of Organ Procurement Organizations. J Intensive Care Med. Context: Despite the increasing number of policies governing organ donation after cardiac death (DCD), nothing is presently known about the informed consent process for DCD. Without guidelines, organ procurement organizations (OPOs) are likely to str…	Gilbert, Fr´┐¢d´┐¢ric, . 2012. The burden of normality: from 'chronically ill' to 'symptom free'. New ethical challenges for deep brain stimulation postoperative treatment. J Med Ethics. Although an invasive medical intervention, Deep Brain Stimulation (DBS) has been regarded as an efficient and safe treatment of Parkinson's disease for the last 20 years. In terms of clinical ethics, it is worth …	Cakic, V, . 2009. Smart drugs for cognitive enhancement: ethical and pragmatic considerations in the era of cosmetic neurology. J Med Ethics. Reports in the popular press suggest that smart drugs or "nootropics" such as methylphenidate, modafinil and piracetam are increasingly being used by the healthy to augment cognitive ability. Although current nootropics offer only modest improvements in cog…	Illes, Judy, Chin, Vivian Nora, . 2008. Bridging Philosophical and Practical Implications of Incidental Findings in Brain Research. The Journal of Law, Medicine & Ethics. Empirical studies and ethical-legal analyses have demonstrated that incidental fndings in the brain, most commonly vascular in origin, must be addressed in the current era of imaging research. The challenges, however, are substa…	Pfaff, Donald W, Kavaliers, Martin, Choleris, Elena, . 2008. Mechanisms Underlying an Ability to Behave Ethically. The American Journal of Bioethics. Cognitive neuroscientists have anticipated the union of neural and behavioral science with ethics (Gazzaniga 2005). The identification of an ethical rule´┐¢??the dictum that we should treat others in the manner in which we would like to be treated´┐…	Northoff, Georg, . 2009. What is neuroethics? Empirical and theoretical neuroethics. Curr Opin Psychiatry. PURPOSE OF REVIEW: Neuroethics is a recently emerging field that deals with predominantly empirical and practical issues of ethics in neuroscience. In contrast, theoretical and methodological considerations have rather been neglected and thus what may be called theoretical neuroethics. RECEN…	Evers, Kathinka, . 2005. Neuroethics: A Philosophical Challenge. The American Journal of Bioethics. null	Gallentine, W B, Mikati, M A, . 2009. Intraoperative electrocorticography and cortical stimulation in children. J Clin Neurophysiol. Intraoperative electrocorticography has been used in the surgical management of children with medically refractory epilepsy to localize anatomic areas of focal seizure onset, guide the extent, and completeness of resective epilepsy surgery, aid in functional mapping…	Epker, J L, De Groot, Y J, Kompanje, Erwin J, . 2012. Ethical and practical considerations concerning perimortem sperm procurement in a severe neurologically damaged patient and the apparent discrepancy in validation of proxy consent in various postmortem procedures. Intensive Care Med. INTRODUCTION: Although sperm procurement and preservation has been become commonplace in situations in which in…	Dunn, Laura B, Misra, S, . 2009. Research ethics issues in geriatric psychiatry. Psychiatr Clin North Am. Progress in geriatric psychiatric research may be impeded by lack of attention to collecting evidence relevant to ethical issues. As has been noted for some time, unless proactive work is done to identify, clarify, and remediate ethical challenges (see Table 2 for research directions), delete…	Coveney, C M, Nerlich, B, Martin, P, . 2009. Modafinil in the media: metaphors, medicalisation and the body. Soc Sci Med. This paper uses UK media coverage of the sleep drug modafinil to investigate the medicalisation of sleep at a conceptual level. Using metaphorical frame analysis we investigate the conceptual links created in media discourse between sleep and health, and the body and technolog…	Heinzelmann, N, Ugazio, G, Tobler, P N, . 2012. Practical implications of empirically studying moral decision-making. Front Neurosci. This paper considers the practical question of why people do not behave in the way they ought to behave. This question is a practical one, reaching both into the normative and descriptive domains of morality. That is, it concerns moral norms as well as empirical fa…
Misra, S, Socherman, R, Park, B S, Hauser, P, Ganzini, L, . 2008. Influence of mood state on capacity to consent to research in patients with bipolar disorder. Bipolar Disord. OBJECTIVES: Experts have debated the ability of patients with bipolar illness to consent to research participation when manic. We compared 25 euthymic bipolar and 26 manic bipolar patients in their understanding of three hy…	Buchman, Daniel Z, Illes, Judy, Reiner, Peter B, . 2011. The Paradox of Addiction Neuroscience. Neuroethics. Neuroscience has substantially advanced the understanding of how changes in brain biochemistry contribute to mechanisms of tolerance and physical dependence via exposure to addictive drugs. Many scientists and mental health advocates scaffold this emerging knowledge by adding the imprimatu…	Hall, Wayne D, Carter, Lucy, Morley, Katherine I, . 2003. Addiction, ethics and scientific freedom. Addiction. null	Kerrigan, S, Ormerod, I, . 2010. Advance planning in end-of-life care: legal and ethical considerations for neurologists. Pract Neurol. Neurological illnesses can leave patients unable to make legally valid decisions about their medical treatment. However, this loss of decision making capacity can often be predicted in advance. The law in the UK now enables patients to make legally binding arrang…	Lipsman, Nir, Bernstein, Mark, Lozano, Andres M, . 2010. Criteria for the ethical conduct of psychiatric neurosurgery clinical trials. Neurosurg Focus. There is an urgent need for an effective therapy for treatment-refractory mental illness. Trials ongoing globally that explore surgical treatment, such as deep brain stimulation, for refractory psychiatric disease have produced some promising earl…	Forlini, Cynthia, Racine, Eric, . 2012. Added Stakeholders, Added Value(s) to the Cognitive Enhancement Debate: Are Academic Discourse and Professional Policies Sidestepping Values of Stakeholders?. AJOB Primary Research. Background: The debate on the nonmedical use of prescription medication for the enhancement of cognitive function (e.g., attention, memory, concentration, vigilance), accompanie…	Greely, Henry T, . 2002. Neuroethics and ELSI: some comparisons and considerations. Neuroethics: mapping the field; conference proceedings; May 13-14, 2002 San Francisco, California. null	Mathews, Debra J H, . 2011. Deep brain stimulation, personal identity and policy. Int Rev Psychiatry. A range of implantable brain-interfacing devices (IBIDs) is currently in use and development for the treatment of movement disorders and disorders of mood, behaviour and thought. These include cochlear implants, deep brain stimulation (DBS), prosthetic limbs, and optogenetic interventions (the co…	Morse, Stephen J, . 2005. Moral and legal responsibility and the new neuroscience. Neuroethics: defining the issues in theory, practice and policy. null	Christensen, J F, Gomila, A, . 2012. Moral dilemmas in cognitive neuroscience of moral decision-making: A principled review. Neuroscience and Biobehavioral Reviews. Moral dilemma tasks have been a much appreciated experimental paradigm in empirical studies on moral cognition for decades and have, more recently, also become a preferred paradigm in the field of cognitive neuroscience of moral decis…	Rady, M Y, Verheijde, J L, McGregor, J L, . 2011. Informed consent for organ-donor management research: antemortem or postmortem human research. Crit Care Med. null	Okuda, D T, Mowry, E M, Beheshtian, A, Waubant, E, Baranzini, S E, Goodin, D S, Hauser, S L, Pelletier, D, . 2009. Incidental MRI anomalies suggestive of multiple sclerosis: the radiologically isolated syndrome. Neurology. BACKGROUND: The discovery and broad application of MRI in medicine has led to an increased awareness in the number of patients with incidental white matter pathology in the CNS…	Hooper, A K, Okun, Michael S, Foote, Kelly D, Haq, I U, Fernandez, Hubert H, Hegland, D, Robicsek, S A, . 2009. Venous air embolism in deep brain stimulation. Stereotact Funct Neurosurg. BACKGROUND/AIMS: During the placement of electrodes for deep brain stimulation (DBS), patients are commonly in a seated position, awake, and spontaneously breathing. Air may be entrained through bone or dural vei…	Calkins, Laura, . 2010. DETAINED AND DRUGGED: A BRIEF OVERVIEW OF THE USE OF PHARMACEUTICALS FOR THE INTERROGATION OF SUSPECTS, PRISONERS, PATIENTS, AND POWS IN THE US. Bioethics. Using medical literature citations, Congressional hearings, and declassified documents this paper examines the uses of pharmaceuticals in the interrogation of vulnerable populations. From the use of IV relaxants on crim…	Feldmanhall, O, Dalgleish, T, Thompson, R, Evans, D A, Schweizer, S, Mobbs, Dean, . 2012. Differential Neural Circuitry and Self-Interest in Real versus Hypothetical Moral Decisions. Soc Cogn Affect Neurosci. Classic social psychology studies demonstrate that people can behave in ways that contradict their intentions-especially within the moral domain. We measured brain activity while subjects de…
Scott, N A, Murphy, Timothy H, Illes, Judy, . 2012. Incidental Findings in Neuroimaging Research: A Framework for Anticipating the Next Frontier. Journal of Empirical Research on Human Research Ethics. WHILE STRATEGIES FOR HANDLING unusual and possibly clinically significant anatomical findings on brain scans of research volunteers have been developed and implemented across neuroimaging laborator…	Buchanan, Allen, . 2008. Enhancement and the ethics of development. Kennedy Inst Ethics J. Much of the debate about the ethics of enhancement has proceeded according to two framing assumptions. The first is that although enhancement carries large social risks, the chief benefits of enhancement are to those who are enhanced (or their parents, in the case of enhancing the traits of children). The s…	Wurst, Friedrich, Junghanns, Klaus, Thon, Natasha, . 2009. Alkoholabh´┐¢ngigkeit, craving und appetitregulierende Hormone. Psychiatrie und Psychotherapie. Evidence is growing that appetite regulating peptides might share common pathways in alcoholism and eating disorders. Peptides that have gained broader interest in the last decade are ghrelin, leptin, adiponectin, resistin and insulin, among ot…	Fins, Joseph J, . 2000. A proposed ethical framework for interventional cognitive neuroscience: a consideration of deep brain stimulation in impaired consciousness. Neurol Res. Advances in neuromodulation techniques offer the promise of new therapeutic interventions for patients with neuropsychiatric maladies. Several complex social, ethical and policy issues will attend developments in this area…	Hamilton, R, Messing, S, Chatterjee, Anjan, . 2011. Rethinking the thinking cap: ethics of neural enhancement using noninvasive brain stimulation. Neurology. Although a growing body of evidence suggests that noninvasive brain stimulation techniques such as transcranial magnetic stimulation and transcranial direct current stimulation have the capacity to enhance neural function in both brain-injur…	Dees, Richard H, . 2004. Slippery slopes, wonder drugs, and cosmetic neurology: the neuroethics of enhancement. Neurology. null	Turner, Danielle C, Sahakian, Barbara J, . 2006. Ethical questions in functional neuroimaging and cognitive enhancement. Poiesis & Praxis: International Journal of Technology Assessment and Ethics of Science. The new field of neuroethics has recently emerged following unprecedented developments in the neurosciences. Neuroimaging and cognitive enhancement in particular are demanding ethical debate…	Sarter, M, . 2006. Preclinical research into cognition enhancers. Trends Pharmacol Sci. The preclinical development of drugs to treat the cognitive symptoms of neuropsychiatric and neurological disorders is a formidable challenge. Evidence from a wide range of preclinical behavioral and neuropharmacological tests has formed the basis for predicting drug-induced cognition enhancement in normal vol…	Knabb, J J, Welsh, R K, Ziebell, J G, Reimer, K S, . 2009. Neuroscience, moral reasoning, and the law. Behav Sci Law. Modern advancements in functional magnetic resonance imaging (fMRI) technology have given neuroscientists the opportunity to more fully appreciate the brain's contribution to human behavior and decision making. Morality and moral reasoning are relative newcomers to the growing lit…	Knabb, J J, Welsh, R K, Ziebell, J G, Reimer, K S, . 2009. Neuroscience, moral reasoning, and the law. Behav Sci Law. Modern advancements in functional magnetic resonance imaging (fMRI) technology have given neuroscientists the opportunity to more fully appreciate the brain's contribution to human behavior and decision making. Morality and moral reasoning are relative newcomers to the growing lit…	Burd, L, Gregory, J M, Kerbeshian, J, . 1998. The brain-mind quiddity: ethical issues in the use of human brain tissue for therapeutic and scientific purposes. J Med Ethics. The use of human brain tissue in neuroscience research is increasing. Recent developments include transplanting neural tissue, growing or maintaining neural tissue in laboratories and using surgically removed tissue for exper…	Freeman, E A, . 1997. Protocols for the vegetative state. Brain Inj. The diagnosis of the vegetative state, the fate worse than death, brings with it a nihilistic approach to the patient, untold misery to the family, emotional turmoil to medical and nursing staff who work in brain injury units and enormous economic cost to the country. There are no protocols yet devised for the vegetative state. …	Vakalopoulos, C, . 2007. Neurocognitive deficits in major depression and a new theory of ADHD: A model of impaired antagonism of cholinergic-mediated prepotent behaviours in monoamine depleted individuals. Med Hypotheses. The study builds on the propositions introduced in a companion paper on the neuropharmacology of cognition and its relation to key findings in psychiatry. Cognitive inhibition i…	Leucht, S, Heres, S, Davis, J M, . 2011. ´┐¢berlegungen zur Wirksamkeit von Psychopharmaka. Nervenarzt. Aktuelle systematische ´┐¢bersichtsarbeiten ergaben relativ kleine Wirksamkeitseffektst´┐¢rken verschiedener Psychopharmaka im Vergleich zu Placebo. Diese Effektst´┐¢rken scheinen zudem im Vergleich zu fr´┐¢heren Metaanalysen abgenommen zu haben. Im vorliegenden Artikel spekulieren die Autoren …	Reniers, R L E P, Corcoran, R, Vollm, B A, Mashru, A, Howard, R S, Liddle, P F, . 2012. Moral decision-making, ToM, empathy and the default mode network. Biological Psychology. Automatic intuitions and deliberate reasoning, sourcing internal representations of our personal norms and values, contribute to our beliefs of what is right and wrong. We used fMRI to directly compare moral (M) and non-mo…
Bell, Emily, Racine, Eric, . 2010. Deep brain stimulation, ethics, and society. J Clin Ethics. Discussion surrounding ethical and social issues in deep brain stimulation (DBS) has increased. This article introduces a special section on the ethics of DBS in The Journal of Clinical Ethics.	Holton, Richard, . 2011. Response to ?Free Will as Advanced Action Control for Human Social Life and Culture? by Roy F. Baumeister, A. William Crescioni and Jessica L. Alquist. Neuroethics. null	Hughes, Jason R, . 2009. Ethical concerns about non-active conditions in smoking cessation trials and methods to decrease such concerns. Drug Alcohol Depend. Many have questioned whether it is ethical to assign participants in a research trial to a non-active control condition (e.g., a placebo or attention-only control) when (a) the disorder under study is serious, (b) validated treatment is avai…	Gill, Michael B, . 2009. Is the Legalization of Physician-Assisted Suicide Compatible with Good End-of-Life Care?. Journal of Applied Philosophy. Many have held that there is some kind of incompatibility between a commitment to good end-of-life care and the legalization of physician-assisted suicide. This opposition to physician-assisted suicide encompasses a cluster of different claims. In this …	Schmetz, M K, Heinemann, Thomas, . 2010. Ethical Aspects of Deep Brain Stimulation in the Treatment of Psychiatric Disorders. Fortschritte Der Neurologie Psychiatrie. Deep brain stimulation (DBS) is currently being tested as a possible treatment for treatment-refractory psychiatric disorders. Besides the hope set on this new therapeutic approach of DBS, there are at the same time doubts concernin…	Turner, Danielle C, Sahakian, Barbara J, . 2006. Ethical questions in functional neuroimaging and cognitive enhancement. Poiesis & Praxis: International Journal of Technology Assessment and Ethics of Science. The new field of neuroethics has recently emerged following unprecedented developments in the neurosciences. Neuroimaging and cognitive enhancement in particular are demanding ethical debate…	Glenn, A L, Raine, Adrian, . 2009. Psychopathy and instrumental aggression: Evolutionary, neurobiological, and legal perspectives. Int J Law Psychiatry. In the study of aggression, psychopathy represents a disorder that is of particular interest because it often involves aggression which is premeditated, emotionless, and instrumental in nature; this is especially true for more serious types of of…	Hutchison, Emmette, Okun, Eitan, Mattson, Mark, . 2009. The Therapeutic Potential of microRNAs in Nervous System Damage, Degeneration, and Repair. NeuroMolecular Medicine. MicroRNAS (miRNAs) have been suggested to play important roles in the central nervous system during development as well as disease. miRNAs appear to be dysregulated in a number of neurodegenerative diseases, developmental disor…	Vogelsang, Frank, Hoppe, Christian, . 2008. Ohne Hirn ist alles nichts. Impulse f´┐¢r eine Neuroethik. . Die Neurowissenschaften dringen mit ihren Erkenntnissen in einen Bereich vor, der bislang Philosophie und Theologie vorbehalten war: Hat der Mensch einen freien Willen? Kann man seine geheimsten Gedanken lesen? Fragen, die ethische Probleme aufwerfen und nach Antworten verlangen.	George, Mark S, . 2003. Stimulating the Brain - Activating the brain's circuitry with pulsed magnetic fields may help ease depression, enhance cognition, even fight fatigue. Scientific American. Bleary-eyed, the pilot stares at the instruments while sipping stale coffee. The cup is nearly empty, as is the radar screen. So, he realizes, are the airplane's fuel tanks, not to mention his own energy …	Souter, M, Van Norman, G, . 2010. Ethical controversies at end of life after traumatic brain injury: Defining death and organ donation. Crit Care Med. Death is more than a mere biological occurrence. It has important legal, medical, and social ramifications that make it imperative that those who are responsible for determination of death be accurate and above suspicion. The medical and legal defi…	King, M, Carruthers, P, . 2012. Moral Responsibility and Consciousness. Journal of Moral Philosophy. Our goal in this paper is to raise a general question about the relationship between theories of responsibility, on the one hand, and a commitment to conscious attitudes, on the other. The evidence from cognitive science suggests that there are no conscious mental states playing the right causal r…	Glenn, A L, Raine, Adrian, . 2009. Psychopathy and instrumental aggression: Evolutionary, neurobiological, and legal perspectives. Int J Law Psychiatry. In the study of aggression, psychopathy represents a disorder that is of particular interest because it often involves aggression which is premeditated, emotionless, and instrumental in nature; this is especially true for more serious types of of…	Elliott, Carl, Chambers, Tod, . 2004. Prozac as a Way of Life. Studies in social medicine. Prozac and its chemical cousins, Paxil, Celexa, and Zoloft, are some of the most profitable and most widely used drugs in America. Their use in the treatment of a multitude of disorders--from generalized anxiety disorder and premenstrual syndrome to eating disorders and sexual compulsions--has provoked a wh…	Seth, Anil K, Iversen, John R, Edelman, Gerald M, . 2006. Single-trial discrimination of truthful from deceptive responses during a game of financial risk using alpha-band MEG signals. Neuroimage. We studied whether magnetoencephalography (MEG) could detect deceptive responses on a single-subject, trial-by-trial basis. To elicit spontaneous, ecologically valid deception, we developed a paradigm i…
Fins, Joseph J, Schlaepfer, Thomas E, Nuttin, Bart, Kubu, Cynthia S, Galert, Thorsten, Sturm, V, Merkel, Reinhard, Mayberg, Helen S, . 2011. Ethical guidance for the management of conflicts of interest for researchers, engineers and clinicians engaged in the development of therapeutic deep brain stimulation. J Neural Eng. The clinical promise of deep brain stimulation (DBS) for neuropsychiatric c…	Cross, Emily, Ticini, Luca, . 2012. Neuroaesthetics and beyond: new horizons in applying the science of the brain to the art of dance. Phenomenology and the Cognitive Sciences. Throughout history, dance has maintained a critical presence across all human cultures, defying barriers of class, race, and status. How dance has synergistically co-evolved with humans has fueled a rich debate on the func…	Molnara, Maria J, Bencsik, Peter, . 2006. Establishing a Neurological-Psychiatric Biobank: Banking, informatics, ethics. Cellular Immunology. The recent development of genetic databases and biobanks in a number of countries reflects scientist?s beliefs in the future health benefits to be derived from genetic research. The NEPSYBANK is a national program of the Hungarian Clinical Neurogenetic Soci…	Shah, S K, Miller, Franklin G, . 2010. Can we handle the truth? Legal fictions in the determination of death. Am J Law Med. Advances in life-saving technologies in the past few decades have challenged our traditional understandings of death. People can be maintained on life-support even after permanently losing the ability to breathe spontaneously and remaining unconscious and unable to interact …	Fins, Joseph J, Schlaepfer, Thomas E, Nuttin, Bart, Kubu, Cynthia S, Galert, Thorsten, Sturm, V, Merkel, Reinhard, Mayberg, Helen S, . 2011. Ethical guidance for the management of conflicts of interest for researchers, engineers and clinicians engaged in the development of therapeutic deep brain stimulation. J Neural Eng. The clinical promise of deep brain stimulation (DBS) for neuropsychiatric c…	Bowie, C R, Harvey, P D, . 2005. Cognition in schizophrenia: impairments, determinants, and functional importance. Psychiatr Clin North Am. Recent findings support and add to earlier findings of cognitive dysfunction in schizophrenia. Deficits across neurocognitive domains such as attention, working memory, language skills, and executive functioning tend to be moderate, with the most pronounced d…	Schwarzbauer, C, Schafer, Burkhard, . 2011. fMRI in disorders of consciousness: future diagnostic opportunities, methodological and legal challenges. Cortex. null	Herranz, A S, Gonzalo-Gobernado, R, Reimers, D, Asensio, M J, Rodriguez-Serrano, M, Bazan, E, . 2009. Applications of Human Umbilical Cord Blood Cells in Central Nervous System Regeneration. Curr Stem Cell Res Ther. In recent decades, there has been considerable amount of information about embryonic stem cells (ES). The dilemma facing scientists interested in the development and use of human stem…	Stein, R E, Horwitz, S M, Storfer-Isser, A, Heneghan, A M, Olson, L, Hoagwood, K E, . 2008. Do pediatricians think they are responsible for identification and management of child mental health problems? Results of the AAP periodic survey. Ambul Pediatr. OBJECTIVE: Childhood psychosocial problems have profound effects on development, functioning, and long-term mental health. The pediatrician is of…	Sip, Kamila E, Roepstorff, Andreas, McGregor, William, Frith, Christopher D, . 2008. Detecting deception: the scope and limits. Trends in Cognitive Sciences. With the increasing interest in the neuroimaging of deception and its commercial application, there is a need to pay more attention to methodology. The weakness of studying deception in an experimental setting has been discussed intensively …	Hodics, T, . 2012. NEurocritical care. Archives of Neurology. Although evidence of neurological critical care procedures, such as successful trephinations, has been documented since ancient times, the rapid development of neurocritical care as a separate entity is a relatively recent addition to the armamentarium of medicine, originating in the early 1960s. The recent explosion of new knowledge a…	Burd, L, Gregory, J M, Kerbeshian, J, . 1998. The brain-mind quiddity: ethical issues in the use of human brain tissue for therapeutic and scientific purposes. J Med Ethics. The use of human brain tissue in neuroscience research is increasing. Recent developments include transplanting neural tissue, growing or maintaining neural tissue in laboratories and using surgically removed tissue for exper…	Strumwasser, F, . 2003. The human mind: Building bridges between neuroscience and psychiatry. Psychiatry. This essay proposes the existence of four unique behavioral characteristics that distinguish Homo sapiens from its nearest evolutionary kin, the great apes. These are inventiveness, capacity for language, curiosity, and self-reflection or self-analysis. Some would counterargue that none of th…	Gauthier, S, Scheltens, P, . 2009. Can we do better in developing new drugs for Alzheimer's disease?. Alzheimers Dement. The past 30 years have seen multiple attempts at demonstrating the safety and efficacy of drugs for Alzheimer's disease (AD), predominantly to improve symptoms. Only five drugs (tacrine, donepezil, rivastigmine, galantamine, memantine) have obtained regulatory approval in most …	Pietroni, Davide, Van Kleef, Gerben, Rubaltelli, Enrico, Rumiati, Rino, . 2009. When happiness pays in negotiation. Mind & Society. Abstract&nbsp;&nbsp;Previous research on the interpersonal effects of emotions in negotiation suggested that bargainers obtain higher outcomes expressing anger, when it is not directed against the counterpart as a person and it is perceived as appropriate. Instead, o…
Chen, D T, Meschia, James F, Brott, T G, Brown, R D, Worrall, B B, . 2008. Stroke genetic research and adults with impaired decision-making capacity: a survey of IRB and investigator practices. Stroke. BACKGROUND AND PURPOSE: In stroke and other brain disorders, severely affected phenotypes often impair decision-making capacity. Severity is in part under genomic control. Therefore, scientifically…	Burris, Scott, Davis, Corey, . 2009. Assessing Social Risks Prior to Commencement of a Clinical Trial: Due Diligence or Ethical Inflation?. The American Journal of Bioethics. Assessing social risks has proven difficult for IRBs. We undertook a novel effort to empirically investigate social risks before an HIV prevention trial among drug users in Thailand and China. The assessment investigated whe…	Marks, Jonathan H, . 2010. A Neuroskeptic's Guide to Neuroethics and National Security. AJOB Neuroscience. This article?informed by science studies scholarship and consonant with the emerging enterprise of ?critical neuroscience??critiques recent neuroscience research, and its current and potential applications in the national security context. The author expresses concern about the subtle interp…	Thomas, Maria L, Thomas, I, . 2010. Processed electroencephalogram during the dying process. Anesth Analg. null	Sen, A N, Campbell, P G, Yadla, S, Jallo, J, Sharan, A D, . 2010. Deep brain stimulation in the management of disorders of consciousness: a review of physiology, previous reports, and ethical considerations. Neurosurg Focus. Patients suffering from disorders of consciousness constitute a population that exists largely outside of the daily practice patterns of neurosurgeons. Historically, treatmen…	Jaeger, Hilary F, . 2007. A Glance at the Tip of a Big Iceberg: Commentary on Recommendations for the Ethical Use of Pharmacological Fatigue Countermeasures in the U.S. Military. Aviation, Space, and Environmental Medicine. It is normal for military authorities to seek performance advantages over their adversaries. When the search for such advantages posits the use of pharmacologic means to impro…	Souter, M, Van Norman, G, . 2010. Ethical controversies at end of life after traumatic brain injury: Defining death and organ donation. Crit Care Med. Death is more than a mere biological occurrence. It has important legal, medical, and social ramifications that make it imperative that those who are responsible for determination of death be accurate and above suspicion. The medical and legal defi…	Kohane, I S, Masys, D R, Altman, R B, . 2006. The incidentalome: a threat to genomic medicine. Jama. null	Bloom, Paul, . 2004. Descartes' baby: how the science of child development explains what makes us human. . "If you really want to understand human nature, you must observe people as they are before they are corrupted by language and culture, by MTV and Hebrew school. You must look at babies." So contends psychologist Paul Bloom-whom Steven Pinker calls "the wunderkind of cognitive science"-in thi…	Pieri, Elisa, Levitt, Mairie, . 2008. Risky Individuals and the Politics of Genetic Research into Aggressiveness and Violence. Bioethics. New genetic technologies promise to generate valuable insights into the aetiology of several psychiatric conditions, as well as a wider range of human and animal behaviours. Advances in the neurosciences and the application of new brain imaging techniques offer…	Lipsman, Nir, Lozano, Andres M, . 2012. Transforming Care Through Science: Evaluating the Impact and Implications of Neuromodulation in Psychiatric Populations. AJOB Neuroscience. Current conceptions rightly view neurosurgery and deep brain stimulation as last-resort therapies in psychiatric disease. It is unclear, however, whether this should, or will, always be the case in the future. The impac…	Schwarzbauer, C, Schafer, Burkhard, . 2011. fMRI in disorders of consciousness: future diagnostic opportunities, methodological and legal challenges. Cortex. null	Frings, Lars, Schulze-Bonhage, Andreas, Spreer, Joachim, Wagner, Kathrin, . 2009. Remote effects of hippocampal damage on default network connectivity in the human brain. Journal of Neurology. In the healthy human brain the hippocampus is known to work in concert with a variety of cortical brain regions. It has recently been linked to the default network of the brain, with the precuneus being its…	Roedig, Erich, . 2007. German Perspective: Commentary on Recommendations for the Ethical Use of Pharmacologic Fatigue Countermeasures in the U.S. Military. Aviation, Space, and Environmental Medicine. The human rules and values of our common western democratic society must be obeyed in context with legal and ethical aspects, as well as in an operational military environment. Even though there may…	Victoroff, J, . 2009. Aggression, science, and law: The origins framework. Int J Law Psychiatry. Human societies have formalized instincts for compliance with reciprocal altruism in laws that sanction some aggression and not other aggression. Neuroscience makes steady advances toward measurements of various aspects of brain function pertinent to the aggressive behaviors that laws are designed to …
Nelson, Charles A, . 2008. Incidental Findings in Magnetic Resonance Imaging (MRI) Brain Research. The Journal of Law, Medicine & Ethics. The use of magnetic resonance imaging (MRI) to investigate brain structure ("structural MRI") and function (so-called "functional MRI") has become increasingly common among neuroscientists, psychologists, and even economists in recent years. Yet, despite this i…	Outram, Simon M, Racine, Eric, . 2011. Examining reports and policies on cognitive enhancement: approaches, rationale, and recommendations. Account Res. The phenomenon of cognitive enhancement is attracting attention in bioethics literature and beyond, in public policy. In response, three bodies--the British Medical Association (BMA); the Commission de l'ethique de la Science et de la technologie…	Buchman, Daniel Z, Illes, Judy, Reiner, Peter B, . 2011. The Paradox of Addiction Neuroscience. Neuroethics. Neuroscience has substantially advanced the understanding of how changes in brain biochemistry contribute to mechanisms of tolerance and physical dependence via exposure to addictive drugs. Many scientists and mental health advocates scaffold this emerging knowledge by adding the imprimatu…	Roth, M, . 1996. Euthanasia and related ethical issues in dementias of later life with special reference to Alzheimer's disease. Br Med Bull. Increased public interest and concern regarding euthanasia have been aroused in recent years by a number of developments. A succession of judgments pronounced by Courts of Law in different parts of the world have, in recent years, sanctioned the withdrawal …	Kuhn, Jens, Gaebel, Wolfgang, Klosterkoetter, J, Woopen, Christiane, . 2009. Deep brain stimulation as a new therapeutic approach in therapy-resistant mental disorders: ethical aspects of investigational treatment. Eur Arch Psychiatry Clin Neurosci. Deep brain stimulation (DBS) is an established treatment option for some movement disorders, in particular Parkinson's disease. Only recently, a numb…	Levy, Neil, . 2012. Neuroethics. Wiley Interdisciplinary Reviews-Cognitive Science. Neuroethics is a new sub-discipline of philosophy, with two broad focuses. The first, which has come to be called the ethics of neuroscience, concerns the assessment of ethical issues arising from neuroscience, its practice and its applications; the second, which has come to be called the neuroscience of ethics, c…	Archard, David, . 2009. Applying Philosophy: A Response to O'Neill. Journal of Applied Philosophy. I consider the putative originality of applied philosophy and seek to defend a version of it often called 'bottom up'. I review ways in which imagined cases may cause us to reconsider our normative commitments, and endorse a general attentiveness to the matter of how the world is and how it might re…	Jiang, X, Gwye, Y, McKeown, S J, Bronner-Fraser, M, Lutzko, C, Lawlor, E R, . 2009. Isolation and characterization of neural crest stem cells derived from in vitro-differentiated human embryonic stem cells. Stem Cells Dev. The neural crest is a transient structure of vertebrate embryos that initially generates neural crest stem cells (NCSCs) which then migrate throughout the body to produce a div…	Holton, Richard, . 2011. Response to ?Free Will as Advanced Action Control for Human Social Life and Culture? by Roy F. Baumeister, A. William Crescioni and Jessica L. Alquist. Neuroethics. null	Fukushi, Tamami, Sakura, Osamu, . 2008. [Introduction of neuroethics: out of clinic, beyond academia in human brain research]. Rinsho Shinkeigaku. Higher cognitive function in human brain is one of well-developed fields of neuroscience research in the 21st century. Especially functional magnetic resonance imaging (fMRI) and near infrared recording system have brought so many non-clinical research…	Mathews, Debra J H, . 2011. Deep brain stimulation, personal identity and policy. Int Rev Psychiatry. A range of implantable brain-interfacing devices (IBIDs) is currently in use and development for the treatment of movement disorders and disorders of mood, behaviour and thought. These include cochlear implants, deep brain stimulation (DBS), prosthetic limbs, and optogenetic interventions (the co…	Sebanz, Natalie, Prinz, Wolfgang, . 2006. Disorders of volition. . Science tries to understand human action from two perspectives, the cognitive and the volitional. The volitional approach, in contrast to the more dominant "outside-in" studies of cognition, looks at actions from the inside out, examining how actions are formed and informed by internal conditions. In Disorders of Volition, scholar…	Lipsman, Nir, Lozano, Andres M, . 2012. Transforming Care Through Science: Evaluating the Impact and Implications of Neuromodulation in Psychiatric Populations. AJOB Neuroscience. Current conceptions rightly view neurosurgery and deep brain stimulation as last-resort therapies in psychiatric disease. It is unclear, however, whether this should, or will, always be the case in the future. The impac…	Fenton, Andrew, . 2008. Buddhism and Neuroethics: The Ethics of Pharmaceutical Cognitive Enhancement. Developing World Bioethics. This paper integrates some Buddhist moral values, attitudes and self-cultivation techniques into a discussion of the ethics of cognitive enhancement technologies ? in particular, pharmaceutical enhancements. Many Buddhists utilize meditation techniques that are both in…	Bruneau, E G, Dufour, N, Saxe, Rebecca, . 2012. Social cognition in members of conflict groups: behavioural and neural responses in Arabs, Israelis and South Americans to each other's misfortunes. Philosophical Transactions of the Royal Society B-Biological Sciences. In contexts of cultural conflict, people delegitimize the other group's perspective and lose compassion for the other group's suffe…
Ten Have, Henk A M J, Jean, Mich´┐¢le S, . 2009. The UNESCO Universal Declaration on Bioethics and Human Rights. Background, principles and application. Ethics Series. In October 2005, UNESCO Member States adopted by acclamation the Universal Declaration on Bioethics and Human Rights. For the first time in the history of bioethics, some 190 countries committed themselves and the international com…	Strous, Rael D, . 2009. To protect or to publish: confidentiality and the fate of the mentally ill victims of Nazi euthanasia. J Med Ethics. In Nazi Germany, approximately 200 000 mentally ill people were murdered under the guise of euthanasia. Relatively little is known regarding the fate of the Jewish mentally ill patients targeted in this process, long before the Holocaust officially began. Fo…	Kandel, Eric R, . 2008. Interview with Eric R. Kandel: from memory, free will, and the problem with Freud to fortunate decisions. J Vis Exp. Eric R. Kandel shared the Nobel Prize for Physiology or Medicine with Arvid Carlsson and Paul Greengard in 2000 for their discoveries concerning signal transduction in the nervous system. Eric Kandel was rewarded for his discoveries of molecular mechanisms u…	McLean, S A, . 1999. Legal and ethical aspects of the vegetative state. J Clin Pathol. The diagnosis of persistent or permanent vegetative state (PVS) raises ethical and legal problems. Strict adherence to the doctrine of the sanctity of life would require carers to continue to maintain the individual, perhaps for many years. However, few would regard this as an appropriate outcome when the perso…	Hooper, A K, Okun, Michael S, Foote, Kelly D, Haq, I U, Fernandez, Hubert H, Hegland, D, Robicsek, S A, . 2009. Venous air embolism in deep brain stimulation. Stereotact Funct Neurosurg. BACKGROUND/AIMS: During the placement of electrodes for deep brain stimulation (DBS), patients are commonly in a seated position, awake, and spontaneously breathing. Air may be entrained through bone or dural vei…	Hotze, Timothy; Anderson, . 2011. ?Doctor, Would You Prescribe a Pill to Help Me ? ?? A National Survey of Physicians on Using Medicine for Human Enhancement. The American Journal of Bioethics. Using medical advances to enhance human athletic, aesthetic, and cognitive performance, rather than to treat disease, has been controversial. Little is known about physicians' experiences, views, and attit…	Flaherty, M L, Karlawish, J H, Khoury, J C, Kleindorfer, D, Woo, D, Broderick, J P, . 2008. How important is surrogate consent for stroke research?. Neurology. BACKGROUND: Patients with stroke may have cognitive deficits that impact their capacity to provide informed consent for research. Some institutional review boards restrict surrogate consent to persons who have specific legal authority to p…	Feulner, T M, Laws, S M, Friedrich, P, Wagenpfeil, S, Wurst, S H, Riehle, C, Kuhn, K A, Krawczak, M, Schreiber, S, Nikolaus, S, F´┐¢rstl, H, Kurz, A, Riemenschneider, M, . 2009. Examination of the current top candidate genes for AD in a genome-wide association study. Mol Psychiatry. With the advent of technologies that allow simultaneous genotyping of thousands of single-nucleotide polymorphisms …	Rappaport, Z H, . 2011. The neuroscientific foundations of free will. Adv Tech Stand Neurosurg. The issue of free will is at the heart of understanding ourselves, what it means to be a conscious, thinking, and responsibly acting human being. A position on this issue has profound implications on how we see ourselves as moral agents and on our place in the universe. The developments in neuroscience…	Heinrichs, B, . 2011. A New Challenge for Research Ethics: Incidental Findings in Neuroimaging. Journal of Bioethical Inquiry. It has become evident that neuroimaging raises new normative questions that cannot be addressed adequately within the (in this regard unspecific) frameworks of existing research ethics. Questions that are especially troubling are, among others, provoked by incidental find…	Hester, D M, Green, J, . 2011. It's All About the Brain. American Journal of Bioethics. null	Benninghoff, Jens, M´┐¢ller, Hans-J´┐¢rgen, Hampel, Harald, Vescovi, Angelo, . 2009. The problem of being a paradigm: the emergence of neural stem cells as example for ?Kuhnian? revolution in biology or misconception of the scientific community?. Poiesis & Praxis: International Journal of Technology Assessment and Ethics of Science. In a thought experiment we want to test how the emergence of adu…	Mathews, Debra J H, . 2011. Deep brain stimulation, personal identity and policy. Int Rev Psychiatry. A range of implantable brain-interfacing devices (IBIDs) is currently in use and development for the treatment of movement disorders and disorders of mood, behaviour and thought. These include cochlear implants, deep brain stimulation (DBS), prosthetic limbs, and optogenetic interventions (the co…	Marais, Lelanie, Stein, Dan J, Daniels, Willie, . 2009. Exercise increases BDNF levels in the striatum and decreases depressive-like behavior in chronically stressed rats. Metabolic Brain Disease. Early life stress in humans can affect the development of neurons and neurotransmitter systems and predispose an individual to the subsequent development of depression. Similarly, in rats, maternal sepa…	Fahr, Ren´┐¢, Irlenbusch, Bernd, . 2008. Identifying personality traits to enhance trust between organisations: an experimental approach. Managerial and Decision Economics. We investigate an experimental representatives' trust game which resembles trust relationships between representatives of organisations. Personality traits of subjects are elicited by a personality questionnaire (Cattell's 16 …
Dunn, Laura B, Misra, S, . 2009. Research ethics issues in geriatric psychiatry. Psychiatr Clin North Am. Progress in geriatric psychiatric research may be impeded by lack of attention to collecting evidence relevant to ethical issues. As has been noted for some time, unless proactive work is done to identify, clarify, and remediate ethical challenges (see Table 2 for research directions), delete…	Singh, Ilina, Kelleher, Kelly J, . 2010. Neuroenhancement in Young People: Proposal for Research, Policy, and Clinical Management. AJOB Neuroscience. Psychotropic neuroenhancement by young people under 18 is growing, and is certain to increase further with the availability of effective drugs and increasing tolerance for neuroenhancement practices. Use of these agents by young people for purposes …	Berman, S M, Kuczenski, R, McCracken, J T, London, E D, . 2009. Potential adverse effects of amphetamine treatment on brain and behavior: a review. Mol Psychiatry. Amphetamine stimulants have been used medically since early in the twentieth century, but they have a high abuse potential and can be neurotoxic. Although they have long been used effectively to treat attention deficit hyperactivity di…	Lawlor, M, Kerridge, I, . 2011. Anything but the Eyes: Culture, Identity, and the Selective Refusal of Corneal Donation. Transplantation. At the time that a patient is diagnosed as brain dead, a substantial proportion of families who give consent to heart and kidney donation specifically refuse eye donation. This in part may relate to the failure of those involved in transplantation medicine and …	Oshima, H, Katayama, Y, . 2010. Neuroethics of deep brain stimulation for mental disorders: brain stimulation reward in humans. Neurol Med Chir (Tokyo). The theoretical basis of some deep brain stimulation (DBS) trials undertaken in the early years was the phenomenon of "brain stimulation reward (BSR)," which was first identified in rats. The animals appeared to be rewarded by pleasure caused by …	Bell, M D, Bryson, G J, Greig, T C, Fiszdon, J M, Wexler, Bruce E, . 2005. Neurocognitive enhancement therapy with work therapy: Productivity outcomes at 6- and 12-month follow-ups. J Rehabil Res Dev. Neurocognitive enhancement therapy (NET), which involves computerized cognitive training and other methods, has been shown to improve working memory and executive function in schizophrenia. In the p…	Radeljak, S, Zarkovic-Palijan, T, Kovacevic, D, Marinovic, D, Hero, E D, . 2010. Neuroimaging techniques in modern forensic psychiatry. Coll Antropol. Applied neuroscientific knowledge such as brain neuroimaging has widespread application in the medical diagnostic and treatment areas. Neuroscientific progress such as cognitive neuroscience has strong implications in specific medical fields such a…	Liu, Changmei, Zhao, Xinyu, . 2009. MicroRNAs in Adult and Embryonic Neurogenesis. NeuroMolecular Medicine. Neurogenesis is defined as a process that includes the proliferation of neural stem/progenitor cells (NPCs) and the differentiation of these cells into new neurons that integrate into the existing neuronal circuitry. MicroRNAs (miRNAs) are a recently discovered class of small non-protein co…	Sneddon, Andrew, . 2007. A Social Model of Moral Dumbfounding: Implications for Studying Moral Reasoning and Moral Judgment. Philosophical Psychology. Moral psychologists have recently turned their attention to a phenomenon they call &lsquo;moral dumbfounding&rsquo;. Moral dumbfounding occurs when someone confidently pronounces a moral judgment, then finds that he or she has little or nothing to …	Kulynych, Jennifer J, . 2002. Legal and ethical issues in neuroimaging research: human subjects protection, medical privacy, and the public communication of research results. Brain and Cognition. Humans subjects research entails significant legal and ethical obligations. Neuroimaging researchers must be familiar with the requirements of human subjects protection, including evolving standards for …	Burdick, Adam, Goodman, W K, Foote, Kelly D, . 2009. Deep brain stimulation for refractory obsessive-compulsive disorder. Front Biosci. The use of deep brain stimulation (DBS) for obsessive compulsive disorder (OCD) is reviewed, including a brief discussion of historical groundwork in the surgical treatment of psychiatric disorders, and the rationale for the current practice. The theoretical neur…	Christensen, J F, Gomila, A, . 2012. Moral dilemmas in cognitive neuroscience of moral decision-making: A principled review. Neuroscience and Biobehavioral Reviews. Moral dilemma tasks have been a much appreciated experimental paradigm in empirical studies on moral cognition for decades and have, more recently, also become a preferred paradigm in the field of cognitive neuroscience of moral decis…	Rothenberger, A, Rothenberger, L G, . 2012. Updates on Treatment of Attention-Deficit/Hyperactivity Disorder: Facts, Comments, and Ethical Considerations. Curr Treat Options Neurol. OPINION STATEMENT: Within the last 2 years the bulk of information on evidence based treatments in ADHD was reviewed quite intensively and new empirical studies could be added. This update reports comprehensively abou…	Flower, Rod, . 2004. Lifestyle drugs: pharmacology and the social agenda. Trends in Pharmacological Sciences. null	Supady, A, Voelkel, A, Witzel, Joachim, Gubka, U, Northoff, Georg, . 2011. How is informed consent related to emotions and empathy? An exploratory neuroethical investigation. J Med Ethics. Context Informed consent is crucial in daily clinical practice and research in medicine and psychiatry. A recent neuroethical investigation explored the psychological factors that are crucial in determining whe…
Illes, Judy, Chin, Vivian Nora, . 2008. Bridging Philosophical and Practical Implications of Incidental Findings in Brain Research. The Journal of Law, Medicine & Ethics. Empirical studies and ethical-legal analyses have demonstrated that incidental fndings in the brain, most commonly vascular in origin, must be addressed in the current era of imaging research. The challenges, however, are substa…	Borwnlee, Kimberley, . 2009. Normative Principles and Practical Ethics: A Response to O'Neill. Journal of Applied Philosophy. This article briefly examines Onora O'Neill's account of the relation between normative principles and practical ethical problems with an eye to suggesting that philosophers of practical ethics have reason to adopt fairly high moral ambitions to be edifying and instructive…	Stephen, J H, Halpern, C H, Barrios, C J, Balmuri, U, Pisapia, J M, Wolf, Julia A, Kampman, K M, Baltuch, G H, Caplan, Arthur L, Stein, S C, . 2011. Deep Brain Stimulation Compared with Methadone Maintenance for the Treatment of Heroin Dependence: A Threshold and Cost-Effectiveness Analysis. Addiction. Aims: To determine the success threshold at which a theoretical course of deep brain stimulatio…	Fins, Joseph J, Shapiro, Zachary E, . 2007. Neuroimaging and neuroethics: clinical and policy considerations. Current Opinion in Neurology. PURPOSE OF REVIEW: Neuroimaging is providing a window on severe brain injury and mechanisms of recovery in patients with consciousness disorders. This brief essay will consider the ethical implications of these developments for clinical diagnosis, emerging th…	M´┐¢ller, Sabine, Walter, Henrik, . 2010. Reviewing autonomy: Implications of the neurosciences and the free will debate for the principle of respect for the patient's autonomy. Camb Q Healthc Ethics. null	Kostiuk, S A, . 2012. After GINA, NINA? Neuroscience-Based Discrimination in the Workplace. Vanderbilt Law Review. null	Patel, V, Bloch, Sidney, . 2009. The ethical imperative to scale up health care services for people with severe mental disorders in low and middle income countries. Postgrad Med J. Most mentally ill people in low and middle income countries, where clinical services are typically scarce and mental health legal provisions often inadequate, do not receive requisite evidence based treatment. The unfo…	Molnara, Maria J, Bencsik, Peter, . 2006. Establishing a Neurological-Psychiatric Biobank: Banking, informatics, ethics. Cellular Immunology. The recent development of genetic databases and biobanks in a number of countries reflects scientist?s beliefs in the future health benefits to be derived from genetic research. The NEPSYBANK is a national program of the Hungarian Clinical Neurogenetic Soci…	Schmoll, D, . 2012. [Decision making, empathy and morality in psychopaths: does empirical research offer new perspectives concerning legal responsibility?]. Fortschr Neurol Psychiatr. Psychopathy is a well explored dimensional construct only partially overlapping with dissocial personality disorder according to ICD-10. Until now, psychopaths have not been assessed as having diminished legal respo…	Roy, Deboleena, . 2011. Neuroethics, Gender and the Response to Difference. Neuroethics. This paper examines how the new field of neuroethics is responding to the old problem of difference, particularly to those ideas of biological difference emerging from neuroimaging research that purports to further delineate our understanding of sex and/or gender differences in the brain. As the field develop…	Jiang, X, Gwye, Y, McKeown, S J, Bronner-Fraser, M, Lutzko, C, Lawlor, E R, . 2009. Isolation and characterization of neural crest stem cells derived from in vitro-differentiated human embryonic stem cells. Stem Cells Dev. The neural crest is a transient structure of vertebrate embryos that initially generates neural crest stem cells (NCSCs) which then migrate throughout the body to produce a div…	Wesensten, N J, Reichardt, R M, Balkin, T J, . 2007. Ampakine (CX717) effects on performance and alertness during simulated night shift work. Aviat Space Environ Med. INTRODUCTION: Round-the-clock operations in both military and civilian sectors have increased the need for alertness- and performance-maintaining strategies. The potential performance and objective alertness-enhancing effects of CX7…	Cyranoski, D, . 2011. Neuroscience: Thought experiment. Nature. null	Wesensten, N J, Reichardt, R M, Balkin, T J, . 2007. Ampakine (CX717) effects on performance and alertness during simulated night shift work. Aviat Space Environ Med. INTRODUCTION: Round-the-clock operations in both military and civilian sectors have increased the need for alertness- and performance-maintaining strategies. The potential performance and objective alertness-enhancing effects of CX7…	Han, T, Alders, G L, Greening, S G, Neufeld, R W, Mitchell, D G, . 2011. Do fearful eyes activate empathy-related brain regions in individuals with callous traits?. Soc Cogn Affect Neurosci. Psychopathy, a developmental disorder characterized by profound social disturbance, is associated with impaired recognition of distress cues. Since distress processing and moral socialization are closely link…
Napier, S, . 2011. Out of the frying pan and into the fire. Am J Bioeth. null	Strous, Rael D, . 2011. Ethical considerations in clinical training, care and research in psychopharmacology. Int J Neuropsychopharmacol. Psychopharmacology is a powerful tool in psychiatry; however, it is one that demands responsibility in order to deal with the ethical complexities that accompany advances in the field. It is important that questions are asked and that ethical mindfulness and se…	Bonthius, Daniel J, Olson, Heather Carmichael, Thomas, Jennifer D, . 2006. Proceedings of the 2006 annual meeting of the Fetal Alcohol Spectrum Disorders Study Group. Alcohol. This article describes the proceedings of the 2006 Annual Meeting of the Fetal Alcohol Spectrum Disorders Study Group (FASDSG), which was held in Baltimore, Maryland on June 24, 2006. The meeting was held in conjunction wit…	Fontaine, D, Hamani, C, Lozano, Andres M, . 2009. Efficacy and safety of motor cortex stimulation for chronic neuropathic pain: critical review of the literature. J Neurosurg. Object The authors systematically reviewed the published literature to evaluate the efficacy of and adverse effects after motor cortex stimulation (MCS) for chronic neuropathic pain. Methods A search of the PubMed database …	Lipsman, Nir, Lozano, Andres M, . 2012. Transforming Care Through Science: Evaluating the Impact and Implications of Neuromodulation in Psychiatric Populations. AJOB Neuroscience. Current conceptions rightly view neurosurgery and deep brain stimulation as last-resort therapies in psychiatric disease. It is unclear, however, whether this should, or will, always be the case in the future. The impac…	Howard-Jones, Paul A, Fenton, Kate D, . 2012. The Need for Interdisciplinary Dialogue in Developing Ethical Approaches to Neuroeducational Research. Neuroethics. This paper argues that many ethical issues in neuroeducational research cannot be appropriately addressed using the principles and guidance available in one of these areas alone, or by applying these in simple combination. Instead, inter…	Roedig, Erich, . 2007. German Perspective: Commentary on Recommendations for the Ethical Use of Pharmacologic Fatigue Countermeasures in the U.S. Military. Aviation, Space, and Environmental Medicine. The human rules and values of our common western democratic society must be obeyed in context with legal and ethical aspects, as well as in an operational military environment. Even though there may…	Hess, Pascale, . 2012. Intracranial Stem Cell-Based Transplantation: Reconsidering the Ethics of Phase 1 Clinical Trials in Light of Irreversible Interventions in the Brain. AJOB Neuroscience. Stem-cell-based transplantation is the subject of early clinical investigations as a possible therapy for degenerative diseases of the brain. Given the novelty of the strategy, the potential for direct bene…	Clausen, Jens, . 2010. Ethical brain stimulation - neuroethics of deep brain stimulation in research and clinical practice. Eur J Neurosci. Deep brain stimulation (DBS) is a clinically established procedure for treating severe motor symptoms in patients suffering from end-stage Parkinson's disease, dystonia and essential tremor. Currently, it is tested for further indications including psychiatri…	Mueller, C, Rufer, M, Moergeli, H, Bridler, R, . 2006. Brain imaging in psychiatry - a study of 435 psychiatric in-patients at a university clinic. Acta Psychiatr Scand. OBJECTIVE: The use of brain imaging in psychiatry still lacks clear guidelines. We investigated the referral practice, outcome and predictive factors of neuroimaging in a Swiss psychiatric university clinic. METHOD: Medical files…	Wood, Rachel, Stuart, Susan, . 2009. Aplasic phantoms and the mirror neuron system: An enactive, developmental perspective. Phenomenology and the Cognitive Sciences. Phantom limb experiences demonstrate an unexpected degree of fragility inherent in our self-perceptions. This is perhaps most extreme when congenitally absent limbs are experienced as phantoms. Aplasic phantoms highlight fundamental …	Zielinski, P B, . 2011. Brain death, the pediatric patient, and the nurse. Pediatr Nurs. The term "brain death" has ties to medical, legal, ethical, and philosophical discourse, and is therefore a complicated and potentially ambiguous term. Some state that with brain death a person no longer has a "master regulating" organ integrating his or her organism as a whole, and the proponents of this vie…	Schlaepfer, Thomas E, Bewernick, B H, . 2009. Deep brain stimulation for psychiatric disorders--state of the art. Adv Tech Stand Neurosurg. A substantial number of patients suffering from severe neuropsychiatric disorders do not respond to conventional therapeutic approaches. Results from functional neuroimaging research and the development of neuromodulatory treatments lead to novel putative str…	Clark, L, Chamberlain, S R, Sahakian, Barbara J, . 2009. Neurocognitive mechanisms in depression: implications for treatment. Annu Rev Neurosci. Mood disorders collectively account for a substantial proportion of disease burden across the globe and have a devastating impact on quality of life and occupational function. Here we evaluate recent progress in understanding the neurocognitive mechanism…	Kiefer, B, . 2005. [The brain and liberty]. Rev Med Suisse. null
Knutson, Brian, Wolkowitz, Owen M, Cole, Steve W, Chan, Theresa, Moore, Elizabeth A, Johnson, Ronald C, Terpstra, Jan, Turner, Rebecca A, Reus, Victor I, . 1998. Selective Alteration of Personality and Social Behavior by Serotonergic Intervention. American Journal of Psychiatry. OBJECTIVE: The authors sought to test the causal hypothesis that serotonergic function modulates aspects of the normal …	Fukushi, Tamami, Sakura, Osamu, . 2008. [Introduction of neuroethics: out of clinic, beyond academia in human brain research]. Rinsho Shinkeigaku. Higher cognitive function in human brain is one of well-developed fields of neuroscience research in the 21st century. Especially functional magnetic resonance imaging (fMRI) and near infrared recording system have brought so many non-clinical research…	Carvalho, K A, Sant'Anna, M J, Coates, V, Omar, H A, . 2008. Medical students: abuse of psychoactive substances and sexuality aspects. Int J Adolesc Med Health. University students aged 17 to 24 years of age are prone to many risk factors. OBJECTIVES: Identify risk factors related to exploring sexuality and characteristics of consumption of psychoactive substances in students attending medical sc…	Fins, Joseph J, . 2003. From psychosurgery to neuromodulation and palliation: history's lessons for the ethical conduct and regulation of neuropsychiatric research. Neurosurgery Clinics of North America. As we contemplate the emerging era of neuromodulation and imagine the utility of deep brain stimulation for disease entities in neurology and psychiatry, our enthusiasm is immediately tempered by…	Mathews, Debra J H, . 2011. Deep brain stimulation, personal identity and policy. Int Rev Psychiatry. A range of implantable brain-interfacing devices (IBIDs) is currently in use and development for the treatment of movement disorders and disorders of mood, behaviour and thought. These include cochlear implants, deep brain stimulation (DBS), prosthetic limbs, and optogenetic interventions (the co…	Howard-Jones, Paul A, Fenton, Kate D, . 2012. The Need for Interdisciplinary Dialogue in Developing Ethical Approaches to Neuroeducational Research. Neuroethics. This paper argues that many ethical issues in neuroeducational research cannot be appropriately addressed using the principles and guidance available in one of these areas alone, or by applying these in simple combination. Instead, inter…	Zielinski, P B, . 2011. Brain death, the pediatric patient, and the nurse. Pediatr Nurs. The term "brain death" has ties to medical, legal, ethical, and philosophical discourse, and is therefore a complicated and potentially ambiguous term. Some state that with brain death a person no longer has a "master regulating" organ integrating his or her organism as a whole, and the proponents of this vie…	Kandel, Eric R, . 2008. Interview with Eric R. Kandel: from memory, free will, and the problem with Freud to fortunate decisions. J Vis Exp. Eric R. Kandel shared the Nobel Prize for Physiology or Medicine with Arvid Carlsson and Paul Greengard in 2000 for their discoveries concerning signal transduction in the nervous system. Eric Kandel was rewarded for his discoveries of molecular mechanisms u…	Singh, Ilina, Kelleher, Kelly J, . 2010. Neuroenhancement in Young People: Proposal for Research, Policy, and Clinical Management. AJOB Neuroscience. Psychotropic neuroenhancement by young people under 18 is growing, and is certain to increase further with the availability of effective drugs and increasing tolerance for neuroenhancement practices. Use of these agents by young people for purposes …	Miskowiak, Kamilla, O'Sullivan, Ursula, Harmer, Catherine J, . 2007. Erythropoietin Reduces Neural and Cognitive Processing of Fear in Human Models of Antidepressant Drug Action. Biological Psychiatry. Background Erythropoietin (Epo) has neuroprotective and neurotrophic effects in animal models and affects cognitive and associated neural responses in humans. These effects have highlighted Epo as …	Isaias, I U, Alterman, R L, Tagliati, M, . 2009. Deep brain stimulation for primary generalized dystonia: long-term outcomes. Arch Neurol. BACKGROUND: Pallidal deep brain stimulation (DBS) is the best therapeutic option for patients with disabling primary generalized dystonia (PGD) that is refractory to medications. However, little is known about its long-term effects. OBJECTIVE: To describe long…	Bloom, Paul, . 2004. Descartes' baby: how the science of child development explains what makes us human. . "If you really want to understand human nature, you must observe people as they are before they are corrupted by language and culture, by MTV and Hebrew school. You must look at babies." So contends psychologist Paul Bloom-whom Steven Pinker calls "the wunderkind of cognitive science"-in thi…	B´┐¢rgy, M, . 2009. Zur Geschichte und Ph´┐¢nomenologie des Psychose-Begriffs. Der Nervenarzt. Zusammenfassung&nbsp;&nbsp;Die Errungenschaften der Heidelberger Psychopathologie und deren Weiterentwicklung werden am Beispiel des Psychose-Begriffs dargestellt. Jaspers begr´┐¢ndet die Heidelberger Schule, indem er die psychiatrischen Kenntnisse seiner Zeit methodologisch ordnend zusammenfasst und da…	Mello, Michelle M, Studdert, D M, Brennan, T A, . 2009. Shifting terrain in the regulation of off-label promotion of pharmaceuticals. N Engl J Med. null	Akitsuki, Y, Decety, J, . 2009. Social context and perceived agency affects empathy for pain: An event-related fMRI investigation. Neuroimage. Studying of the impact of social context on the perception of pain in others is important for understanding the role of intentionality in interpersonal sensitivity, empathy, and implicit moral reasoning. Here we used an event-related fMRI with pain and soc…
Naik, A D, Dyer, C B, Kunik, M E, McCullough, L B, . 2009. Patient autonomy for the management of chronic conditions: a two-component re-conceptualization. Am J Bioeth. The clinical application of the concept of patient autonomy has centered on the ability to deliberate and make treatment decisions (decisional autonomy) to the virtual exclusion of the capacity to execute the treatment plan (execu…	Kalkbrenner, K J, Hardart, G E, . 2011. Consent for Donation After Cardiac Death: A Survey of Organ Procurement Organizations. J Intensive Care Med. Context: Despite the increasing number of policies governing organ donation after cardiac death (DCD), nothing is presently known about the informed consent process for DCD. Without guidelines, organ procurement organizations (OPOs) are likely to str…	Kuehn, B M, . 2007. New therapies for alcohol dependence open options for office-based treatment. Jama. null	Aita, K, . 2009. Japan approves brain death to increase donors: will it work?. Lancet. null	Tagliati, M, Jankovic, J, Pagan, F, Susatia, F, Isaias, I U, Okun, Michael S, . 2009. Safety of MRI in patients with implanted deep brain stimulation devices. Neuroimage. Objective: To survey the safety of MRI in PD patients implanted with DBS devices. Background: MRI in patients with DBS implants is useful to confirm electrode placement, optimize programming and investigating complications. Howe…	Elliott, Carl, Chambers, Tod, . 2004. Prozac as a Way of Life. Studies in social medicine. Prozac and its chemical cousins, Paxil, Celexa, and Zoloft, are some of the most profitable and most widely used drugs in America. Their use in the treatment of a multitude of disorders--from generalized anxiety disorder and premenstrual syndrome to eating disorders and sexual compulsions--has provoked a wh…	Morse, Stephen J, . 2005. Moral and legal responsibility and the new neuroscience. Neuroethics: defining the issues in theory, practice and policy. null	Agnati, Luigi Francesco, Agnati, Achille, Mora, Francisco, Fuxe, Kjell, . 2007. Does the human brain have unique genetically determined networks coding logical and ethical principles and aesthetics? From Plato to novel mirror networks. Brain Research Reviews. Starting from the assumption that philosophers carry out "experiments" not on concrete objects, but on concepts and relationships between c…	Nunes, Rui, Rego, Guilhermina, Brand´┐¢o, Cristina, . 2009. Healthcare regulation as a tool for public accountability. Medicine, Health Care and Philosophy. The increasing costs of healthcare delivery led to different political and administrative approaches trying to preserve the core values of the welfare state. This approach has well documented weaknesses namely with regard to healthcare ration…	Illes, Judy, Rosen, Allyson C, Greicius, M, Racine, Eric, . 2007. Prospects for Prediction. Annals of the New York Academy of Sciences. This article focuses on the prospects and ethics of using neuroimaging to predict Alzheimer's disease (AD). It is motivated by consideration of the historical roles of science in medicine and society, and considerations specifically contemporary of capabilities i…	Clausen, Jens, . 2010. Ethical brain stimulation - neuroethics of deep brain stimulation in research and clinical practice. Eur J Neurosci. Deep brain stimulation (DBS) is a clinically established procedure for treating severe motor symptoms in patients suffering from end-stage Parkinson's disease, dystonia and essential tremor. Currently, it is tested for further indications including psychiatri…	Vallor, Shannon, . 2009. The fantasy of third-person science: Phenomenology, ontology and evidence. Phenomenology and the Cognitive Sciences. Dennett?s recent defense in this journal of the heterophenomenological method and its supposed advantages over Husserlian phenomenology is premised on his problematic account of the epistemological and ontological status of phenomenological states. By emplo…	Ducharme, S, Flaherty, A W, Seiner, S J, Dougherty, D D, Morales, O G, . 2011. Temporary interruption of deep brain stimulation for Parkinson's disease during outpatient electroconvulsive therapy for major depression: a novel treatment strategy. J Neuropsychiatry Clin Neurosci. The safety of electroconvulsive therapy (ECT) in patients with deep brain stimulation (DBS) has not been established. Ca…	Van der Gaag, M, Kern, R S, Van den Bosch, R J, Liberman, R P, . 2002. A controlled trial of cognitive remediation in schizophrenia. Schizophr Bull. A randomized, controlled trial of a 3-month cognitive remediation program was examined for its efficacy at ameliorating deficits in social and emotion perception in 42 hospitalized patients with schizophrenia. Generalization of training effects to at…	Shenhav, A, Greene, Joshua D, . 2010. Moral judgments recruit domain-general valuation mechanisms to integrate representations of probability and magnitude. Neuron. Many important moral decisions, particularly at the policy level, require the evaluation of choices involving outcomes of variable magnitude and probability. Many economic decisions involve the same problem. It is not known whether an…
Paladin, A Vanzan, . 1998. Ethics and neurology in the Islamic world. Continuity and change. Italian Journal of Neurological Sciences. null	Nunes, Rui, Rego, Guilhermina, Brand´┐¢o, Cristina, . 2009. Healthcare regulation as a tool for public accountability. Medicine, Health Care and Philosophy. The increasing costs of healthcare delivery led to different political and administrative approaches trying to preserve the core values of the welfare state. This approach has well documented weaknesses namely with regard to healthcare ration…	Shen, X, Orson, F M, Kosten, T R, . 2011. Anti-addiction vaccines. F1000 Med Rep. Despite intensive efforts to eradicate it, addiction to both legal and illicit drugs continues to be a major worldwide medical and social problem. Anti-addiction vaccines can produce the antibodies to block the effects of these drugs on the brain, and have great potential to ameliorate the morbidity and mortality as…	Congedo, Maria, Causarano, R I, Alberti, F, Bonito, V, Borghi, L, Colombi, L, Defanti, Carlo A, Marcello, Norina, Porteri, Corinna, Pucci, Eugenio, Tarquini, Daniela, Tettamanti, M, Tiezzi, A, Tiraboschi, P, Gasparini, Maddalena, Palliative Care in Neurology Study Group of Italian Society of, Neurology, . 2010. Ethical issues in end of life treatments for patients with dementia. Eur J Neurol. Dem…	Young, Liane L, Camprodon, J A, Hauser, Marc D, Pascual-Leone, Alvaro, Saxe, Rebecca, . 2010. Disruption of the right temporoparietal junction with transcranial magnetic stimulation reduces the role of beliefs in moral judgments. Proc Natl Acad Sci U S A. When we judge an action as morally right or wrong, we rely on our capacity to infer the actor's mental states (e.g., beliefs, intentions). Here…	Bush, Shane S, . 2005. The neuroethics of technology-based lifestyle interventions. Alzheimer's and Dementia. Background: Research suggests that a cognitively active lifestyle is associated with a reduced risk of developing Alzheimer?s disease (Wilson et al., 2002). The neuroprotective effect of cognitive stimulation may be due to the enhancement of neurocognitive reserve (Mortimer, 1997). Techno…	Demetriades, A K, Demetriades, C K, Watts, C, Ashkan, K, . 2010. Brain-machine interface: The challenge of neuroethics. Surgeon-Journal of the Royal Colleges of Surgeons of Edinburgh and Ireland. The burning question surrounding the use of Brain-Machine Interface (BMI) devices is not merely whether they should be used, but how widely they should be used, especially in view of some ethical implica…	Isaias, I U, Alterman, R L, Tagliati, M, . 2009. Deep brain stimulation for primary generalized dystonia: long-term outcomes. Arch Neurol. BACKGROUND: Pallidal deep brain stimulation (DBS) is the best therapeutic option for patients with disabling primary generalized dystonia (PGD) that is refractory to medications. However, little is known about its long-term effects. OBJECTIVE: To describe long…	Baumeister, Roy F, Crescioni, A W, Alquist, Jessica, . 2011. Free Will as Advanced Action Control for Human Social Life and Culture. Neuroethics. Free will can be understood as a novel form of action control that evolved to meet the escalating demands of human social life, including moral action and pursuit of enlightened self-interest in a cultural context. That understanding is conducive to sci…	Dehaene, Stanislas, Naccache, Lionel, Le Clec'H, G, Koechlin, Etienne, Mueller, M, Dehaene-Lambertz, G, Van de Moortele, P F, Le Bihan, D, . 1998. Imaging unconscious semantic priming. Nature. null	Kalkbrenner, K J, Hardart, G E, . 2011. Consent for Donation After Cardiac Death: A Survey of Organ Procurement Organizations. J Intensive Care Med. Context: Despite the increasing number of policies governing organ donation after cardiac death (DCD), nothing is presently known about the informed consent process for DCD. Without guidelines, organ procurement organizations (OPOs) are likely to str…	Outram, Simon M, Racine, Eric, . 2011. Examining reports and policies on cognitive enhancement: approaches, rationale, and recommendations. Account Res. The phenomenon of cognitive enhancement is attracting attention in bioethics literature and beyond, in public policy. In response, three bodies--the British Medical Association (BMA); the Commission de l'ethique de la Science et de la technologie…	Bush, Shane S, . 2005. The neuroethics of technology-based lifestyle interventions. Alzheimer's and Dementia. Background: Research suggests that a cognitively active lifestyle is associated with a reduced risk of developing Alzheimer?s disease (Wilson et al., 2002). The neuroprotective effect of cognitive stimulation may be due to the enhancement of neurocognitive reserve (Mortimer, 1997). Techno…	Medalia, Alice, Choi, Jimmy, . 2009. Cognitive Remediation in Schizophrenia. Neuropsychology Review. Cognitive deficits are routinely evident in schizophrenia, and are of sufficient magnitude to influence functional outcomes in work, social functioning and illness management. Cognitive remediation is an evidenced-based non-pharmacological treatment for the neurocognitive deficits seen in schizoph…	Zahn, Roland, Moll, J├Âl, Paiva, M, Garrido, G J, Krueger, Frank, Huey, E D, Grafman, Jordan, . 2009. The neural basis of human social values: evidence from functional MRI. Cereb Cortex. Social values are composed of social concepts (e.g., "generosity") and context-dependent moral sentiments (e.g., "pride"). The neural basis of this intricate cognitive architecture has not been investigated thus …
Bentwich, M, . 2011. Justice is not merely semantics: recasting the significance of the dead donor rule. Am J Bioeth. null	Leshner, Alan I, . 2005. It's Time to Go Public with Neuroethics. The American Journal of Bioethics. null	Hall, Wayne D, Gartner, C, . 2011. Ethical and policy issues in using vaccines to treat and prevent cocaine and nicotine dependence. Curr Opin Psychiatry. PURPOSE OF REVIEW: To describe the rationale of vaccines against cocaine and nicotine, to review progress in developing and trialing vaccines to treat dependence on these drugs and to discuss some of the ethical issues that may arise from their…	Vukovic, M, Moljevic, N, Katanic, N, Krivokuca, D, Vukovic, V, Milosevic, Z, . 2010. Cadaveric organ transplantation and religion. Med Pregl. Multiple organ procurement is a surgical procedure by which organs of a brain dead donor are taken for transplantation. Cadaveric organ donors must be those who have suffered a sudden structural and irreversible damage of the brain or brainstem. Social and …	Schlaepfer, Thomas E, Bewernick, B H, . 2009. Deep brain stimulation for psychiatric disorders--state of the art. Adv Tech Stand Neurosurg. A substantial number of patients suffering from severe neuropsychiatric disorders do not respond to conventional therapeutic approaches. Results from functional neuroimaging research and the development of neuromodulatory treatments lead to novel putative str…	Bublitz, J C, Merkel, Reinhard, . 2009. Autonomy and authenticity of enhanced personality traits. Bioethics. There is concern that the use of neuroenhancements to alter character traits undermines consumer's authenticity. But the meaning, scope and value of authenticity remain vague. However, the majority of contemporary autonomy accounts ground individual autonomy on a notion of authenticity. So…	Knabb, J J, Welsh, R K, Ziebell, J G, Reimer, K S, . 2009. Neuroscience, moral reasoning, and the law. Behav Sci Law. Modern advancements in functional magnetic resonance imaging (fMRI) technology have given neuroscientists the opportunity to more fully appreciate the brain's contribution to human behavior and decision making. Morality and moral reasoning are relative newcomers to the growing lit…	Leveque, X, Cozzi, E, Naveilhan, P, Neveu, I, . 2011. Intracerebral xenotransplantation: recent findings and perspectives for local immunosuppression. Curr Opin Organ Transplant. PURPOSE OF REVIEW: Cell therapy is a promising strategy for tissue repair in the central nervous system. In this perspective, several cell types are being considered, including allogenic neuroblasts, embryonic stem cells…	Moretto, G, Ladavas, E, Mattioli, F, Di Pellegrino, G, . 2010. A Psychophysiological Investigation of Moral Judgment after Ventromedial Prefrontal Damage. Journal of Cognitive Neuroscience. Converging evidence suggests that emotion processing mediated by ventromedial prefrontal cortex (vmPFC) is necessary to prevent personal moral violations. In moral dilemmas, for example, patients with lesions …	Fins, Joseph J, Shapiro, Zachary E, . 2007. Neuroimaging and neuroethics: clinical and policy considerations. Current Opinion in Neurology. PURPOSE OF REVIEW: Neuroimaging is providing a window on severe brain injury and mechanisms of recovery in patients with consciousness disorders. This brief essay will consider the ethical implications of these developments for clinical diagnosis, emerging th…	Shah, S K, Miller, Franklin G, . 2010. Can we handle the truth? Legal fictions in the determination of death. Am J Law Med. Advances in life-saving technologies in the past few decades have challenged our traditional understandings of death. People can be maintained on life-support even after permanently losing the ability to breathe spontaneously and remaining unconscious and unable to interact …	Painter, Rebecca M, . 2009. The Interior Quest: Memoir, Lens of Personal Destiny. Existence, Historical Fabulation, Destiny. This paper explores the role of memoir writing in reexamining and finding meaning and purpose in lives that might otherwise be deprived of a key source of personal fulfillment, the sense of achieving individual destiny. It argues that the writing of memoir requires narrativ…	Foreid, Henda, Bentes, Carla, Pimentel, Jos´┐¢, . 2010. The Use of Placebo as a Provocative Test in the Diagnosis of Psychogenic Non Epileptic Seizures. Neuroethics. Psychogenic non epileptic seizures (PNES) are clinical events of psychological nature. Video-electroencephalography monitoring (V-EEGM) is a valuable method for the diagnosis of PNES and may be combined with provocative tests to indu…	Singh, Ilina, Kelleher, Kelly J, . 2010. Neuroenhancement in Young People: Proposal for Research, Policy, and Clinical Management. AJOB Neuroscience. Psychotropic neuroenhancement by young people under 18 is growing, and is certain to increase further with the availability of effective drugs and increasing tolerance for neuroenhancement practices. Use of these agents by young people for purposes …	Shirtcliff, E A, Vitacco, M J, Graf, A R, Gostisha, A J, Merz, J L, Zahn-Waxler, C, . 2009. Neurobiology of empathy and callousness: implications for the development of antisocial behavior. Behav Sci Law. Information on the neurobiology of empathy and callousness provides clinicians with an opportunity to develop sophisticated understanding of mechanisms underpinning antisocial behavior and its c…
Gazzaniga, Michael S, . 2002. The pope, the rabbi, the scientist, and the neuroethicist: who should you believe and why?. Neuroethics: mapping the field; conference proceedings; May 13-14, 2002 San Francisco, California. null	Shah, S K, Miller, Franklin G, . 2010. Can we handle the truth? Legal fictions in the determination of death. Am J Law Med. Advances in life-saving technologies in the past few decades have challenged our traditional understandings of death. People can be maintained on life-support even after permanently losing the ability to breathe spontaneously and remaining unconscious and unable to interact …	Forlini, Cynthia, Racine, Eric, . 2012. Stakeholder perspectives and reactions to "academic" cognitive enhancement: Unsuspected meaning of ambivalence and analogies. Public Understanding of Science. The existence of diverging discourses in the media and academia on the use of prescription medications to improve cognition in healthy individuals, i.e. "cognitive enhancement" (CE) creates the need t…	Aita, K, . 2011. New organ transplant policies in Japan, including the family-oriented priority donation clause. Transplantation. The revised Organ Transplant Law in Japan that took effect in July 2010 allows organ procurement from brain-dead individuals, including children, only with family consent. The amended law also allows individuals to prioritize family members to receive their donated org…	Wille, C, Steinhoff, B J, Altenmuller, D M, Staack, A M, Bilic, S, Nikkhah, G, Vesper, J, . 2011. Chronic high-frequency deep-brain stimulation in progressive myoclonic epilepsy in adulthood--report of five cases. Epilepsia. PURPOSE: To assess the efficacy and tolerability of chronic high-frequency deep brain stimulation (DBS) in adult patients with progressive myoclonic epilepsy (PME) syndromes.…	Roedig, Erich, . 2007. German Perspective: Commentary on Recommendations for the Ethical Use of Pharmacologic Fatigue Countermeasures in the U.S. Military. Aviation, Space, and Environmental Medicine. The human rules and values of our common western democratic society must be obeyed in context with legal and ethical aspects, as well as in an operational military environment. Even though there may…	Gevers, S, . 2005. Withdrawing life support from patients in a persistent vegetative state: the law in the Netherlands. Eur J Health Law. This article sets out how a case like that of ms. Schiavo is likely to be decided in a Dutch court and compares that with the law in the United States. In the Netherlands there is one case with striking similarities: the decision of the Arnhem Court of Appeal o…	Bruni, Tommaso, Mameli, M, Pravettoni, G, Boniolo, G, . 2012. Cystic fibrosis carrier screening in Veneto (Italy): an ethical analysis. Med Health Care Philos. A recent study by Castellani et al. (JAMA 302(23):2573-2579, 2009) describes the population-level effects of the choices of individuals who underwent molecular carrier screening for cystic fibrosis (CF) in Veneto, in the northeastern part …	Synofzik, Matthis, . 2009. Ethically Justified, Clinically Applicable Criteria for Physician Decision-Making in Psychopharmacological Enhancement. Neuroethics. Advances in psychopharmacology raise the prospects of enhancing neurocognitive functions of humans by improving attention, memory, or mood. While general ethical reflections on psychopharmacological enhancement have been increasingly publi…	F´┐¢rstl, H, Werheid, K, Ulm, K, Sch´┐¢nknecht, P, Schmidt, R, Pantel, J, Horr, R, Gutzmann, H, Gertz, H J, Frolich, L, Bickel, H, . 2009. [MCI-plus: mild cognitive impairment with rapid progression. Part II: Biomarkers and research methods]. Dtsch Med Wochenschr. Long-term studies will be pivotal in order to examine the efficacy of preventive and early therapeutic interventions during the precli…	Kringelbach, M L, Aziz, T Z, . 2009. Deep brain stimulation: avoiding the errors of psychosurgery. Jama. null	Strous, Rael D, . 2011. Ethical considerations in clinical training, care and research in psychopharmacology. Int J Neuropsychopharmacol. Psychopharmacology is a powerful tool in psychiatry; however, it is one that demands responsibility in order to deal with the ethical complexities that accompany advances in the field. It is important that questions are asked and that ethical mindfulness and se…	Patel, V, Bloch, Sidney, . 2009. The ethical imperative to scale up health care services for people with severe mental disorders in low and middle income countries. Postgrad Med J. Most mentally ill people in low and middle income countries, where clinical services are typically scarce and mental health legal provisions often inadequate, do not receive requisite evidence based treatment. The unfo…	Keefe, R S, Goldberg, Terry E, Harvey, P D, Gold, James M, Poe, M P, Coughenour, L, . 2004. The Brief Assessment of Cognition in Schizophrenia: reliability, sensitivity, and comparison with a standard neurocognitive battery. Schizophr Res. Studies of neurocognitive function in patients with schizophrenia use widely variable assessment techniques. Clinical trials assessing the cognitive enhancing …	Kahane, Guy U Y, Shackel, N, . 2008. Do abnormal responses show utilitarian bias?. Nature. Neuroscience has recently turned to the study of utilitarian and non-utilitarian moral judgement. Koenigs et al. examine the responses of normal subjects and those with ventromedial-prefrontal-cortex (VMPC) damage to moral scenarios drawn from functional magnetic resonance imaging studies by Greene et al., …
Okuda, D T, Mowry, E M, Beheshtian, A, Waubant, E, Baranzini, S E, Goodin, D S, Hauser, S L, Pelletier, D, . 2009. Incidental MRI anomalies suggestive of multiple sclerosis: the radiologically isolated syndrome. Neurology. BACKGROUND: The discovery and broad application of MRI in medicine has led to an increased awareness in the number of patients with incidental white matter pathology in the CNS…	Fins, Joseph J, . 2000. A proposed ethical framework for interventional cognitive neuroscience: a consideration of deep brain stimulation in impaired consciousness. Neurol Res. Advances in neuromodulation techniques offer the promise of new therapeutic interventions for patients with neuropsychiatric maladies. Several complex social, ethical and policy issues will attend developments in this area…	Mattay, V S, Goldberg, Terry E, Fera, F, Hariri, Ahmad R, Tessitore, A, Egan, M F, Kolachana, B, Callicott, J H, Weinberger, Daniel R, . 2003. Catechol O-methyltransferase val158-met genotype and individual variation in the brain response to amphetamine. Proceedings of the National Academy of Sciences. Monamines subserve many critical roles in the brain, and monoaminergic drugs such as amphetamin…	Von Wild, K, . 2008. Neuroethics with regard to treatment limiting and withdrawal of nutrition and hydration in long lasting irreversible full state apallic syndrome and minimal conscious state. J Med Life. INTRODUCTION: Epidemiology in Europe shows constantly increasing figures for the Apallic Syndrome (AS)/Vegetative State (VS) as a consequence of advanced rescue, emergency services, intensive …	Herzer, A K, Paulus, W, Nitsche, M A, . 2009. Nichtinvasive Hirnstimulation zur Behandlung von Epilepsien. Zeitschrift f´┐¢r Epileptologie. Zusammenfassung&nbsp;&nbsp;Pathophysiologische Grundlage epileptischer Anf´┐¢lle ist eine erh´┐¢hte neuronale Erregbarkeit, die ´┐¢ber einen paroxysmalen Depolarisationsshift zu synchroner, hochfrequenter Aktivit´┐¢t neuronaler Netze f´┐¢hrt. Die Reduktion di…	Fenton, Andrew, . 2008. Buddhism and Neuroethics: The Ethics of Pharmaceutical Cognitive Enhancement. Developing World Bioethics. This paper integrates some Buddhist moral values, attitudes and self-cultivation techniques into a discussion of the ethics of cognitive enhancement technologies ? in particular, pharmaceutical enhancements. Many Buddhists utilize meditation techniques that are both in…	Buchman, Daniel Z, Illes, Judy, Reiner, Peter B, . 2011. The Paradox of Addiction Neuroscience. Neuroethics. Neuroscience has substantially advanced the understanding of how changes in brain biochemistry contribute to mechanisms of tolerance and physical dependence via exposure to addictive drugs. Many scientists and mental health advocates scaffold this emerging knowledge by adding the imprimatu…	Manthey, D, Asimiadou, S, Stefovska, V, Kaindl, A M, Fassbender, J, Ikonomidou, C, Bittigau, P, . 2005. Sulthiame but not levetiracetam exerts neurotoxic effect in the developing rat brain. Exp Neurol. Antiepileptic drugs (AEDs) used to treat seizures in pregnant women, infants, and young children can cause cognitive impairment. One mechanism implicated in the development of neurocognitive defici…	Sobhani, M, Bechara, Antoine, . 2011. A somatic marker perspective of immoral and corrupt behavior. Soc Neurosci. Individuals who engage in corrupt and immoral behavior are in some ways similar to individuals with psychopathy. Normal people refrain from engaging in such behaviors because they tie together the moral value of society and the risk of punishment when they violate social rules. What i…	Reniers, R L E P, Corcoran, R, Vollm, B A, Mashru, A, Howard, R S, Liddle, P F, . 2012. Moral decision-making, ToM, empathy and the default mode network. Biological Psychology. Automatic intuitions and deliberate reasoning, sourcing internal representations of our personal norms and values, contribute to our beliefs of what is right and wrong. We used fMRI to directly compare moral (M) and non-mo…	Cohen, Perry D, Herman, Linda, Jedlinski, Sheryl, Willocks, Peggy, Wittekind, Paula, . 2007. Ethical Issues in Clinical Neuroscience Research: A Patient?s Perspective. Neurotherapeutics. A patient-centered paradigm for clinical research and medical care is presented as a solution to the problem of declining innovation and increasing costs and development time in the pipeline for new therapies. Fu…	Larisch, Astrid, Oertel, Wolfgang, Eggert, Karla, . 2009. Attitudes and barriers to clinical practice guidelines in general and to the guideline on Parkinson?s disease. A National Survey of German neurologists in private practice. Journal of Neurology. Although much progress has been made in the development of clinical practice guidelines (CPGs), there are few strategies for dissemination and imp…	Herranz, A S, Gonzalo-Gobernado, R, Reimers, D, Asensio, M J, Rodriguez-Serrano, M, Bazan, E, . 2009. Applications of Human Umbilical Cord Blood Cells in Central Nervous System Regeneration. Curr Stem Cell Res Ther. In recent decades, there has been considerable amount of information about embryonic stem cells (ES). The dilemma facing scientists interested in the development and use of human stem…	Strous, Rael D, . 2011. Ethical considerations in clinical training, care and research in psychopharmacology. Int J Neuropsychopharmacol. Psychopharmacology is a powerful tool in psychiatry; however, it is one that demands responsibility in order to deal with the ethical complexities that accompany advances in the field. It is important that questions are asked and that ethical mindfulness and se…	Sugden, Robert, . 2008. Nash equilibrium, team reasoning and cognitive hierarchy theory. Acta Psychologica. This paper comments on two experiments, carried out by Colman, Pulford and Rose, which investigate the prevalence of team reasoning. I argue that because the first experiment uses `decomposable' games, it cannot discriminate between team-reasoning and the conceptually distinct `prosocial' o…
Rady, M Y, Verheijde, J L, McGregor, J L, . 2011. Informed consent for organ-donor management research: antemortem or postmortem human research. Crit Care Med. null	Hoge, S K, Appelbaum, Paul S, . 2012. Ethics and neuropsychiatric genetics: a review of major issues. Int J Neuropsychopharmacol. Advances in neuropsychiatric genetics hold great hopes for improved prevention, diagnosis and treatment. However, the power of genetic testing to identify individuals at increased risk for disorders and to convey information about relatives creates a set of complex eth…	Russell, Barbara J, . 2009. Patient autonomy writ large. Am J Bioeth. null	Shewmon, D A, . 1998. "Brainstem Death," "Brain Death" and Death: A Critical Re-Evaluation of the Purported Equivalence. Issues in Law and Medicine. The author challenges brain-based diagnoses of death by re-examining the concept of death, its definition, the anatomical criterion, and the clinical signs or tests. Dr. Shewmon challenges the fundamental assumptions underlying brain death: (1) that …	Dagi, T F, . 2010. Consenting to the ineffable: the problem of neuromodulation and altered consciousness. J Clin Ethics. Both the therapeutic effects and the complications associated with neuromodulation of the brain can result in experiences that are neither reliably predictable nor easily describable. For this reason, protocols for informed consent must be carefully tailored to the procedure, t…	Weiergraber, M, Broich, Karl, . 2011. Neuroenhancement, mood enhancement and mind doping. Psychopharmakotherapie. Neuroenhancement, mood enhancement and mind-doping are part of a complex social development of the 21(st) century, demanding for a careful and integrative medicinal discussion. The goal of this overview is to illustrate the various aspects of mind-doping, its medical history, epidemio…	Ganis, Giorgio, Rosenfeld, Jeffrey P, Meixner, J, Kievit, R A, Schendan, H E, . 2011. Lying in the scanner: covert countermeasures disrupt deception detection by functional magnetic resonance imaging. Neuroimage. Functional magnetic resonance imaging (fMRI) studies have documented differences between deceptive and honest responses. Capitalizing on this research, companies marketing fMRI-based lie…	Schneider, S A, Schneider, U H, Klein, Colin A, . 2011. Genetic testing for neurologic disorders. Semin Neurol. New technologies and more research in genetics have revealed an increasing amount of genetic data and identified new diseases. In parallel to the wider availability of genetic testing, efforts have been made to regulate the use of genetic technology and genetic information. The swift pa…	Giordano, James, . 2012. Unpacking Neuroscience and Neurotechnology - Instructions not Included: Neuroethics Required. Neuroethics. null	Synofzik, Matthis, . 2005. [Intervening between brain and mind: an ethical analysis of the new possibilities of the neurosciences]. Fortschr Neurol Psychiatr. The fast progress in neuroscience opens up unprecedented opportunities of research and intervention. Due to their far-reaching medical, social and anthropological implications they raise new ethical issues regarding their goals and legitima…	Thomas, Maria L, Thomas, I, . 2010. Processed electroencephalogram during the dying process. Anesth Analg. null	Klosterkotter, J, . 2006. [Subjective experience and neuroscience]. Fortschritte der Neurologie-Psychiatrie. null	Schlaepfer, Thomas E, Lisanby, Sarah H, Pallanti, S, . 2010. Separating Hope from Hype: Some Ethical Implications of the Development of Deep Brain Stimulation in Psychiatric Research and Treatment. Cns Spectrums. null	Bird, Stephanie J, Spier, R E, . 2005. The complexity of competing and conflicting interests. Science and Engineering Ethics. null	McKaughan, DanielJ J, . 2012. Voles, vasopressin, and infidelity: a molecular basis for monogamy, a platform for ethics, and more?. Biology & Philosophy. Voles are attracting attention because genetic variation at a single locus appears to have a profound impact on a complex social behavior, namely monogamy. After briefly reviewing the state of the most relevant scientific literature, I examine t…
Schwarzbauer, C, Schafer, Burkhard, . 2011. fMRI in disorders of consciousness: future diagnostic opportunities, methodological and legal challenges. Cortex. null	Baumeister, Roy F, Crescioni, A W, Alquist, Jessica, . 2011. Free Will as Advanced Action Control for Human Social Life and Culture. Neuroethics. Free will can be understood as a novel form of action control that evolved to meet the escalating demands of human social life, including moral action and pursuit of enlightened self-interest in a cultural context. That understanding is conducive to sci…	Rogers, R D, Robbins, Trevor W, . 2001. Investigating the neurocognitive deficits associated with chronic drug misuse. Current Opinion in Neurobiology. Cognitive deficits associated with the chronic abuse of drugs have important theoretical and clinical significance: such deficits reflect changes to the underlying cortical, sub-cortical and neuromodulatory mechanisms that underpin cognition, and …	Vernez, S L, Magnus, D, . 2011. Can the dead donor rule be resuscitated?. Am J Bioeth. null	Ducharme, S, Flaherty, A W, Seiner, S J, Dougherty, D D, Morales, O G, . 2011. Temporary interruption of deep brain stimulation for Parkinson's disease during outpatient electroconvulsive therapy for major depression: a novel treatment strategy. J Neuropsychiatry Clin Neurosci. The safety of electroconvulsive therapy (ECT) in patients with deep brain stimulation (DBS) has not been established. Ca…	Wesensten, N J, Reichardt, R M, Balkin, T J, . 2007. Ampakine (CX717) effects on performance and alertness during simulated night shift work. Aviat Space Environ Med. INTRODUCTION: Round-the-clock operations in both military and civilian sectors have increased the need for alertness- and performance-maintaining strategies. The potential performance and objective alertness-enhancing effects of CX7…	Burris, Scott, Davis, Corey, . 2009. Assessing Social Risks Prior to Commencement of a Clinical Trial: Due Diligence or Ethical Inflation?. The American Journal of Bioethics. Assessing social risks has proven difficult for IRBs. We undertook a novel effort to empirically investigate social risks before an HIV prevention trial among drug users in Thailand and China. The assessment investigated whe…	Farah, Martha J, . 2005. Neuroethics: the practical and the philosophical. Trends in Cognitive Science. In comparison with the ethical issues surrounding molecular genetics, there has been little public awareness of the ethical implications of neuroscience. Yet recent progress in cognitive neuroscience raises a host of ethical issues of at least comparable importance. Some are of a practical natu…	Kane, Robert, . 2005. A contemporary introduction to free will. . null	Borg, J S, Lieberman, D, Kiehl, Kent A, . 2008. Infection, incest, and iniquity: investigating the neural correlates of disgust and morality. J Cogn Neurosci. Disgust, an emotion related to avoiding harmful substances, has been linked to moral judgments in many behavioral studies. However, the fact that participants report feelings of disgust when thinking about feces and a heinous crime does not…	White, R, Williams, S J, . 2009. Amygdaloid neurosurgery for aggressive behaviour, Sydney, 1967-1977: societal, scientific, ethical and other factors. Australasian Psychiatry. Objectives: In 1967, despite escalating international hostility towards psychosurgery, a program of amygdaloid neurosurgery for the reduction of aggressive and self-harming behaviour commenced in Sydney. In this paper, the …	Machado, Calixto, Shewmon, D A, . 2004. Brain Death and Disorders of Consciousness. Advances in experimental medicine and Biology. Although some decades have passed, there are still worldwide controversies about a concept of human death on neurological grounds. There are also disagreements on the diagnostic criteria for brain death, whether clinical alone or clinical plus ancillary tests. Moreove…	Bell, M D, Fiszdon, J M, Bryson, G J, Wexler, Bruce E, . 2004. Effects of neurocognitive enhancement therapy in schizophrenia: normalisation of memory performance. Cognit Neuropsychiatry. INTRODUCTION: A preponderance of research indicates that cognitive function in schizophrenia can be improved through cognitive remediation. However, few studies have attempted to characterise the extent of impro…	Mobley, William, . 2002. Summary of the conference. Neuroethics: mapping the field; conference proceedings; May 13-14, 2002 San Francisco, California. null	Cloutier, J, Ambady, N, Meagher, T, Gabrieli, John D E, . 2012. The neural substrates of person perception: Spontaneous use of financial and moral status knowledge. Neuropsychologia. The current study examines the effect of status information on the neural substrates of person perception. In an event-related fMRI experiment, participants were presented with photographs of faces preceded with info…
Leucht, S, Heres, S, Davis, J M, . 2011. ´┐¢berlegungen zur Wirksamkeit von Psychopharmaka. Nervenarzt. Aktuelle systematische ´┐¢bersichtsarbeiten ergaben relativ kleine Wirksamkeitseffektst´┐¢rken verschiedener Psychopharmaka im Vergleich zu Placebo. Diese Effektst´┐¢rken scheinen zudem im Vergleich zu fr´┐¢heren Metaanalysen abgenommen zu haben. Im vorliegenden Artikel spekulieren die Autoren …	Kulynych, Jennifer J, . 2002. Legal and ethical issues in neuroimaging research: human subjects protection, medical privacy, and the public communication of research results. Brain and Cognition. Humans subjects research entails significant legal and ethical obligations. Neuroimaging researchers must be familiar with the requirements of human subjects protection, including evolving standards for …	Harwood, Henrick J, Myers, Tracy G, Sustained-Release Formulations for Treating Drug, Addiction, . 2004. New treatments for addiction: behavioral, ethical, legal, and social questions. . null	Bosek, M S, . 2008. Respecting a patient's religious values: what does this require?. JONAS Healthc Law Ethics Regul. An Orthodox Jewish father is approached by a physician to discuss potential treatment options for his critically injured infant son. The possibility that he might progress to a determination of brain death was raised. The father stated and a rabbi concurred that his religion only …	Mosimann, U P, Rihs, T A, Engeler, J, Fisch, H, Schlaepfer, Thomas E, . 2000. Mood effects of repetitive transcranial magnetic stimulation of left prefrontal cortex in healthy volunteers. Psychiatry Research. null	Bell, M D, Fiszdon, J M, Bryson, G J, Wexler, Bruce E, . 2004. Effects of neurocognitive enhancement therapy in schizophrenia: normalisation of memory performance. Cognit Neuropsychiatry. INTRODUCTION: A preponderance of research indicates that cognitive function in schizophrenia can be improved through cognitive remediation. However, few studies have attempted to characterise the extent of impro…	Lacey, Nicola, . 2007. Space, time and function: intersecting principles of responsibility across the terrain of criminal justice. Criminal Law and Philosophy. This paper considers the interpretive significance of the intersecting relationships between different conceptions of responsibility as they shift over space and time. The paper falls into two main sections. The first gives an account of s…	Sughrue, Michael E, Mocco, J, Mack, Willam J, Ducruet, Andrew F, Komotar, Ricardo J, Fischbach, Ruth L, Martin, Thomas E, Connolly, E Sander, . 2009. Bioethical Considerations in Translational Research: Primate Stroke. The American Journal of Bioethics. Controversy and activism have long been linked to the subject of primate research. Even in the midst of raging ethical debates surrounding fertil…	Decety, J, Michalska, K J, Akitsuki, Y, . 2008. Who caused the pain? An fMRI investigation of empathy and intentionality in children. Neuropsychologia. When we attend to other people in pain, the neural circuits underpinning the processing of first-hand experience of pain are activated in the observer. This basic somatic sensorimotor resonance plays a critical role in the primitive building block…	Ansari, Daniel, De Smedt, Bert, Grabner, Roland H, . 2012. Neuroeducation - A Critical Overview of An Emerging Field. Neuroethics. In the present article, we provide a critical overview of the emerging field of 'neuroeducation' also frequently referred to as 'mind, brain and education' or 'educational neuroscience'. We describe the growing energy behind linking education and neuroscience in an ef…	Fins, Joseph J, Mayberg, Helen S, Nuttin, Bart, Kubu, Cynthia S, Galert, Thorsten, Sturm, V, Stoppenbrink, K, Merkel, Reinhard, Schlaepfer, Thomas E, . 2011. Misuse of the FDA's humanitarian device exemption in deep brain stimulation for obsessive-compulsive disorder. Health Aff (Millwood). Deep brain stimulation-a novel surgical procedure-is emerging as a treatment of last resort for people diag…	Hildebrandt, Mireille, . 2008. Ambient Intelligence, Criminal Liability and Democracy. Criminal Law and Philosophy. In this contribution we will explore some of the implications of the vision of Ambient Intelligence (AmI) for law and legal philosophy. AmI creates an environment that monitors and anticipates human behaviour with the aim of customised adaptation of the environment to a person?s inf…	Synofzik, Matthis, Schlaepfer, Thomas E, . 2011. Electrodes in the brain-Ethical criteria for research and treatment with deep brain stimulation for neuropsychiatric disorders. Brain Stimul. Background	Hoge, S K, Appelbaum, Paul S, . 2012. Ethics and neuropsychiatric genetics: a review of major issues. Int J Neuropsychopharmacol. Advances in neuropsychiatric genetics hold great hopes for improved prevention, diagnosis and treatment. However, the power of genetic testing to identify individuals at increased risk for disorders and to convey information about relatives creates a set of complex eth…	Gregory, S, Ffytche, D, Simmons, A, Kumari, V, Howard, M, Hodgins, S, Blackwood, N, . 2012. The Antisocial Brain: Psychopathy Matters: A Structural MRI Investigation of Antisocial Male Violent Offenders. Arch Gen Psychiatry. CONTEXT: The population of men who display persistent antisocial and violent behavior is heterogeneous. Callous-unemotional traits in childhood and psychopathic traits in adu…
Mosesso, V N, Cone, D C, . 2005. Using the exception from informed consent regulations in research. Acad Emerg Med. This article reflects the proceedings of a breakout session, "Using the Regulations in Research" at the 2005 Academic Emergency Medicine Consensus Conference, "Ethical Conduct of Resuscitation Research." There have been two organized studies, and a number of anecdotal reports, descr…	Illes, Judy, Moser, M A, McCormick, Jennifer B, Racine, Eric, Blakeslee, S, Caplan, Arthur L, Hayden, E C, Ingram, J, Lohwater, T, McKnight, P, Nicholson, Craig, Phillips, A, Sauve, K D, Snell, E, Weiss, S, . 2009. Neurotalk: improving the communication of neuroscience research. Nat Rev Neurosci. There is increasing pressure for neuroscientists to communicate their research and the societal impli…	Slayter, E M, . 2008. Understanding and overcoming barriers to substance abuse treatment access for people with mental retardation. J Soc Work Disabil Rehabil. People with mental retardation have experienced increasing levels of freedom and access to community living over the past 40 years. This has included access to alcohol, illicit drugs and the potential for developing substance abuse and rel…	DeVita, M, . 2011. The not-so-tell-tale heart. Hastings Cent Rep. null	Arends, M, Fangerau, H, Winterer, G, . 2009. ["Psychosurgery" and deep brain stimulation with psychiatric indication : Current and historical aspects.]. Nervenarzt. Deep brain stimulation is a novel and reversible surgical intervention in the treatment of psychiatric disorders. Recent studies in small samples of patients with depression and obsessive-compulsive disorder have come up with promisin…	Levy, Neil, . 2009. Neuroethics: Ethics and the Sciences of the Mind. Philosophy Compass. Neuroethics is a rapidly growing subfield, straddling applied ethics, moral psychology and philosophy of mind. It has clear affinities to bioethics, inasmuch as both are responses to new developments in science and technology, but its scope is far broader and more ambitious because neuroethics is as much con…	Schmoll, D, . 2012. [Decision making, empathy and morality in psychopaths: does empirical research offer new perspectives concerning legal responsibility?]. Fortschr Neurol Psychiatr. Psychopathy is a well explored dimensional construct only partially overlapping with dissocial personality disorder according to ICD-10. Until now, psychopaths have not been assessed as having diminished legal respo…	Donaldson, A E, Cai, J, Yang, M, Iacovitti, L, . 2009. Human amniotic fluid stem cells do not differentiate into dopamine neurons in vitro or after transplantation in vivo. Stem Cells Dev. Although embryonic stem (ES) cells can generate dopamine (DA) neurons that are potentially useful as a cell replacement therapy in Parkinson's disease (PD), associated ethical and practical concerns remain majo…	Heinzelmann, N, Ugazio, G, Tobler, P N, . 2012. Practical implications of empirically studying moral decision-making. Front Neurosci. This paper considers the practical question of why people do not behave in the way they ought to behave. This question is a practical one, reaching both into the normative and descriptive domains of morality. That is, it concerns moral norms as well as empirical fa…	Madden, David, Bennett, Ilana, Song, Allen, . 2009. Cerebral White Matter Integrity and Cognitive Aging: Contributions from Diffusion Tensor Imaging. Neuropsychology Review. The integrity of cerebral white matter is critical for efficient cognitive functioning, but little is known regarding the role of white matter integrity in age-related differences in cognition. Diffusion tensor imaging (DTI) …	Racine, Eric, Bell, Emily, . 2012. Responding Ethically to Patient and Public Expectations About Psychiatric DBS. AJOB Neuroscience. In the last years, TV documentaries, articles in popular magazines, and Internet content have increased the public visibility of deep brain stimulation (DBS). The media may have also provoked significant clinical and public interest in potential future applications …	Fins, Joseph J, . 2000. A proposed ethical framework for interventional cognitive neuroscience: a consideration of deep brain stimulation in impaired consciousness. Neurol Res. Advances in neuromodulation techniques offer the promise of new therapeutic interventions for patients with neuropsychiatric maladies. Several complex social, ethical and policy issues will attend developments in this area…	Stein, R E, Horwitz, S M, Storfer-Isser, A, Heneghan, A M, Olson, L, Hoagwood, K E, . 2008. Do pediatricians think they are responsible for identification and management of child mental health problems? Results of the AAP periodic survey. Ambul Pediatr. OBJECTIVE: Childhood psychosocial problems have profound effects on development, functioning, and long-term mental health. The pediatrician is of…	Larriviere, Dan, Williams, Michael A, . 2010. Neuroenhancement: Wisdom of the Masses or "False Phronesis"?. Clinical Pharmacology & Therapeutics. Neuroenhancement (NE) refers to the use of prescription medications by healthy persons to boost their cognitive skills. This growing phenomenon represents a potential market not only for pharmaceutical manufacturers but also for physicians who might ent…	Schneider, K, Pauly, K D, Gossen, A, Mevissen, L, Michel, T M, Gur, R C, Schneider, F, Habel, Ute, . 2012. Neural Correlates of Moral Reasoning in Autism Spectrum Disorder. Soc Cogn Affect Neurosci. In our study, we tried to clarify whether patients with autism spectrum disorder (ASD) reveal different moral decision patterns as compared to healthy subjects and whether common social interaction di…
Mathews, Debra J H, . 2011. Deep brain stimulation, personal identity and policy. Int Rev Psychiatry. A range of implantable brain-interfacing devices (IBIDs) is currently in use and development for the treatment of movement disorders and disorders of mood, behaviour and thought. These include cochlear implants, deep brain stimulation (DBS), prosthetic limbs, and optogenetic interventions (the co…	Cohen, Perry D, Herman, Linda, Jedlinski, Sheryl, Willocks, Peggy, Wittekind, Paula, . 2007. Ethical Issues in Clinical Neuroscience Research: A Patient?s Perspective. Neurotherapeutics. A patient-centered paradigm for clinical research and medical care is presented as a solution to the problem of declining innovation and increasing costs and development time in the pipeline for new therapies. Fu…		Padela, A I, Shanawani, H, Arozullah, A, . 2011. Medical experts & Islamic scholars deliberating over brain death: gaps in the applied Islamic bioethics discourse. Muslim World. null	Schermer, Maartje, . 2011. Ethical issues in deep brain stimulation. Front Integr Neurosci. Deep brain stimulation (DBS) is currently used to treat neurological disorders like Parkinson's disease, essential tremor, and dystonia, and is explored as an experimental treatment for psychiatric disorders like major depression and obsessive compulsive disorder. This mini review discusses ethical issues …	Turner, Danielle C, Sahakian, Barbara J, . 2006. Neuroethics of Cognitive Enhancement. BioSocieties. The prospect of being able to take safe and effective drugs to improve mental functioning is becoming a reality. With the potential for widespread use of cognitive enhancers by large sectors of the population, this article discusses the rationale behind the development of these drugs and how socie…	Schneider, S A, Schneider, U H, Klein, Colin A, . 2011. Genetic testing for neurologic disorders. Semin Neurol. New technologies and more research in genetics have revealed an increasing amount of genetic data and identified new diseases. In parallel to the wider availability of genetic testing, efforts have been made to regulate the use of genetic technology and genetic information. The swift pa…	Kocerha, Jannet, Kauppinen, Sakari, Wahlestedt, Claes, . 2009. microRNAs in CNS Disorders. NeuroMolecular Medicine. In recent years, there has been a shift in the conventional paradigms for transcriptional and translational regulation as extensive sequencing efforts have yielded new insights into the landscape of the human genome and transcriptome. Hundreds of non-coding regulatory RNA molecules …	Greene, Joshua D, Morelli, Sylvia A, Lowenberg, Kelly, Nystrom, Leigh E, Cohen, Jonathan D, . 2007. Cognitive load selectively interferes with utilitarian moral judgment. Cognition. Traditional theories of moral development emphasize the role of controlled cognition in mature moral judgment, while a more recent trend emphasizes intuitive and emotional processes. Here we test a dual-process theory…	Kozel, F A, Johnson, Kevin A, Mu, Q, Grenesko, E L, Laken, Steven J, George, Mark S, . 2005. Detecting deception using functional magnetic resonance imaging. Biological Psychiatry. Background: The ability to accurately detect deception is presently very limited. Detecting deception might be more accurately achieved by measuring the brain correlates of lying in an individual. In addition, a method…	Lawlor, M, Kerridge, I, . 2011. Anything but the Eyes: Culture, Identity, and the Selective Refusal of Corneal Donation. Transplantation. At the time that a patient is diagnosed as brain dead, a substantial proportion of families who give consent to heart and kidney donation specifically refuse eye donation. This in part may relate to the failure of those involved in transplantation medicine and …	Kulynych, Jennifer J, . 2002. Legal and ethical issues in neuroimaging research: human subjects protection, medical privacy, and the public communication of research results. Brain and Cognition. Humans subjects research entails significant legal and ethical obligations. Neuroimaging researchers must be familiar with the requirements of human subjects protection, including evolving standards for …	Van der Gaag, M, Kern, R S, Van den Bosch, R J, Liberman, R P, . 2002. A controlled trial of cognitive remediation in schizophrenia. Schizophr Bull. A randomized, controlled trial of a 3-month cognitive remediation program was examined for its efficacy at ameliorating deficits in social and emotion perception in 42 hospitalized patients with schizophrenia. Generalization of training effects to at…	Synofzik, Matthis, . 2009. Ethically Justified, Clinically Applicable Criteria for Physician Decision-Making in Psychopharmacological Enhancement. Neuroethics. Advances in psychopharmacology raise the prospects of enhancing neurocognitive functions of humans by improving attention, memory, or mood. While general ethical reflections on psychopharmacological enhancement have been increasingly publi…	De Oliveira-Souza, Ricardo, Moll, J├Âl, . 2009. The neural bases of normal and deviant moral cognition and behavior. Top Magn Reson Imaging. null
Flaherty, M L, Karlawish, J H, Khoury, J C, Kleindorfer, D, Woo, D, Broderick, J P, . 2008. How important is surrogate consent for stroke research?. Neurology. BACKGROUND: Patients with stroke may have cognitive deficits that impact their capacity to provide informed consent for research. Some institutional review boards restrict surrogate consent to persons who have specific legal authority to p…	Judd, T, Capetillo, D, Carrion-Baralt, J, Marmol, L M, Miguel-Montes, L S, Navarrete, M G, Puente, A E, Romero, H R, Valdes, J, . 2009. Professional considerations for improving the neuropsychological evaluation of Hispanics: a National Academy of Neuropsychology education paper. Arch Clin Neuropsychol. In a national survey, 82% of U.S. neuropsychologists who offered services to Hispanics self-re…		Hewitt, J L, . 2009. Rational suicide: philosophical perspectives on schizophrenia. Med Health Care Philos. Suicide prevention is a National Health Service priority in the United Kingdom. People with mental illness are seen to represent one of the most vulnerable groups for suicide and recent British Government policy has focused on prevention and management of perceived risk. This approach to su…	Schlaepfer, Thomas E, Lisanby, Sarah H, Pallanti, S, . 2010. Separating Hope from Hype: Some Ethical Implications of the Development of Deep Brain Stimulation in Psychiatric Research and Treatment. Cns Spectrums. null	Schermer, Maartje, Bolt, Ineke, De Jongh, Reinoud, Olivier, Berend, . 2009. The Future of Psychopharmacological Enhancements: Expectations and Policies. Neuroethics. The hopes and fears expressed in the debate on human enhancement are not always based on a realistic assessment of the expected possibilities. Discussions about extreme scenarios may at times obscure the ethical and policy issues tha…	Hildebrandt, Mireille, . 2008. Ambient Intelligence, Criminal Liability and Democracy. Criminal Law and Philosophy. In this contribution we will explore some of the implications of the vision of Ambient Intelligence (AmI) for law and legal philosophy. AmI creates an environment that monitors and anticipates human behaviour with the aim of customised adaptation of the environment to a person?s inf…	Leavitt, Victoria, Goldberg, Terry E, . 2009. Episodic Memory in Schizophrenia. Neuropsychology Review. Episodic memory impairments in individuals with schizophrenia have been well documented in the literature. However, despite the abundance of findings, constituent cognitive, neural, behavioral, and genetic components of the deficits continue to elude full characterization. This review provides …	Haustgen, T, . 2012. The beginning of the Societe Medico-Psychologique, between philosophy and central nervous system. Annales Medico-Psychologiques. French psychiatry around 1850 is characterized by the paradigm of unitary alienation (Pinel, Esquirol), the preeminence of the moral treatment, the secondary function of the brain (after the decline of the works of Georget and Bayle and of the phren…	Han, T, Alders, G L, Greening, S G, Neufeld, R W, Mitchell, D G, . 2011. Do fearful eyes activate empathy-related brain regions in individuals with callous traits?. Soc Cogn Affect Neurosci. Psychopathy, a developmental disorder characterized by profound social disturbance, is associated with impaired recognition of distress cues. Since distress processing and moral socialization are closely link…	Umansky, F, Black, P L, DiRocco, C, Ferrer, E, Goel, A, Malik, G M, Mathiesen, T, Mendez, Ivar, Palmer, J D, Juanotena, J R, Fraifeld, S, Rosenfeld, Jeffrey V, . 2011. Statement of Ethics in Neurosurgery of the World Federation of Neurosurgical Societies. World Neurosurg. This Statement of Ethics in Neurosurgery was developed by the Committee for Ethics and Medico-Legal Affairs of the World Feder…	Thomas, Maria L, Thomas, I, . 2010. Processed electroencephalogram during the dying process. Anesth Analg. null	Smith, A C, Shah, S A, Hudson, A E, Purpura, K P, Victor, J D, Brown, E N, Schiff, Nicholas D, . 2009. A Bayesian statistical analysis of behavioral facilitation associated with deep brain stimulation. J Neurosci Methods. Deep brain stimulation (DBS) is an established therapy for Parkinson's Disease and is being investigated as a treatment for chronic depression, obsessive compulsive disorder and…	Miskowiak, Kamilla, O'Sullivan, Ursula, Harmer, Catherine J, . 2007. Erythropoietin Reduces Neural and Cognitive Processing of Fear in Human Models of Antidepressant Drug Action. Biological Psychiatry. Background Erythropoietin (Epo) has neuroprotective and neurotrophic effects in animal models and affects cognitive and associated neural responses in humans. These effects have highlighted Epo as …	Schall, J D, . 2001. Neural basis of deciding, choosing and acting. Nat Rev Neurosci. The ability and opportunity to make decisions and carry out effective actions in pursuit of goals is central to intelligent life. Recent research has provided significant new insights into how the brain arrives at decisions, makes choices, and produces and evaluates the consequences of actions. In fact, by monit…
Morris, Z, Whiteley, W N, Longstreth, W T, Weber, F, Lee, Y C, Tsushima, Y, Alphs, H H, Ladd, S C, Warlow, Charles, Wardlaw, Joanna M, Al-Shahi Salman, R, . 2009. Incidental findings on brain magnetic resonance imaging: systematic review and meta-analysis. Bmj. OBJECTIVE: To quantify the prevalence of incidental findings on magnetic resonance imaging (MRI) of the brain. DESIGN: Systematic review …	Illes, Judy, Rosen, Allyson C, Greicius, M, Racine, Eric, . 2007. Prospects for Prediction. Annals of the New York Academy of Sciences. This article focuses on the prospects and ethics of using neuroimaging to predict Alzheimer's disease (AD). It is motivated by consideration of the historical roles of science in medicine and society, and considerations specifically contemporary of capabilities i…		Jonsen, Albert R, . 2008. Encephaloethics: a history of the ethics of the brain. Am J Bioeth. null	Wind, J J, Anderson, D E, . 2008. From prefrontal leukotomy to deep brain stimulation: the historical transformation of psychosurgery and the emergence of neuroethics. Neurosurg Focus. The history of psychosurgery is described and analyzed. This historical perspective largely begins with analysis of the work of Egas Moniz in the development of the leukotomy, and follows the rise and fall of its p…	McMahan, Jeff, . 2009. Cognitive Disability and Cognitive Enhancement. Metaphilosophy. Abstract: This essay explores problems of consistency among commonsense beliefs about the comparative moral status of animals, fetuses, and human beings congenitally endowed with cognitive capacities and potential no higher than those of higher animals. The possibility of genetic cognitive enhancement exacerbat…	Kerrigan, S, Ormerod, I, . 2010. Advance planning in end-of-life care: legal and ethical considerations for neurologists. Pract Neurol. Neurological illnesses can leave patients unable to make legally valid decisions about their medical treatment. However, this loss of decision making capacity can often be predicted in advance. The law in the UK now enables patients to make legally binding arrang…	Savitz, Sean I, Rosenbaum, Daniel M, . 2008. Stroke Recovery with Cellular Therapies: Cellular and Genetic Therapies. Current Clinical Neurology. As the leading cause of adult disability, stroke poses substantial economic and psychological burdens to populations around the world. Against this dismal backdrop, several novel "neurorestorative" approaches are being investigated as adjunctive treatme…	Reniers, R L E P, Corcoran, R, Vollm, B A, Mashru, A, Howard, R S, Liddle, P F, . 2012. Moral decision-making, ToM, empathy and the default mode network. Biological Psychology. Automatic intuitions and deliberate reasoning, sourcing internal representations of our personal norms and values, contribute to our beliefs of what is right and wrong. We used fMRI to directly compare moral (M) and non-mo…	Hoptman, Matthew J, . 2003. Neuroimaging Studies of Violence and Antisocial Behavior. Journal of Psychiatric Practice. The neurobiological basis of violence and antisocial behavior is poorly understood. Lesion studies have implicated the frontal and temporal lobes in such phenomena. Recent neuroimaging studies have provided more detailed information on the neurobiological correlates of violence a…	Fontaine, D, Hamani, C, Lozano, Andres M, . 2009. Efficacy and safety of motor cortex stimulation for chronic neuropathic pain: critical review of the literature. J Neurosurg. Object The authors systematically reviewed the published literature to evaluate the efficacy of and adverse effects after motor cortex stimulation (MCS) for chronic neuropathic pain. Methods A search of the PubMed database …	Vidal, F, . 2009. Brainhood, anthropological figure of modernity. Hist Human Sci. If personhood is the quality or condition of being an individual person, "brainhood" could name the quality or condition of being a brain. This ontological quality would define the "cerebral subject" that has, at least in industrialized and highly medicalized societies, gained numerous social inscriptions since the …	Pieri, Elisa, Levitt, Mairie, . 2008. Risky Individuals and the Politics of Genetic Research into Aggressiveness and Violence. Bioethics. New genetic technologies promise to generate valuable insights into the aetiology of several psychiatric conditions, as well as a wider range of human and animal behaviours. Advances in the neurosciences and the application of new brain imaging techniques offer…	Smith, M E, Farah, Martha J, . 2011. Are Prescription Stimulants "Smart Pills"? The Epidemiology and Cognitive Neuroscience of Prescription Stimulant Use by Normal Healthy Individuals. Psychological Bulletin. Use of prescription stimulants by normal healthy individuals to enhance cognition is said to be on the rise. Who is using these medications for cognitive enhancement, and how prevalent is th…	De Quervain, D J, Fischbacher, Urs, Treyer, V, Schellhammer, M, Schnyder, U, Buck, A, Fehr, Ernst, . 2004. The neural basis of altruistic punishment. Science. Many people voluntarily incur costs to punish violations of social norms. Evolutionary models and empirical evidence indicate that such altruistic punishment has been a decisive force in the evolution of human cooperation. We used H2 15O po…
Martin, T A, Bush, S S, . 2008. Ethical considerations in geriatric neuropsychology. NeuroRehabilitation. The practice of geriatric neuropsychology demands specialized training and experience that enables the practitioner to appreciate the unique challenges and opportunities that are encountered when working with older adults. In addition to maintaining advanced knowledge regarding medical and ps…	Illes, Judy, Chahal, N, Beattie, B L, . 2011. A landscape for training in dementia knowledge translation (DKT). Gerontol Geriatr Educ. Meaningful translation of dementia research findings from the bench to the bedside is dependent on the quality of the knowledge to transfer and the availability and skills of investigators engaged in the knowledge translation process. Although there is no shortage…		Shah, S K, Truog, Robert D, Miller, Franklin G, . 2011. Death and legal fictions. J Med Ethics. Advances in life-saving technologies in the past few decades have challenged our traditional understandings of death. Traditionally, death was understood to occur when a person stops breathing, their heart stops beating and they are cold to the touch. Today, physicians determine death by relying on a d…	Burdick, Adam, Goodman, W K, Foote, Kelly D, . 2009. Deep brain stimulation for refractory obsessive-compulsive disorder. Front Biosci. The use of deep brain stimulation (DBS) for obsessive compulsive disorder (OCD) is reviewed, including a brief discussion of historical groundwork in the surgical treatment of psychiatric disorders, and the rationale for the current practice. The theoretical neur…	Buchanan, Allen, . 2008. Enhancement and the ethics of development. Kennedy Inst Ethics J. Much of the debate about the ethics of enhancement has proceeded according to two framing assumptions. The first is that although enhancement carries large social risks, the chief benefits of enhancement are to those who are enhanced (or their parents, in the case of enhancing the traits of children). The s…	Shah, S K, Miller, Franklin G, . 2010. Can we handle the truth? Legal fictions in the determination of death. Am J Law Med. Advances in life-saving technologies in the past few decades have challenged our traditional understandings of death. People can be maintained on life-support even after permanently losing the ability to breathe spontaneously and remaining unconscious and unable to interact …	Bibb, J A, Mayford, M R, Tsien, J Z, Alberini, C M, . 2010. Cognition enhancement strategies. J Neurosci. Many mental disorders and neurodegenerative and neurodevelopmental diseases involve cognitive deficits. Remarkable advances and new technologies are providing a clearer picture of the molecular basis of cognition. In conjunction with an SFN2010 symposium, we provided here a brief overview of …	Feldmanhall, O, Dalgleish, T, Thompson, R, Evans, D A, Schweizer, S, Mobbs, Dean, . 2012. Differential Neural Circuitry and Self-Interest in Real versus Hypothetical Moral Decisions. Soc Cogn Affect Neurosci. Classic social psychology studies demonstrate that people can behave in ways that contradict their intentions-especially within the moral domain. We measured brain activity while subjects de…	Driver, J, Blankenburg, F, Bestmann, S, Vanduffel, W, Ruff, C C, . 2009. Concurrent brain-stimulation and neuroimaging for studies of cognition. Trends Cogn Sci. Neuroimaging can address activity across the entire brain in relation to cognition, but is typically correlative rather than causal. Brain stimulation can target a local brain area causally, but without revealing the entire network affec…	Fins, Joseph J, . 2003. From psychosurgery to neuromodulation and palliation: history's lessons for the ethical conduct and regulation of neuropsychiatric research. Neurosurgery Clinics of North America. As we contemplate the emerging era of neuromodulation and imagine the utility of deep brain stimulation for disease entities in neurology and psychiatry, our enthusiasm is immediately tempered by…	Fins, Joseph J, Shapiro, Zachary E, . 2007. Neuroimaging and neuroethics: clinical and policy considerations. Current Opinion in Neurology. PURPOSE OF REVIEW: Neuroimaging is providing a window on severe brain injury and mechanisms of recovery in patients with consciousness disorders. This brief essay will consider the ethical implications of these developments for clinical diagnosis, emerging th…	Schmoll, D, . 2012. [Decision making, empathy and morality in psychopaths: does empirical research offer new perspectives concerning legal responsibility?]. Fortschr Neurol Psychiatr. Psychopathy is a well explored dimensional construct only partially overlapping with dissocial personality disorder according to ICD-10. Until now, psychopaths have not been assessed as having diminished legal respo…	Heinzelmann, N, Ugazio, G, Tobler, P N, . 2012. Practical implications of empirically studying moral decision-making. Front Neurosci. This paper considers the practical question of why people do not behave in the way they ought to behave. This question is a practical one, reaching both into the normative and descriptive domains of morality. That is, it concerns moral norms as well as empirical fa…	Harenski, C L, Harenski, K A, Shane, M S, Kiehl, Kent A, . 2010. Aberrant neural processing of moral violations in criminal psychopaths. J Abnorm Psychol. A defining characteristic of psychopathy is the willingness to intentionally commit moral transgressions against others without guilt or remorse. Despite this "moral insensitivity," the behavioral and neural correlates of moral decision-making …
Foreid, Henda, Bentes, Carla, Pimentel, Jos´┐¢, . 2010. The Use of Placebo as a Provocative Test in the Diagnosis of Psychogenic Non Epileptic Seizures. Neuroethics. Psychogenic non epileptic seizures (PNES) are clinical events of psychological nature. Video-electroencephalography monitoring (V-EEGM) is a valuable method for the diagnosis of PNES and may be combined with provocative tests to indu…	Vidal, F, . 2009. Brainhood, anthropological figure of modernity. Hist Human Sci. If personhood is the quality or condition of being an individual person, "brainhood" could name the quality or condition of being a brain. This ontological quality would define the "cerebral subject" that has, at least in industrialized and highly medicalized societies, gained numerous social inscriptions since the …		Johnson, L S M, . 2010. Implications of Recent Neuroscientific Findings in Patients with Disorders of Consciousness. Neuroethics. A pressing issue in neuroscience is the high rate of misdiagnosis of disorders of consciousness. As new research on patients with disorders of consciousness has revealed surprising and previously unknown cognitive capacities, the need to develop better and more reliabl…	Synofzik, Matthis, Schlaepfer, Thomas E, . 2011. Electrodes in the brain-Ethical criteria for research and treatment with deep brain stimulation for neuropsychiatric disorders. Brain Stimul. Background	Outram, Simon M, Racine, Eric, . 2011. Examining reports and policies on cognitive enhancement: approaches, rationale, and recommendations. Account Res. The phenomenon of cognitive enhancement is attracting attention in bioethics literature and beyond, in public policy. In response, three bodies--the British Medical Association (BMA); the Commission de l'ethique de la Science et de la technologie…	Kulynych, Jennifer J, . 2002. Legal and ethical issues in neuroimaging research: human subjects protection, medical privacy, and the public communication of research results. Brain and Cognition. Humans subjects research entails significant legal and ethical obligations. Neuroimaging researchers must be familiar with the requirements of human subjects protection, including evolving standards for …	Gericke, G S, . 2008. Does HIV-1/AIDS-associated frontotemporal neuropathology following perinatal infection influence the development of moral behaviour?. Med Hypotheses. While HIV encephalopathy and the AIDS dementia complex are considered hallmark neurologic manifestations of HIV-1 infection, increasing evidence of a continuum of nervous system involvement indicates the existence of an unrecog…	Victoroff, J, . 2009. Aggression, science, and law: The origins framework. Int J Law Psychiatry. Human societies have formalized instincts for compliance with reciprocal altruism in laws that sanction some aggression and not other aggression. Neuroscience makes steady advances toward measurements of various aspects of brain function pertinent to the aggressive behaviors that laws are designed to …	Illes, Judy, Borgelt, E L, . 2009. Brain imaging: incidental findings: in practice and in person. Nat Rev Neurol. null	Synofzik, Matthis, . 2005. [Intervening between brain and mind: an ethical analysis of the new possibilities of the neurosciences]. Fortschr Neurol Psychiatr. The fast progress in neuroscience opens up unprecedented opportunities of research and intervention. Due to their far-reaching medical, social and anthropological implications they raise new ethical issues regarding their goals and legitima…	Eisenberg, Jon, . 2008. Schiavo on the Cutting Edge: Functional Brain Imaging and its Impact on Surrogate End-of-Life Decision-Making. Neuroethics. The article addresses the potential impact of functional brain imaging (functional magnetic resonance imaging and positron-emission tomography) on surrogate end-of-life decision-making in light of varying state-law definitions of consciousness, some o…	Larisch, Astrid, Oertel, Wolfgang, Eggert, Karla, . 2009. Attitudes and barriers to clinical practice guidelines in general and to the guideline on Parkinson?s disease. A National Survey of German neurologists in private practice. Journal of Neurology. Although much progress has been made in the development of clinical practice guidelines (CPGs), there are few strategies for dissemination and imp…	Fritze, J, . 2009. Versorgungsgerechtigkeit in der Lebensspanne. Der Nervenarzt. Die Nachfrage nach Gesundheitsleistungen ist grunds´┐¢tzlich unbegrenzt, nicht aber die Ressourcen. Gesetzlich Versicherte haben Anspruch auf Therapie gem´┐¢´┐¢ der h´┐¢chst verf´┐¢gbaren medizinischen Evidenz. Zur Ausgabenbegrenzung schreibt der Gesetzgeber verschiedene Instrumente vor. Dazu geh´┐¢ren Fest- und H´┐¢…	Niendam, Tara A, Jalbrzikowski, Maria, Bearden, Carrie E, . 2009. Exploring Predictors of Outcome in the Psychosis Prodrome: Implications for Early Identification and Intervention. Neuropsychology Review. Functional disability is a key component of many psychiatric illnesses, particularly schizophrenia. Impairments in social and role functioning are linked to cognitive deficits, a core feature of…
Patel, V, Bloch, Sidney, . 2009. The ethical imperative to scale up health care services for people with severe mental disorders in low and middle income countries. Postgrad Med J. Most mentally ill people in low and middle income countries, where clinical services are typically scarce and mental health legal provisions often inadequate, do not receive requisite evidence based treatment. The unfo…	Russell, Barbara J, . 2011. How research ethics' protections can contribute to public policy: The case of community treatment orders. Int J Law Psychiatry. Though community treatment orders (CTOs) were first used in 1986 in Australia, debate about their clinical and ethical merits continues even today. For some, the benefits of reduced frequency and duration of involuntary hospitalizations are be…		Brierley, J, Hasan, A, . 2012. Aspects of deceased organ donation in paediatrics. Br J Anaesth. Organ transplantation offers children in acute or chronic severe organ failure similar opportunities to adults. However, while the number who might benefit is relatively low, significantly fewer cadaveric donors exist for any given child compared with an adult. Incompatible organ size and relatively lo…	Denning, T, Matsuoka, Y, Kohno, T, . 2009. Neurosecurity: security and privacy for neural devices. Neurosurg Focus. An increasing number of neural implantable devices will become available in the near future due to advances in neural engineering. This discipline holds the potential to improve many patients' lives dramatically by offering improved-and in some cases entirely new-forms of rehabilita…	Erler, Alexandre, . 2012. One Man's Authenticity is Another Man's Betrayal: A Reply to Levy. Journal of Applied Philosophy. This article responds to Neil Levy's recent suggestion that: (1) the use of pharmaceutical enhancers can be understood as promoting our authenticity, no matter which of the two main contemporary conceptions of authenticity we adopt; and that (2) we do not need to decide betw…	Roth, M, . 1996. Euthanasia and related ethical issues in dementias of later life with special reference to Alzheimer's disease. Br Med Bull. Increased public interest and concern regarding euthanasia have been aroused in recent years by a number of developments. A succession of judgments pronounced by Courts of Law in different parts of the world have, in recent years, sanctioned the withdrawal …	Walker, M P, . 2005. A refined model of sleep and the time course of memory formation. Behav Brain Sci. Research in the neurosciences continues to provide evidence that sleep plays a role in the processes of learning and memory. There is less of a consensus, however, regarding the precise stages of memory development during which sleep is considered a requirement, simply favorable, or not importa…	Churchland, Patricia Smith, . 2005. Moral decision making and the brain. Neuroethics: defining the issues in theory, practice and policy. null	Illes, Judy, Rosen, Allyson C, Greicius, M, Racine, Eric, . 2007. Prospects for Prediction: Ethics Analysis of Neuroimaging in Alzheimer's Disease. Annals of the New York Academy of Sciences. This article focuses on the prospects and ethics of using neuroimaging to predict Alzheimer's disease (AD). It is motivated by consideration of the historical roles of science in medicine and society, and co…	Hall, Zach W, . 2005. Mapping the future of neuroethics. Neuroethics: mapping the field; conference proceedings. null	Haustgen, T, . 2012. The beginning of the Societe Medico-Psychologique, between philosophy and central nervous system. Annales Medico-Psychologiques. French psychiatry around 1850 is characterized by the paradigm of unitary alienation (Pinel, Esquirol), the preeminence of the moral treatment, the secondary function of the brain (after the decline of the works of Georget and Bayle and of the phren…	Keefe, R S, Goldberg, Terry E, Harvey, P D, Gold, James M, Poe, M P, Coughenour, L, . 2004. The Brief Assessment of Cognition in Schizophrenia: reliability, sensitivity, and comparison with a standard neurocognitive battery. Schizophr Res. Studies of neurocognitive function in patients with schizophrenia use widely variable assessment techniques. Clinical trials assessing the cognitive enhancing …	Andrews, W, Parker, G, Barrett, E, . 1998. The SSRI antidepressants: exploring their "other" possible properties. J Affect Disord. BACKGROUND: Anecdotal reports suggest that the SSRIs may have important properties in addition to their antidepressant effects, possibly modifying mediating variables that dispose to and maintain depression. This preliminary study seeks to identify any such potential …	Jaarsma, Pier, Gelhaus, Petra, Welin, Stellan, . 2012. Living the categorical imperative: autistic perspectives on lying and truth telling-between Kant and care ethics. Med Health Care Philos. Lying is a common phenomenon amongst human beings. It seems to play a role in making social interactions run more smoothly. Too much honesty can be regarded as impolite or downright rude. Remarkably, lying …
Wesensten, N J, Reichardt, R M, Balkin, T J, . 2007. Ampakine (CX717) effects on performance and alertness during simulated night shift work. Aviat Space Environ Med. INTRODUCTION: Round-the-clock operations in both military and civilian sectors have increased the need for alertness- and performance-maintaining strategies. The potential performance and objective alertness-enhancing effects of CX7…	Forlini, Cynthia, Racine, Eric, . 2012. Stakeholder perspectives and reactions to "academic" cognitive enhancement: Unsuspected meaning of ambivalence and analogies. Public Understanding of Science. The existence of diverging discourses in the media and academia on the use of prescription medications to improve cognition in healthy individuals, i.e. "cognitive enhancement" (CE) creates the need t…		Murphy, W J, Olsen, B J, . 1999. Ethical perspectives in neuroscience nursing practice. Nursing Clinics of North America. The role of neuroscience nurses in relation to ethical issues has become increasingly complex. Knowledge of ethical principles and theories assists the nurse in the development of a theoretical basis for resolution of ethical issues or concerns. Additionally, the nurse must po…	Resnick, Andrew, Foote, Kelly D, Rodriguez, Ramon L, Malaty, Irene, Moll, J├Âl, Carden, Donna, Krock, Nolie, Medley, Matthew, Burdick, Adam, Haq, Ihtsham, Okun, Michael S, . 2010. The number and nature of emergency department encounters in patients with deep brain stimulators. Journal of Neurology. Deep brain stimulation (DBS) has become an increasingly common modality for control of several neur…	Singh, Ilina, Kelleher, Kelly J, . 2010. Neuroenhancement in Young People: Proposal for Research, Policy, and Clinical Management. AJOB Neuroscience. Psychotropic neuroenhancement by young people under 18 is growing, and is certain to increase further with the availability of effective drugs and increasing tolerance for neuroenhancement practices. Use of these agents by young people for purposes …	Judd, T, Capetillo, D, Carrion-Baralt, J, Marmol, L M, Miguel-Montes, L S, Navarrete, M G, Puente, A E, Romero, H R, Valdes, J, . 2009. Professional considerations for improving the neuropsychological evaluation of Hispanics: a National Academy of Neuropsychology education paper. Arch Clin Neuropsychol. In a national survey, 82% of U.S. neuropsychologists who offered services to Hispanics self-re…		Borg, J S, Lieberman, D, Kiehl, Kent A, . 2008. Infection, incest, and iniquity: investigating the neural correlates of disgust and morality. J Cogn Neurosci. Disgust, an emotion related to avoiding harmful substances, has been linked to moral judgments in many behavioral studies. However, the fact that participants report feelings of disgust when thinking about feces and a heinous crime does not…	H´┐¢sing, B´┐¢rbel, J´┐¢ncke, Lutz, Tag, Brigitte, . 2006. Impact assessment of neuroimaging: final report. . null	Aita, K, . 2009. Japan approves brain death to increase donors: will it work?. Lancet. null	Reniers, R L E P, Corcoran, R, Vollm, B A, Mashru, A, Howard, R S, Liddle, P F, . 2012. Moral decision-making, ToM, empathy and the default mode network. Biological Psychology. Automatic intuitions and deliberate reasoning, sourcing internal representations of our personal norms and values, contribute to our beliefs of what is right and wrong. We used fMRI to directly compare moral (M) and non-mo…	Strous, Rael D, . 2011. Ethical considerations in clinical training, care and research in psychopharmacology. Int J Neuropsychopharmacol. Psychopharmacology is a powerful tool in psychiatry; however, it is one that demands responsibility in order to deal with the ethical complexities that accompany advances in the field. It is important that questions are asked and that ethical mindfulness and se…	Synofzik, Matthis, . 2005. [Intervening between brain and mind: an ethical analysis of the new possibilities of the neurosciences]. Fortschr Neurol Psychiatr. The fast progress in neuroscience opens up unprecedented opportunities of research and intervention. Due to their far-reaching medical, social and anthropological implications they raise new ethical issues regarding their goals and legitima…	Damasio, Antonio R, . 2002. The neural basis of social behavior: ethical implications. Neuroethics: mapping the field; conference proceedings; May 13-14, 2002 San Francisco, California. null
Northoff, Georg, . 2009. What is neuroethics? Empirical and theoretical neuroethics. Curr Opin Psychiatry. PURPOSE OF REVIEW: Neuroethics is a recently emerging field that deals with predominantly empirical and practical issues of ethics in neuroscience. In contrast, theoretical and methodological considerations have rather been neglected and thus what may be called theoretical neuroethics. RECEN…	R´┐¢ikk´┐¢, Juha, . 2009. The ethical and political evaluation of biotechnology strategies. Medicine, Health Care and Philosophy. In this paper I will briefly discuss the role and function of the ethical advisory committees and other ethics bodies that are supposed to take care of the ethical dimension of the biotechnology strategies. The expert ethical advice has created colourful discussion in …		McQuillen, M P, . 2001. Pearls and pitfalls of ethical issues in neurology. Semin Neurol. The growth of bioethics as a practical, meaningful player in the arena of health care has paralleled that of clinical neurology not only in time but also in interaction between the two disciplines. Almost every advance in neurology has spawned an ethical dilemma, the unraveling of which has brought new insig…	Bell, Emily, Maxwell, Bruce, McAndrews, M P, Sadikot, A F, Racine, Eric, . 2011. A review of social and relational aspects of deep brain stimulation in Parkinson's disease informed by healthcare provider experiences. Parkinsons Dis. Background. Although the clinical effectiveness of deep brain stimulation (DBS) in Parkinson's disease is established, there has been less examination of its social a…	Keefe, R S, Goldberg, Terry E, Harvey, P D, Gold, James M, Poe, M P, Coughenour, L, . 2004. The Brief Assessment of Cognition in Schizophrenia: reliability, sensitivity, and comparison with a standard neurocognitive battery. Schizophr Res. Studies of neurocognitive function in patients with schizophrenia use widely variable assessment techniques. Clinical trials assessing the cognitive enhancing …	McLean, S A, . 1999. Legal and ethical aspects of the vegetative state. J Clin Pathol. The diagnosis of persistent or permanent vegetative state (PVS) raises ethical and legal problems. Strict adherence to the doctrine of the sanctity of life would require carers to continue to maintain the individual, perhaps for many years. However, few would regard this as an appropriate outcome when the perso…		Bruneau, E G, Dufour, N, Saxe, Rebecca, . 2012. Social cognition in members of conflict groups: behavioural and neural responses in Arabs, Israelis and South Americans to each other's misfortunes. Philosophical Transactions of the Royal Society B-Biological Sciences. In contexts of cultural conflict, people delegitimize the other group's perspective and lose compassion for the other group's suffe…	Diehl-Schmid, J, Neumann, M, Laws, S M, Perneczky, R, Grimmer, T, Danek, A, Kurz, A, Riemenschneider, M, F´┐¢rstl, H, . 2009. [Frontotemporal lobar degeneration]. Fortschr Neurol Psychiatr. null	Gilbert, Fr´┐¢d´┐¢ric, Ovadia, D, . 2011. Deep brain stimulation in the media: over-optimistic portrayals call for a new strategy involving journalists and scientists in ethical debates. Front Integr Neurosci. Deep brain stimulation (DBS) is optimistically portrayed in contemporary media. This already happened with psychosurgery during the first half of the twentieth century. The tendency of popu…	Fins, Joseph J, . 2003. From psychosurgery to neuromodulation and palliation: history's lessons for the ethical conduct and regulation of neuropsychiatric research. Neurosurgery Clinics of North America. As we contemplate the emerging era of neuromodulation and imagine the utility of deep brain stimulation for disease entities in neurology and psychiatry, our enthusiasm is immediately tempered by…	Gold, James M, Hahn, Britta, Strauss, Gregory, Waltz, James, . 2009. Turning it Upside Down: Areas of Preserved Cognitive Function in Schizophrenia. Neuropsychology Review. Patients with schizophrenia demonstrate marked impairments on most clinical neuropsychological tests. These findings suggest that patients suffer from a generalized form of cognitive impairment, with little evidence of spared …	Byk, C, . 1995. International Association for Law, Ethics and Science organizes third international meeting (Paris, 23-24 Sep 1994). International digest of health legislation. null	Schleim, Stephan, Spranger, TM M, Erk, Susanne, Walter, Henrik, . 2011. From moral to legal judgment: the influence of normative context in lawyers and other academics. Soc Cogn Affect Neurosci. Various kinds of normative judgments are an integral part of everyday life. We extended the scrutiny of social cognitive neuroscience into the domain of legal decisions, investigating two groups, lawyers …
Hughes, Jason R, . 2009. Ethical concerns about non-active conditions in smoking cessation trials and methods to decrease such concerns. Drug Alcohol Depend. Many have questioned whether it is ethical to assign participants in a research trial to a non-active control condition (e.g., a placebo or attention-only control) when (a) the disorder under study is serious, (b) validated treatment is avai…	Tennison, Michael N, Moreno, Jonathan D, . 2012. Neuroscience, Ethics, and National Security: The State of the Art. PLoS Biol. <p>Military involvement and research in neuroscience generates unique ethical, legal, and social issues that require careful elucidation and consideration in order to align the potentially conflicting needs of national defense, public interest, and scientific progress.</p>		Menon, D K, . 2009. Unique challenges in clinical trials in traumatic brain injury. Crit Care Med. Clinical trials in traumatic brain injury have shown little success in providing an evidence base for the introduction of successful new therapies into clinical practice. In addition to the problems that are common to all such studies in critical illness, trials in traumatic brain injury are complic…	Smith, A C, Shah, S A, Hudson, A E, Purpura, K P, Victor, J D, Brown, E N, Schiff, Nicholas D, . 2009. A Bayesian statistical analysis of behavioral facilitation associated with deep brain stimulation. J Neurosci Methods. Deep brain stimulation (DBS) is an established therapy for Parkinson's Disease and is being investigated as a treatment for chronic depression, obsessive compulsive disorder and…	Farah, Martha J, Haimm, C, Sankoorikal, G, Chatterjee, Anjan, . 2008. When we enhance cognition with Adderall, do we sacrifice creativity? A preliminary study. Psychopharmacology (Berl). RATIONALE: Adderall (mixed amphetamine salts) is used by healthy normal individuals to enhance attention. Research with healthy normal participants and those with attention deficit hyperactivity disorder indicate…	Greely, Henry T, . 2005. The social effects of advances in neuroscience: legal problems, legal perspectives. Neuroethics: defining the issues in theory, practice and policy. null		Smith, C E, Fischer, K W, Watson, M W, . 2009. Toward a refined view of aggressive fantasy as a risk factor for aggression: interaction effects involving cognitive and situational variables. Aggress Behav. Over three decades of research have established a positive connection between fantasizing about aggression and enacting aggression. Such findings have provided strong evidence against the catha…	Takahashi, H, Yahata, N, Koeda, M, Matsuda, T, Asai, K, Okubo, Y, . 2004. Brain activation associated with evaluative processes of guilt and embarrassment: an fMRI study. Neuroimage. We aimed to investigate the neural substrates associated with evaluative process of moral emotions. Using functional magnetic resonance imaging (fMRI), we examined the similarities and differences between evaluative …	Vukovic, M, Moljevic, N, Katanic, N, Krivokuca, D, Vukovic, V, Milosevic, Z, . 2010. Cadaveric organ transplantation and religion. Med Pregl. Multiple organ procurement is a surgical procedure by which organs of a brain dead donor are taken for transplantation. Cadaveric organ donors must be those who have suffered a sudden structural and irreversible damage of the brain or brainstem. Social and …	Sullivan, Jacqueline, . 2009. The multiplicity of experimental protocols: a challenge to reductionist and non-reductionist models of the unity of neuroscience. Synthese. Descriptive accounts of the nature of explanation in neuroscience and the global goals of such explanation have recently proliferated in the philosophy of neuroscience (e.g., Bechtel, Mental mechanisms: Philosophical perspectives…	Szmukler, G, . 2009. Financial incentives for patients in the treatment of psychosis. J Med Ethics. Poor medication adherence in patients with a psychosis is associated with relapse. It has been proposed that outcomes might be improved by using financial incentives for treatment adherence (FITA). However, a strong moral intuition against this practice has been found. This paper examines the ethic…	Kuehn, B M, . 2009. Findings on alcohol dependence point to promising avenues for targeted therapies. Jama. null	Singer, Tania, Seymour, Ben, O'Doherty, John P, Stephan, Klaas E, Dolan, Raymond J, Frith, Christopher D, . 2006. Empathic neural responses are modulated by the perceived fairness of others. Nature. The neural processes underlying empathy are a subject of intense interest within the social neurosciences1, 2, 3. However, very little is known about how brain empathic responses are modulated by the …
Neatherlin, J S, . 2000. Vulnerable populations in neuroscience nursing research. The Journal of neuroscience nursing: journal of the American Association of Neuroscience Nurses. Patients with neuroscience problems offer a wealth of data that can be collected as part of a research study. However, these patients are vulnerable to misunderstanding research purposes and procedures. They are also at …	Racine, Eric, Bell, Emily, . 2012. Responding Ethically to Patient and Public Expectations About Psychiatric DBS. AJOB Neuroscience. In the last years, TV documentaries, articles in popular magazines, and Internet content have increased the public visibility of deep brain stimulation (DBS). The media may have also provoked significant clinical and public interest in potential future applications …		Gordon, A C, Hartle, A J, . 2011. Donation after circulatory death--a new role for the anaesthetist?. Anaesthesia. null	Lipsman, Nir, Lozano, Andres M, . 2012. Neurosurgery and Deep Brain Stimulation for Psychiatric Disease: Historical Context and Future Prospects. AJOB Neuroscience. Growing interest in psychiatric neurosurgery, and in deep brain stimulation (DBS) in particular, requires that the field be placed in the appropriate historical and scientific context. Current methods of neuromodulation for refractory…	Greely, Henry T, . 2006. Knowing sin: making sure good science doesn't go bad. Cerebrum: The Dana Forum on Brain Science. null	Tennison, Michael N, Moreno, Jonathan D, . 2012. Neuroscience, Ethics, and National Security: The State of the Art. PLoS Biol. <p>Military involvement and research in neuroscience generates unique ethical, legal, and social issues that require careful elucidation and consideration in order to align the potentially conflicting needs of national defense, public interest, and scientific progress.</p>		Congedo, Maria, Causarano, R I, Alberti, F, Bonito, V, Borghi, L, Colombi, L, Defanti, Carlo A, Marcello, Norina, Porteri, Corinna, Pucci, Eugenio, Tarquini, Daniela, Tettamanti, M, Tiezzi, A, Tiraboschi, P, Gasparini, Maddalena, Palliative Care in Neurology Study Group of Italian Society of, Neurology, . 2010. Ethical issues in end of life treatments for patients with dementia. Eur J Neurol. Dem…	Beaulieu, Anne, . 2003. Brains, maps and the new territory of psychology. Theory & Psychology. The past decade has seen growing interest in the use of functional brain imaging methods in research. The range of conditions and behaviours studied using these methods has also been expanding. These developments have changed the profile of subfields in both psychology and neuroscience. While these even…	Aita, K, . 2011. New organ transplant policies in Japan, including the family-oriented priority donation clause. Transplantation. The revised Organ Transplant Law in Japan that took effect in July 2010 allows organ procurement from brain-dead individuals, including children, only with family consent. The amended law also allows individuals to prioritize family members to receive their donated org…	Victoroff, J, . 2009. Aggression, science, and law: The origins framework. Int J Law Psychiatry. Human societies have formalized instincts for compliance with reciprocal altruism in laws that sanction some aggression and not other aggression. Neuroscience makes steady advances toward measurements of various aspects of brain function pertinent to the aggressive behaviors that laws are designed to …	Large, M M, Ryan, C J, Nielssen, O B, Hayes, R A, . 2008. The danger of dangerousness: why we must remove the dangerousness criterion from our mental health acts. J Med Ethics. OBJECTIVES: The mental health legislation of most developed countries includes either a dangerousness criterion or an obligatory dangerousness criterion (ODC). A dangerousness criterion holds that mentally ill people may b…	Kiefer, B, . 2005. [The brain and liberty]. Rev Med Suisse. null	Harrison, B J, Pujol, J, Soriano-Mas, C, Hernandez-Ribas, R, Lopez-Sola, M, Ortiz, H, Alonso, P, Deus, J, Menchon, J M, Real, E, Segalas, C, Contreras-Rodriguez, O, Blanco-Hinojo, L, Cardoner, N, . 2012. Neural Correlates of Moral Sensitivity in Obsessive-Compulsive Disorder. Archives of General Psychiatry. Context: Heightened moral sensitivity seems to characterize patients with obsessive-compul…
Ford, Paul J, Boulis, Nicholas M, Montgomery, Erwin B, Rezai, Ali R, . 2007. A Patient Revoking Consent During Awake Craniotomy: An Ethical Challenge. Neuromodulation. Purpose.	Lawlor, M, Kerridge, I, . 2011. Anything but the Eyes: Culture, Identity, and the Selective Refusal of Corneal Donation. Transplantation. At the time that a patient is diagnosed as brain dead, a substantial proportion of families who give consent to heart and kidney donation specifically refuse eye donation. This in part may relate to the failure of those involved in transplantation medicine and …		Chernyak, I, . 2008. Recent developments in health law. Reversing the "irreversible": heart donation after cardiac death. J Law Med Ethics. null	Lipsman, Nir, Giacobbe, P, Bernstein, Mark, Lozano, Andres M, . 2011. Informed consent for clinical trials of deep brain stimulation in psychiatric disease: challenges and implications for trial design. J Med Ethics. Advances in neuromodulation and an improved understanding of the anatomy and circuitry of psychopathology have led to a resurgence of interest in surgery for psychiatric disease. Cli…	Fr´┐¢ding, Barbro, . 2011. Cognitive Enhancement, Virtue Ethics and the Good Life. Neuroethics. This article explores the respective roles that medical and technological cognitive enhancements, on the one hand, and the moral and epistemic virtues traditionally understood, on the other, can play in enabling us to lead the good life. It will be shown that neither the virtues nor cognitive enhanceme…	Umansky, F, Black, P L, DiRocco, C, Ferrer, E, Goel, A, Malik, G M, Mathiesen, T, Mendez, Ivar, Palmer, J D, Juanotena, J R, Fraifeld, S, Rosenfeld, Jeffrey V, . 2011. Statement of Ethics in Neurosurgery of the World Federation of Neurosurgical Societies. World Neurosurg. This Statement of Ethics in Neurosurgery was developed by the Committee for Ethics and Medico-Legal Affairs of the World Feder…		Vukovic, M, Moljevic, N, Katanic, N, Krivokuca, D, Vukovic, V, Milosevic, Z, . 2010. Cadaveric organ transplantation and religion. Med Pregl. Multiple organ procurement is a surgical procedure by which organs of a brain dead donor are taken for transplantation. Cadaveric organ donors must be those who have suffered a sudden structural and irreversible damage of the brain or brainstem. Social and …	Formaggio, Emanuela, Storti, Silvia, Avesani, Mirko, Cerini, Roberto, Milanese, Franco, Gasparini, Anna, Acler, Michele, Pozzi Mucelli, Roberto, Fiaschi, Antonio, Manganotti, Paolo, . 2008. EEG and fMRI Coregistration to Investigate the Cortical Oscillatory Activities During Finger Movement. Brain Topography. Electroencephalography combined with functional magnetic resonance imaging (EEG-fMRI) ma…	Enzmann, V, Yolcu, E, Kaplan, H J, Ildstad, S T, . 2009. Stem cells as tools in regenerative therapy for retinal degeneration. Arch Ophthalmol. OBJECTIVE: To describe the use of stem cells (SCs) for regeneration of retinal degenerations. Regenerative medicine intends to provide therapies for severe injuries or chronic diseases where endogenous repair does not sufficiently restore the tissue. Plur…	Nicholson, A N, . 2011. SCIENCE & TECHNOLOGY WATCH The Neurosciences and Air Capability. Aviation Space and Environmental Medicine. null	Leshner, Alan I, . 2005. It's Time to Go Public with Neuroethics. The American Journal of Bioethics. null	Bailey, Ronald, . 2005. Liberation biology: the scientific and moral case for the biotech revolution. . By the middle of the 21st century century we can expect that the rapid progress in biotechnology will utterly transform human life. Even the prospect of immortality beckons. Such scenarios excite many people and frighten or appall many others--already biotechnology opponents are organizing poli…	Heekeren, Hauke R, Wartenburger, Isabell, Schmidt, Helge, Schwintowski, Hans-Peter, Villringer, Arno, . 2003. An fMRI study of simple ethical decision-making. NeuroReport. Recent functional neuroimaging studies suggest that ventromedial prefrontal cortex (vmPFC), left posterior superior temporal sulcus (pSTS) and posterior cingulate cortex are engaged during moral decision-making on complex dilem…
Fukushi, Tamami, Sakura, Osamu, . 2008. [Introduction of neuroethics: out of clinic, beyond academia in human brain research]. Rinsho Shinkeigaku. Higher cognitive function in human brain is one of well-developed fields of neuroscience research in the 21st century. Especially functional magnetic resonance imaging (fMRI) and near infrared recording system have brought so many non-clinical research…	O'Neill, Onora, . 2009. Applied Ethics: Naturalism, Normativity and Public Policy. Journal of Applied Philosophy. Normative argument is supposed to guide ways in which we might change the world, rather than to fit the world as it is. This poses certain difficulties for the notion of applied ethics. Taken literally the phrase 'applied ethics' suggests that principles or standards with substantial …		Lee, P, George, R P, . 2011. The not-so-tell-tale heart. Hastings Cent Rep. null	Isaias, I U, Alterman, R L, Tagliati, M, . 2009. Deep brain stimulation for primary generalized dystonia: long-term outcomes. Arch Neurol. BACKGROUND: Pallidal deep brain stimulation (DBS) is the best therapeutic option for patients with disabling primary generalized dystonia (PGD) that is refractory to medications. However, little is known about its long-term effects. OBJECTIVE: To describe long…	Glannon, Walter, . 2008. Altering the brain and mind. Hastings Center Report. null	Eisenberg, Jon, . 2008. Schiavo on the Cutting Edge: Functional Brain Imaging and its Impact on Surrogate End-of-Life Decision-Making. Neuroethics. The article addresses the potential impact of functional brain imaging (functional magnetic resonance imaging and positron-emission tomography) on surrogate end-of-life decision-making in light of varying state-law definitions of consciousness, some o…		Mele, Alfred, . 2010. Testing Free Will. Neuroethics. This article describes three experiments that would advance our understanding of the import of data already generated by scientific work on free will and related issues. All three can be conducted with existing technology. The first concerns how reliable a predictor of behavior a certain segment of type I and type II RPs is. The second focuses…	Cloutier, J, Ambady, N, Meagher, T, Gabrieli, John D E, . 2012. The neural substrates of person perception: Spontaneous use of financial and moral status knowledge. Neuropsychologia. The current study examines the effect of status information on the neural substrates of person perception. In an event-related fMRI experiment, participants were presented with photographs of faces preceded with info…	Leykin, Yan, Christopher, Paul P, Holtzheimer, Paul E, Appelbaum, Paul S, Mayberg, Helen S, Lisanby, Sarah H, Dunn, Laura B, . 2011. Participants? Perceptions of Deep Brain Stimulation Research for Treatment-Resistant Depression: Risks, Benefits, and Therapeutic Misconception. AJOB Primary Research. Background: Deep brain stimulation (DBS) for treatment-resistant depression (TRD) is the focus of …	Blanke, O, . 2012. Multisensory brain mechanisms of bodily self-consciousness. Nat Rev Neurosci. Recent research has linked bodily self-consciousness to the processing and integration of multisensory bodily signals in temporoparietal, premotor, posterior parietal and extrastriate cortices. Studies in which subjects receive ambiguous multisensory information about the location and appearance of th…	Cohen, Perry D, Herman, Linda, Jedlinski, Sheryl, Willocks, Peggy, Wittekind, Paula, . 2007. Ethical Issues in Clinical Neuroscience Research: A Patient?s Perspective. Neurotherapeutics. A patient-centered paradigm for clinical research and medical care is presented as a solution to the problem of declining innovation and increasing costs and development time in the pipeline for new therapies. Fu…	Waring, D R, . 2008. The antidepressant debate and ethically defensible placebo-controlled trials. IRB. null	Kosfeld, Michael, Heinrichs, Markus, Zak, Paul J, Fischbacher, Urs, Fehr, Ernst, . 2005. Oxytocin increases trust in humans. Nature. Trust pervades human societies1, 2. Trust is indispensable in friendship, love, families and organizations, and plays a key role in economic exchange and politics3. In the absence of trust among trading partners, market transactions break down. In the absence of tru…
Kalkbrenner, K J, Hardart, G E, . 2011. Consent for Donation After Cardiac Death: A Survey of Organ Procurement Organizations. J Intensive Care Med. Context: Despite the increasing number of policies governing organ donation after cardiac death (DCD), nothing is presently known about the informed consent process for DCD. Without guidelines, organ procurement organizations (OPOs) are likely to str…	Bruneau, E G, Dufour, N, Saxe, Rebecca, . 2012. Social cognition in members of conflict groups: behavioural and neural responses in Arabs, Israelis and South Americans to each other's misfortunes. Philosophical Transactions of the Royal Society B-Biological Sciences. In contexts of cultural conflict, people delegitimize the other group's perspective and lose compassion for the other group's suffe…		Kaga, M, Takeshima, T, Matsumoto, T, . 2009. Suicide and its prevention in Japan. Leg Med (Tokyo). Japan is one of the countries with high suicide rate. In this article, number and rate of suicide, comparison between countries, causes of death, occupations of the people who commit suicide and geographical distribution of suicide victims in Japan were explained. Influential reports by the media an…	Clausen, Jens, . 2010. Ethical brain stimulation - neuroethics of deep brain stimulation in research and clinical practice. Eur J Neurosci. Deep brain stimulation (DBS) is a clinically established procedure for treating severe motor symptoms in patients suffering from end-stage Parkinson's disease, dystonia and essential tremor. Currently, it is tested for further indications including psychiatri…	Larriviere, Dan, Williams, Michael A, . 2010. Neuroenhancement: Wisdom of the Masses or "False Phronesis"?. Clinical Pharmacology & Therapeutics. Neuroenhancement (NE) refers to the use of prescription medications by healthy persons to boost their cognitive skills. This growing phenomenon represents a potential market not only for pharmaceutical manufacturers but also for physicians who might ent…	Haustgen, T, . 2012. The beginning of the Societe Medico-Psychologique, between philosophy and central nervous system. Annales Medico-Psychologiques. French psychiatry around 1850 is characterized by the paradigm of unitary alienation (Pinel, Esquirol), the preeminence of the moral treatment, the secondary function of the brain (after the decline of the works of Georget and Bayle and of the phren…		Bentele, Katrin, . 2007. Ethische Aspekte der regenerativen Medizin am Beispiel von Morbus Parkinson. Mensch - Ethik - Wissenschaft. In der Diskussion um die Stammzellforschung hei´┐¢t es, dass Menschen mit Morbus Parkinson von zu erwartenden Ergebnissen profitieren k´┐¢nnten. Diese These war der Ausgangspunkt der Arbeit von Katrin Bentele. Sie gibt einen ´┐¢berblick ´┐¢ber die Forschungslandscha…	Gregory, S, Ffytche, D, Simmons, A, Kumari, V, Howard, M, Hodgins, S, Blackwood, N, . 2012. The Antisocial Brain: Psychopathy Matters: A Structural MRI Investigation of Antisocial Male Violent Offenders. Arch Gen Psychiatry. CONTEXT: The population of men who display persistent antisocial and violent behavior is heterogeneous. Callous-unemotional traits in childhood and psychopathic traits in adu…	Shewmon, D A, . 1998. "Brainstem Death," "Brain Death" and Death: A Critical Re-Evaluation of the Purported Equivalence. Issues in Law and Medicine. The author challenges brain-based diagnoses of death by re-examining the concept of death, its definition, the anatomical criterion, and the clinical signs or tests. Dr. Shewmon challenges the fundamental assumptions underlying brain death: (1) that …	Lapid, M, Moutier, C, Dunn, Laura B, Hammond, K G, Roberts, L W, . 2009. Professionalism and ethics education on relationships and boundaries: psychiatric residents' training preferences. Acad Psychiatry. OBJECTIVE: Awareness of the privileges and limits of one's role as physician, as well as recognition and respect for the patient as a human being, are central to ethical medical practice. The au…	Roth, M, . 1996. Euthanasia and related ethical issues in dementias of later life with special reference to Alzheimer's disease. Br Med Bull. Increased public interest and concern regarding euthanasia have been aroused in recent years by a number of developments. A succession of judgments pronounced by Courts of Law in different parts of the world have, in recent years, sanctioned the withdrawal …	Boot, B P, Partridge, Brad, Hall, Wayne D, . 2012. Letter to the Editor: Better evidence for safety and efficacy is needed before neurologists prescribe drugs for neuroenhancement to healthy people. Neurocase. In this paper we question the guidance offered to neurologists by the Ethics, Law and Humanities Committee of the American Academy of Neurology ( Larriviere, Williams, Rizzo & Bonnie, 2009 …	Murray, Elisabeth A, . 2007. The amygdala, reward and emotion. Trends in Cognitive Sciences. Recent research provides new insights into amygdala contributions to positive emotion and reward. Studies of neuronal activity in the monkey amygdala and of autonomic responses mediated by the monkey amygdala show that, contrary to a widely held view, the amygdala is just as important for processing posit…
Bird, Stephanie J, Spier, R E, . 2005. The complexity of competing and conflicting interests. Science and Engineering Ethics. null	Ansari, Daniel, De Smedt, Bert, Grabner, Roland H, . 2012. Neuroeducation - A Critical Overview of An Emerging Field. Neuroethics. In the present article, we provide a critical overview of the emerging field of 'neuroeducation' also frequently referred to as 'mind, brain and education' or 'educational neuroscience'. We describe the growing energy behind linking education and neuroscience in an ef…		Laureys, Steven, Boly, Melanie, . 2007. What is it like to be vegetative or minimally conscious?. Current Opinion in Neurology. Purpose of review: Patients in a vegetative or minimally conscious state continue to pose problems in terms of diagnosis, prognosis and treatment. Despite recent waves of international media attention following Terri Schiavo's death and the 'miracle recovery' of Terry Wa…	Kringelbach, M L, Aziz, T Z, . 2011. Neuroethical principles of deep-brain stimulation. World Neurosurg. null	Synofzik, Matthis, . 2009. Ethically Justified, Clinically Applicable Criteria for Physician Decision-Making in Psychopharmacological Enhancement. Neuroethics. Advances in psychopharmacology raise the prospects of enhancing neurocognitive functions of humans by improving attention, memory, or mood. While general ethical reflections on psychopharmacological enhancement have been increasingly publi…	Victoroff, J, . 2009. Aggression, science, and law: The origins framework. Int J Law Psychiatry. Human societies have formalized instincts for compliance with reciprocal altruism in laws that sanction some aggression and not other aggression. Neuroscience makes steady advances toward measurements of various aspects of brain function pertinent to the aggressive behaviors that laws are designed to …		Cushman, Fiery, . 2008. Crime and punishment: Distinguishing the roles of causal and intentional analyses in moral judgment. Cognition. Recent research in moral psychology has attempted to characterize patterns of moral judgments of actions in terms of the causal and intentional properties of those actions. The present study directly compares the roles of consequence, causation, belief and desire…	Schneider, K, Pauly, K D, Gossen, A, Mevissen, L, Michel, T M, Gur, R C, Schneider, F, Habel, Ute, . 2012. Neural Correlates of Moral Reasoning in Autism Spectrum Disorder. Soc Cogn Affect Neurosci. In our study, we tried to clarify whether patients with autism spectrum disorder (ASD) reveal different moral decision patterns as compared to healthy subjects and whether common social interaction di…	Vernez, S L, Magnus, D, . 2011. Can the dead donor rule be resuscitated?. Am J Bioeth. null	Jedlicka, Peter, . 2007. Physical complexity and cognitive evolution. Worldviews, Science and Us: Philosophy and Complexity. Our intuition tells us that there is a general trend in the evolution of nature, a trend towards greater complexity. However, there are several definitions of complexity and hence it is difficult to argue for or against the validity of this intuition. Christoph Adami has re…	Mueller, C, Rufer, M, Moergeli, H, Bridler, R, . 2006. Brain imaging in psychiatry - a study of 435 psychiatric in-patients at a university clinic. Acta Psychiatr Scand. OBJECTIVE: The use of brain imaging in psychiatry still lacks clear guidelines. We investigated the referral practice, outcome and predictive factors of neuroimaging in a Swiss psychiatric university clinic. METHOD: Medical files…	Bolognin, Silvia, Messori, Luigi, Zatta, Paolo, . 2009. Metal Ion Physiopathology in Neurodegenerative Disorders. NeuroMolecular Medicine. Metal dyshomeostasis in the brain (BMD) has often been proposed as a possible cause for several neurodegenerative disorders (NDs). Nevertheless, the precise nature of the biochemical mechanisms of metal involvement in NDs is still largely unknown. Mounting evi…	Kumaran, D, Summerfield, J J, Hassabis, D, Maguire, E A, . 2009. Tracking the emergence of conceptual knowledge during human decision making. Neuron. Concepts lie at the very heart of intelligence, providing organizing principles with which to comprehend the world. Surprisingly little, however, is understood about how we acquire and deploy concepts. Here, we show that a functionally coupled circu…
Kerrigan, S, Ormerod, I, . 2010. Advance planning in end-of-life care: legal and ethical considerations for neurologists. Pract Neurol. Neurological illnesses can leave patients unable to make legally valid decisions about their medical treatment. However, this loss of decision making capacity can often be predicted in advance. The law in the UK now enables patients to make legally binding arrang…	Bostrom, Nick, Sandberg, Anders, . 2009. Cognitive Enhancement: Methods, Ethics, Regulatory Challenges. Sci Eng Ethics. Cognitive enhancement takes many and diverse forms. Various methods of cognitive enhancement have implications for the near future. At the same time, these technologies raise a range of ethical issues. For example, they interact with notions of authenticity, the good life, and t…		Roczen, R, Bohatyrewicz, R, . 2001. [Brain death: biological and ethical aspects]. Arch Hist Filoz Med. The article presents briefly historical development of death criteria from the modern times to the present. The criteria which are used for identification and diagnosing death on the base of respiratory and circulatory death definition are described. This work underlines the inadequacy of the d…	Stephani, C, Nitsche, M A, Paulus, W, . 2009. Invasive Hirnstimulationsverfahren in der Epilepsietherapie. Zeitschrift f´┐¢r Epileptologie. Zusammenfassung&nbsp;&nbsp;Epilepsiepatienten, denen weder pharmakologische noch epilepsiechirurgische Therapien helfen oder angeboten werden k´┐¢nnen, stehen wenige erg´┐¢nzende therapeutische Verfahren zu Verf´┐¢gung. Methoden der Hirnstimulation wie die Va…	Smith, M E, Farah, Martha J, . 2011. Are Prescription Stimulants "Smart Pills"? The Epidemiology and Cognitive Neuroscience of Prescription Stimulant Use by Normal Healthy Individuals. Psychological Bulletin. Use of prescription stimulants by normal healthy individuals to enhance cognition is said to be on the rise. Who is using these medications for cognitive enhancement, and how prevalent is th…	Kozel, F A, Johnson, Kevin A, Mu, Q, Grenesko, E L, Laken, Steven J, George, Mark S, . 2005. Detecting deception using functional magnetic resonance imaging. Biological Psychiatry. Background: The ability to accurately detect deception is presently very limited. Detecting deception might be more accurately achieved by measuring the brain correlates of lying in an individual. In addition, a method…		Brinkmann, Svend, . 2005. Psychology's Facts and Values: A Perennial Entanglement. Philosophical Psychology. The idea of a logical and metaphysical gap between facts and values is taken for granted in much psychology. Howard Kendler has recently defended the standard view that human values cannot be discovered by psychology. In contrast, various postmodern approaches have sought to attack the fac…	Buller, Tom, . 2006. What can neuroscience contribute to ethics?. J Med Ethics. Over the past few years considerable attention has been paid to a variety of issues that are now placed collectively under the heading of "Neuroethics". In both the academic and the popular press there have been discussions about the possibilities and problems offered by cognitive enhancement (memory enhancement, "sma…	Boissy, A R, Ford, Paul J, Edgell, R C, Furlan, A J, . 2008. Ethics consultations in stroke and neurological disease: a 7-year retrospective review. Neurocrit Care. BACKGROUND AND PURPOSE: To describe the reasons for and methods of resolution of ethics consultations conducted in neurological and neurointensive care units affiliated with a single health care facility. METHODS: We performed a retro…	Von Wild, K, . 2008. Neuroethics with regard to treatment limiting and withdrawal of nutrition and hydration in long lasting irreversible full state apallic syndrome and minimal conscious state. J Med Life. INTRODUCTION: Epidemiology in Europe shows constantly increasing figures for the Apallic Syndrome (AS)/Vegetative State (VS) as a consequence of advanced rescue, emergency services, intensive …	Zimmermann, Martina, . 2011. Dementia in life writing: our health care system in the words of the sufferer. Neurological Sciences. Alzheimer?s disease as the most common neurodegenerative disorder places enormous financial demands on our society that is increasingly focussed on the cost-effectiveness of treatment and care. The present article reflects on central information drawn from four autobi…	Kindt, M, Soeter, M, Vervliet, B, . 2009. Beyond extinction: erasing human fear responses and preventing the return of fear. Nat Neurosci. Animal studies have shown that fear memories can change when recalled, a process referred to as reconsolidation. We found that oral administration of the beta-adrenergic receptor antagonist propranolol before memory reactivation in humans erased the behavioral…	Basile, B, Mancini, F, Macaluso, E, Caltagirone, Carlo, Frackowiak, R S, Bozzali, M, . 2011. Deontological and altruistic guilt: evidence for distinct neurobiological substrates. Hum Brain Mapp. The feeling of guilt is a complex mental state underlying several human behaviors in both private and social life. From a psychological and evolutionary viewpoint, guilt is an emotional and cognitive func…
Heinrichs, B, . 2011. A New Challenge for Research Ethics: Incidental Findings in Neuroimaging. Journal of Bioethical Inquiry. It has become evident that neuroimaging raises new normative questions that cannot be addressed adequately within the (in this regard unspecific) frameworks of existing research ethics. Questions that are especially troubling are, among others, provoked by incidental find…	Gilbert, Fr´┐¢d´┐¢ric, Ovadia, D, . 2011. Deep brain stimulation in the media: over-optimistic portrayals call for a new strategy involving journalists and scientists in ethical debates. Front Integr Neurosci. Deep brain stimulation (DBS) is optimistically portrayed in contemporary media. This already happened with psychosurgery during the first half of the twentieth century. The tendency of popu…		Jousset, N, Jacob, J P, Gaudin, A, Mauillon, D, Penneau, M, Rouge-Maillart, C, . 2009. [Recovery of transportable organs after cardiac arrest.]. Presse Med. The transplant of an allograft after cardiac arrest has been allowed in France since 2005 (decree of 2 august 2005: art R.1232-4-1, 2 and 3 of the public health code). Recently, according to the international scale, 4 situations that could le…	Fins, Joseph J, . 2000. A proposed ethical framework for interventional cognitive neuroscience: a consideration of deep brain stimulation in impaired consciousness. Neurol Res. Advances in neuromodulation techniques offer the promise of new therapeutic interventions for patients with neuropsychiatric maladies. Several complex social, ethical and policy issues will attend developments in this area…	Friedman, J H, . 2011. Brain waves and the era of cosmetic neurology. Med Health R I. null	Byk, C, . 1995. International Association for Law, Ethics and Science organizes third international meeting (Paris, 23-24 Sep 1994). International digest of health legislation. null		Hadley, John, . 2012. Confining ?Disenhanced? Animals. NanoEthics. Drawing upon evolutionary theory and the work of Daniel Dennett and Nicholas Agar, I offer an argument for broadening discussion of the ethics of disenhancement beyond animal welfare concerns to a consideration of animal ?biopreferences?. Short of rendering animals completely unconscious or decerebrate, it is reasonable to suggest…	De Oliveira-Souza, Ricardo, Moll, J├Âl, . 2009. The neural bases of normal and deviant moral cognition and behavior. Top Magn Reson Imaging. null	Gisquet, E, . 2008. Cerebral implants and Parkinson's disease: a unique form of biographical disruption?. Soc Sci Med. Chronic illness is perceived as a particular kind of event. The aim of this paper is to understand the personal, familial and professional difficulties experienced by patients in France who have a neurodegenerative disease and undergo cerebral implants. This paper is based on the…	Cushman, Fiery, . 2008. Crime and punishment: Distinguishing the roles of causal and intentional analyses in moral judgment. Cognition. Recent research in moral psychology has attempted to characterize patterns of moral judgments of actions in terms of the causal and intentional properties of those actions. The present study directly compares the roles of consequence, causation, belief and desire…	Miskowiak, Kamilla, O'Sullivan, Ursula, Harmer, Catherine J, . 2007. Erythropoietin Reduces Neural and Cognitive Processing of Fear in Human Models of Antidepressant Drug Action. Biological Psychiatry. Background Erythropoietin (Epo) has neuroprotective and neurotrophic effects in animal models and affects cognitive and associated neural responses in humans. These effects have highlighted Epo as …	Bush, Shane S, . 2006. Neurocognitive enhancement: ethical considerations for an emerging subspecialty. Appl Neuropsychol. Clinical neuropsychology has traditionally focused on the diagnosis and treatment of pathology. However, recent technological advances have begun to make possible the enhancement of healthy neurocognitive functioning. The potential to improve normal neurocognitive abilities, …	Hewitt, J L, Edwards, S D, . 2006. Moral perspectives on the prevention of suicide in mental health settings. J Psychiatr Ment Health Nurs. The response to suicidal clients is a recurrent and deep ethical problem in mental health practice. Rational suicide is rarely considered in relation to psychological suffering and is generally only discussed within the literature in connection with terminal …
Farah, Martha J, Haimm, C, Sankoorikal, G, Chatterjee, Anjan, . 2008. When we enhance cognition with Adderall, do we sacrifice creativity? A preliminary study. Psychopharmacology (Berl). RATIONALE: Adderall (mixed amphetamine salts) is used by healthy normal individuals to enhance attention. Research with healthy normal participants and those with attention deficit hyperactivity disorder indicate…	Lapid, M, Moutier, C, Dunn, Laura B, Hammond, K G, Roberts, L W, . 2009. Professionalism and ethics education on relationships and boundaries: psychiatric residents' training preferences. Acad Psychiatry. OBJECTIVE: Awareness of the privileges and limits of one's role as physician, as well as recognition and respect for the patient as a human being, are central to ethical medical practice. The au…		Roskies, Adina L, . 2002. Neuroethics for the new millenium. Neuron. null	Kringelbach, M L, Aziz, T Z, . 2009. Deep brain stimulation: avoiding the errors of psychosurgery. Jama. null	Forlini, Cynthia, Racine, Eric, . 2012. Stakeholder perspectives and reactions to "academic" cognitive enhancement: Unsuspected meaning of ambivalence and analogies. Public Understanding of Science. The existence of diverging discourses in the media and academia on the use of prescription medications to improve cognition in healthy individuals, i.e. "cognitive enhancement" (CE) creates the need t…	Gindro, S, Mordini, E, . 1998. Ethical, legal and social issues in brain research. Current Opinion in Psychiatry. Brain Research is a rapidly expanding field of science. Neuroscience in general is one of the areas of contemporary biology characterized by a growing number of important achievements, not the least of which is the ordinary treatment of psychiatric and neurological disorders. This pro…		Shenhav, A, Greene, Joshua D, . 2010. Moral judgments recruit domain-general valuation mechanisms to integrate representations of probability and magnitude. Neuron. Many important moral decisions, particularly at the policy level, require the evaluation of choices involving outcomes of variable magnitude and probability. Many economic decisions involve the same problem. It is not known whether an…	Fuchs, Thomas, . 2006. Ethical issues in neuroscience. Curr Opin Psychiatry. PURPOSE OF REVIEW: The study gives an overview of ethical questions raised by the progress of neuroscience in identifying and intervening in neural correlates of the mind. RECENT FINDINGS: Ethical problems resulting from brain research have induced the emergence of a new discipline termed neuroethics. Critical questions …	Bush, Shane S, . 2006. Neurocognitive enhancement: ethical considerations for an emerging subspecialty. Appl Neuropsychol. Clinical neuropsychology has traditionally focused on the diagnosis and treatment of pathology. However, recent technological advances have begun to make possible the enhancement of healthy neurocognitive functioning. The potential to improve normal neurocognitive abilities, …	Senju, A, Southgate, V, White, S, Frith, U, . 2009. Mindblind eyes: an absence of spontaneous theory of mind in Asperger syndrome. Science. Adults with Asperger syndrome can understand mental states such as desires and beliefs (mentalizing) when explicitly prompted to do so, despite having impairments in social communication. We directly tested the hypothesis that such individuals nevertheless fa…	Sobhani, M, Bechara, Antoine, . 2011. A somatic marker perspective of immoral and corrupt behavior. Soc Neurosci. Individuals who engage in corrupt and immoral behavior are in some ways similar to individuals with psychopathy. Normal people refrain from engaging in such behaviors because they tie together the moral value of society and the risk of punishment when they violate social rules. What i…	Nielsen, Jan Nybo, . 2007. Danish Perspective: Commentary on Recommendations for the Ethical Use of Pharmacological Fatigue Countermeasures in the U.S. Military. Aviation, Space, and Environmental Medicine. From the early 1990s and onwards, the Danish military has been increasingly active in the hot spots of the world as part of UN or coalition forces, for example, in the Balkans, Africa, Iraq, a…	Cacioppo, John T, Visser, Penny S, Pickett, Cynthia L, . 2006. Social neuroscience: people thinking about thinking people. Social neuroscience series. Social neuroscience uses the methodologies and tools developed to measure mental and brain function to study social cognition, emotion, and behavior. In this collection, John Cacioppo, Penny Visser, and Cynthia Pickett have brought together contrib…
Leshner, Alan I, . 2005. It's Time to Go Public with Neuroethics. The American Journal of Bioethics. null	Gindro, S, Mordini, E, . 1998. Ethical, legal and social issues in brain research. Current Opinion in Psychiatry. Brain Research is a rapidly expanding field of science. Neuroscience in general is one of the areas of contemporary biology characterized by a growing number of important achievements, not the least of which is the ordinary treatment of psychiatric and neurological disorders. This pro…		Gillett, Grant R, Honeybul, S, Ho, K M, Lind, C R, . 2010. Neurotrauma and the RUB: where tragedy meets ethics and science. J Med Ethics. Decompressive craniectomy is a technically straightforward procedure whereby a large section of the cranium is temporarily removed in cases where the intracranial pressure is dangerously high. While its use has been described for a number of conditions, it is i…	Servello, Domenico, Sassi, Marco, Brambilla, Arianna, Porta, Mauro, Haq, Ihtsham, Foote, Kelly D, Okun, Michael S, . 2009. De novo and rescue DBS leads for refractory Tourette syndrome patients with severe comorbid OCD: a multiple case report. Journal of Neurology. Invasive treatment for Gilles de la Tourette syndrome has shown interesting results in a number of published reports; it seems to be …	Metzinger, Thomas K, . 2012. Neuroethics of Pharmaceutical Cognitive Enhancement: The First Ten Years - Current Problems and Practical Guiding Principles. Fortschritte Der Neurologie Psychiatrie. An evaluating survey of the development of the neuroethics of pharmaceutical cognitive enhancement (PCE) during the last decade, focussing on the situation in Germany, has been undertaken. This article p…	Von Wild, K, . 2008. Neuroethics with regard to treatment limiting and withdrawal of nutrition and hydration in long lasting irreversible full state apallic syndrome and minimal conscious state. J Med Life. INTRODUCTION: Epidemiology in Europe shows constantly increasing figures for the Apallic Syndrome (AS)/Vegetative State (VS) as a consequence of advanced rescue, emergency services, intensive …		Arrhenius, Gustaf, . 2008. Life Extension versus Replacement. Journal of Applied Philosophy. It seems to be a widespread opinion that increasing the length of existing happy lives is better than creating new happy lives although the total welfare is the same in both cases, and that it may be better even when the total welfare is lower in the outcome with extended lives. I shall discuss two intere…	Giummarra, Melita, Bradshaw, John, Nicholls, Michael, Hilti, Leonie, Brugger, Peter, . 2011. Body Integrity Identity Disorder: Deranged Body Processing, Right Fronto-Parietal Dysfunction, and Phenomenological Experience of Body Incongruity. Neuropsychol Rev. Body integrity identity disorder (BIID) is characterised by profound experience of incongruity between the biological and desired body struc…	Gillett, Grant R, . 2009. The subjective brain, identity, and neuroethics. Am J Bioeth. The human brain is subjective and reflects the life of a being-in-the-world-with-others whose identity reflects that complex engaged reality. Human subjectivity is shaped and in-formed (formed by inner processes) that are adapted to the human life-world and embody meaning and the relatedness of a human being. …	Panksepp, Jaak, . 2011. The basic emotional circuits of mammalian brains: do animals have affective lives?. Neurosci Biobehav Rev. The primal affects are intrinsic brain value systems that unconditionally and automatically inform animals how they are faring in survival. They serve an essential function in emotional learning. The positive affects index "comfort zones" that support survival, while …	Illes, Judy, Rosen, Allyson C, Greicius, M, Racine, Eric, . 2007. Prospects for Prediction. Annals of the New York Academy of Sciences. This article focuses on the prospects and ethics of using neuroimaging to predict Alzheimer's disease (AD). It is motivated by consideration of the historical roles of science in medicine and society, and considerations specifically contemporary of capabilities i…	Racine, Eric, Forlini, Cynthia, . 2010. Cognitive Enhancement, Lifestyle Choice or Misuse of Prescription Drugs?. Neuroethics. The prospects of enhancing cognitive or motor functions using neuroscience in otherwise healthy individuals has attracted considerable attention and interest in neuroethics (Farah et al., Nature Reviews Neuroscience 5:421?425, 2004 ; Glannon Journal of Medical Ethics 32:7…	Martins, A T, Faisca, L M, Esteves, F, Muresan, A, Reis, A, . 2012. Atypical moral judgment following traumatic brain injury. Judgment and Decision Making. Previous research has shown an association between emotions, particularly social emotions, and moral judgments. Some studies suggested an association between blunted emotion and the utilitarian moral judgments observed in patients with prefron…
[truncated: 559 more rows]

## Sheet: Categories per MND-Publication
Title of publication	Abstract	Category
Vulnerable populations in neuroscience nursing research	Patients with neuroscience problems offer a wealth of data that can be collected as part of a research study. However, these patients are vulnerable to misunderstanding research purposes and procedures. They are also at risk for feeling pressured to participate in a study if they think it will make them recover or survive. In many instances, these neuroscience problems are devastating and even li…	CAT_(Medical) Research and Medicine (1),
State Neutrality and the Ethics of Human Enhancement Technologies	Robust technological enhancement of core cognitive capacities is now a realistic possibility. From the perspective of neutralism, the view that justifications for public policy should be neutral between reasonable conceptions of the good, only members of a subset of the ethical concerns serve as legitimate justifications for public policy regarding robust technological enhancement. This paper pro…	CAT_(Neuro)science and society (2), CAT_Enhancement (1),
Bad News about Bad News: The Disclosure of Risks to Insurability in Research Consent Processes	One of the phenomena associated with research is oincidental findings,o that is, unexpected findings made during the research, and outside the scope of the research, which have potential health importance. One underappreciated risk of incidental findings is the potential loss of the research subject's insurability; or if a research subject fails to disclose incidental findings when applying for i…	CAT_(Medical) Research and Medicine (1), CAT_Neuroimaging (4),
Religion and Suicide	Religion impacts suicidality. One?s degree of religiosity can potentially serve as a protective factor against suicidal behavior. To accurately assess risk of suicide, it is imperative to understand the role of religion in suicidality. PsycINFO and MEDLINE databases were searched for published articles on religion and suicide between 1980 and 2008. Epidemiological data on suicidality across four …
[truncated: 2,292 more rows]

## Sheet: Categories per year
	(Medical) Research and Medicine	CAT_Medical Research	(Neuro)science and society	CAT_Neuroscience and Society	Enhancement	CAT_Enhancement	Neuroimaging	CAT_Neuroimaging	Brain Death / Sever disorders of consciousness	CAT_Brain Death	Philosophy of Mind and Consciousness	CAT_Philososphy of Mind	Psychopharmacology	CAT_Psychopharmacology	Moral Theory	CAT_Moral Theory	Legal Studies	CAT_Legal Studies	Psychiatric and neurodegenerative diseases and disorders	CAT_Psychiatric and neurodegenerative disorders	Molecular / Genetics	CAT_Molecular Neurobiology	Neurosurgery	CAT_Neurosurgery	Brain stimulation	CAT_Brain Stimulation	Addiction	CAT_Addiction	Social and Econ neuroscience	CAT_Social and Economic neuroscience
[truncated: 19 more rows]

[truncated: 5 more sheets: Connectivity of Categories, Authors per Category, Detailed info on top authors, Journals per Category, Biomed vs. SSH Journals]
