# Supplementary material for: Neuroethics 1995–2012. A Bibliometric Analysis of the Guiding Themes of an Emerging Research Field
Source: Front Hum Neurosci. 2016 Jul 1;10:336. doi: 10.3389/fnhum.2016.00336 (PMC4929847; doi:10.3389/fnhum.2016.00336)
Supplement: Supplementary file 5 [file DataSheet1.ZIP › The_first_Decade_of_Neuroethics_Data_Analysis_Part_II_final.xlsx]

## Sheet: Journals per year
Journals (at least 3 pubs within one category)	1995-2003	2004	2005	2006	2007	2008	2009	2010	2011	2012
acad psychiatry (3)							1
account res (3)						1			1	1
acta psychiatr scand (3)	1			1
addict behav (3)		1								1
addiction (3)							1		1	1
ajnr am j neuroradiol (3)	1	1
ajob neuroscience (13)								1	1	1
am j bioethics (10)			1	1	1	1	1		1
anesth analg (3)								1
anim behav (3)					1
ann ny acad sci (3)	1	1			1	1
arch gen psychiat (5)	1						1			1
arch neurol (3)							1		1
aviation, space, and environmental medicine (3)					1
behav sci law (3)							1
bioethics (11)	1			1		1	1	1	1	1
br j anaesth (4)										1
brain cogn (3)							1		1
brain stimul (3)									1
camb q healthc ethic (3)					1
cereb cortex (3)						1	1		1
cerebrum (3)		1
clin neurophysiol (3)							1
conscious cogn (15)			1			1			1
cortex (12)									1
crit care med (3)							1	1	1
curr opin neurol (3)							1
curr opin psychiatr (3)				1		1	1		1
ethik med (3)				1
eur arch psy clin n (5)								1
fortschr neurol psyc (3)	1		1				1	1		1
front integr neurosci (5)									1
frontiers in human neuroscience (3)										1
harv rev psychiatry (4)						1
hastings cent rep (3)	1	1	1			1	1	1	1	1
hum brain mapp (3)						1	1		1
int congr ser (4)	1
int j law psychiatry (3)						1	1		1	1
int j neuropsychop (4)									1	1
int s techn pol inn (6)	1
j am acad psychiatry law (3)						1
j bioethic inq (3)					1		1		1
j clin ethics (4)								1	1
j clin neurosci (3)	1						1
j cogn neurosci (6)						1	1		1
j law med ethics (3)						1	1	1
j med ethics (11)	1	1		1	1	1	1	1	1	1
j neurol (10)						1			1	1
j neurosurg (4)						1	1	1
j trauma (3)							1	1	1
jama (3)	1		1	1	1	1	1
journal of applied philosophy (3)						1	1		1	1
med health care philos (3)					1		1	1		1
med hypotheses (4)	1			1	1	1	1
mind & society (4)							1
mind mach (4)							1		1	1
mol psychiatry (4)							1		1
nat rev neurosci (3)		1
nature (3)	1		1	1	1		1		1	1
nature neuroscience (3)	1		1		1	1	1	1
nervenarzt (3)	1	1	1	1			1		1
neurobiol aging (4)							1
neurocrit care (3)						1	1		1
neuroethics: defining the issues in theory, practice and policy (3)			1
neuroethics: mapping the field; conference proceedings; may 13-14, 2002 san francisco, california (5)	1
neuroethics (15)						1	1	1	1	1
neuroimage (17)	1	1		1		1	1		1	1
neurol sci (7)										1
neurology (11)	1	1			1	1	1	1	1
neuromodulation (3)					1				1	1
neuromol med (3)							1
neuron (3)	1	1			1		1	1	1	1
neuropsychol rev (18)									1
neuropsychologia (3)					1	1		1	1
neurosci res (3)					1		1
neurosurg focus (4)						1	1	1	1
neurotherapeutics (3)					1
p natl acad sci usa (3)	1						1	1	1
perspect biol med (3)				1				1	1
phenomenol cogn sci (6)							1			1
philos psychol (10)	1	1	1	1	1
philos stud (3)							1
philosophical transactions of the royal society b: biological sciences (5)		1
plos biol (3)		1			1				1	1
plos one (6)						1		1	1	1
poiesis & praxis (4)				1			1
prog brain res (3)			1				1
psychiatr clin north am (14)	1		1			1	1			1
psychiatr serv (3)				1			1
psychiatrie und psychotherapie (7)						1	1
radiology (3)							1		1
review of philosophy and psychology (3)										1
schizophr bull (3)	1
schizophr res (3)		1		1
sci am (4)	1	1	1					1	1
sci educ-netherlands (3)							1
sci eng ethics (10)							1		1	1
soc cogn affect neurosci (4)				1					1	1
soc neurosci (4)									1
soc sci med (3)				1		1	1
sociol health illn (3)									1	1
synthese (3)						1	1			1
theor med bioeth (3)							1	1		1
trends cogn sci (3)			1	1			1		1
world neurosurg (4)									1	1
journals/year	25	16	14	19	20	32	58	24	50	34	29.6667
		-13.6667	-15.6667	-10.6667	-9.66667	2.33333	28.3333	-5.66667	20.3333	4.33333
pulibcations/year		83	131	127	156	248	590	145	348	261	232.111
publications/year Neuroethics + AJOB-N		0	0	0	0	20	17	120	104	103	40.4444
publications/year Neuroethics		0	0	0	0	20	17	22	28	29	12.8889
publications/year AJOB-N		0	0	0	0	0	0	98	76	74	27.5556
publications/journal		5.1875	9.35714	6.68421	7.8	7.75	10.1724	6.04167	6.96	7.67647	7.51438
Journals total (105)
% of Articles in Neuroethics and AJOB-N		0	0	0	0	8.06452	2.88136	82.7586	29.8851	39.4636	32.6106

## Sheet: Journals per Category
CAT_(Medical) Research and Medicine		CAT_(Neuro)science and society		CAT_Addiction		CAT_Brain Death / Sever disorders of consciousness		CAT_Brain stimulation		CAT_Enhancement		CAT_Legal Studies		CAT_Molecular Neurobiology and Genetics		CAT_Moral Theory		CAT_Neuroimaging		CAT_Neurosurgery		CAT_Philosophy of Mind and Consciousness		CAT_Psychiatric and neurodegenerative diseases and disorders		CAT_Psychopharmacology		CAT_Social and Econ neuroscience
am j bioethics (25)	SSH	neuroethics-neth (15)	SSH	neuroethics-neth (9)	SSH	am j bioethics (14)	SSH	ajob neuroscience (13)	SSH	neuroethics-neth (16)	SSH	neuroethics-neth (18)	SSH	neuromol med (3)	biomed	neuroethics-neth (33)	SSH	neuroimage (17)	biomed	am j bioethics (18)	SSH	neuroethics-neth (17)	SSH	neuroethics-neth (29)	SSH	neuroethics-neth (18)	SSH	conscious cogn (6)	biomed
j med ethics (11)	SSH	nat rev neurosci (9)	biomed	addiction (4)	SSH	neurology (8)	biomed	j neurol (7)	biomed	ajob neuroscience (7)	SSH	am j bioethics (12)	SSH	am j bioethics (3)	SSH	ajob neuroscience (13)	SSH	neuroethics-neth (17)	SSH	j med ethics (15)	SSH	conscious cogn (15)	biomed	j neurol (27)	biomed	j med ethics (6)	SSH	int s techn pol inn (6)	SSH
neurology (8)	biomed	am j bioethics (8)	SSH	jama (3)	biomed	bioethics (8)	SSH	front integr neurosci (6)	biomed	j med ethics (6)	SSH	neurology (8)	biomed			philos psychol (10)	SSH	am j bioethics (15)	SSH	bioethics (11)	SSH	am j bioethics (12)	SSH	neuropsychol rev (18)	biomed	bioethics (6)	SSH	trends cogn sci (6)	biomed
bioethics (8)	SSH	sci eng ethics (8)	SSH	ajob neuroscience (3)	SSH	j med ethics (7)	SSH	j clin ethics (5)	SSH	neurology (6)	biomed	int j law psychiatry (8)	SSH			trends cogn sci (9)	biomed	cortex (12)	biomed	neurosurg focus (7)	biomed	sci eng ethics (10)	SSH	ajob neuroscience (16)	SSH	neuroethics: mapping the field; conference proceedings; may 13-14, 2002 san francisco, california (5)	SSH	nature (5)	biomed
neuroethics-neth (7)	SSH	neurology (6)	biomed			neurocrit care (7)	biomed	j med ethics (5)	SSH	journal of applied philosophy (4)	SSH	sci eng ethics (8)	SSH			soc cogn affect neurosci (7)	biomed	sci eng ethics (10)	SSH	ajob neuroscience (7)	SSH	philos psychol (8)	SSH	der nervenarzt (15)	biomed	neurology (5)	biomed	soc cogn affect neurosci (5)	biomed
int j law psychiatry (6)	SSH	ajob neuroscience (6)	SSH			hastings cent rep (6)	SSH	brain stimul (4)	biomed	bioethics (4)	SSH	behav sci law (5)	SSH			sci eng ethics (7)	SSH	j neurol (10)	biomed	j clin ethics (4)	SSH	prog brain res (7)	biomed	psychiatr clin north am (14)	biomed	ajob neuroscience (5)	SSH	neuroimage (5)	biomed
jama (6)	biomed	ann ny acad sci (5)	biomed			br j anaesth (5)	biomed	neurology (4)	biomed	aviation, space, and environmental medicine (4)	biomed	hastings cent rep (5)	SSH			bioethics (7)	SSH	neuropsychol rev (9)	biomed	j neurosurg (4)	biomed	bioethics (7)	SSH	j med ethics (13)	SSH	aviation, space, and environmental medicine (5)	biomed	arch gen psychiat (5)	biomed
j clin ethics (5)	SSH	journal of applied philosophy (4)	SSH			neuroethics-neth (5)	SSH	jama (4)	biomed	nature (3)	biomed	cortex (5)	biomed			j cogn neurosci (6)	biomed	int s techn pol inn (9)	biomed	world neurosurg (4)	biomed	phenomenol cogn sci (6)	SSH	bioethics (13)	SSH	am j bioethics (4)	SSH	neuron (5)	biomed
neuroethics: defining the issues in theory, practice and policy (5)	SSH	psychiatr clin north am (4)	biomed			jama (5)	biomed	neurosurg focus (4)	biomed	cerebrum (3)	biomed	philosophical transactions of the royal society b: biological sciences (5)	biomed			prog brain res (6)	biomed	neuropsychologia (9)	biomed	br j anaesth (4)	biomed	neurology (6)	biomed	neurology (11)	biomed	der nervenarzt (4)	biomed	nat rev neurosci (4)	biomed
curr opin psychiatr (5)	biomed	int j neuropsychop (4)	biomed			j law med ethics (4)	SSH	bioethics (4)	SSH	nat rev neurosci (3)	biomed	j med ethics (5)	SSH			neuropsychologia (6)	biomed	neuron (9)	biomed	neuroethics-neth (4)	SSH	ajob neuroscience (5)	SSH	am j bioethics (10)	SSH	psychiatr clin north am (4)	biomed	mind & society (4)	SSH
der nervenarzt (5)	biomed	sci educ-netherlands (3)	SSH			crit care med (4)	biomed	clin neurophysiol (3)	biomed	ethik med (3)	SSH	bioethics (5)	SSH			soc neurosci (6)	biomed	nature (7)	biomed	neurocrit care (4)	biomed	ann ny acad sci (4)	biomed	nat rev neurosci (8)	biomed	fortschr neurol psyc (4)	biomed	soc neurosci (4)	biomed
psychiatr clin north am (5)	biomed	account res (3)	biomed			prog brain res (3)	biomed	addiction (3)	SSH			neuroethics: defining the issues in theory, practice and policy (3)	SSH			neuroimage (5)	biomed	soc cogn affect neurosci (7)	biomed	j trauma (3)	biomed	nat rev neurosci (4)	biomed	poiesis & praxis (8)	SSH	int j neuropsychop (4)	biomed	behav sci law (3)	SSH
sci eng ethics (5)	SSH	j med ethics (3)	SSH			anesth analg (3)	biomed	curr opin psychiatr (3)	biomed			curr opin psychiatr (3)	biomed			behav sci law (5)	SSH	neurology (7)	biomed	neurotherapeutics (3)	biomed	cortex (4)	biomed	arch gen psychiat (8)	biomed	nat rev neurosci (3)	biomed	neuropsychologia (3)	biomed
cortex (4)	biomed	soc sci med (3)	SSH			curr opin neurol (3)	biomed					nat rev neurosci (3)	biomed			nat rev neurosci (5)	biomed	nat rev neurosci (7)	biomed	anesth analg (3)	biomed	mind mach (4)	SSH	fortschr neurol psyc (8)	biomed	neuropsychol rev (3)	biomed	int j law psychiatry (3)	SSH
j law med ethics (4)	SSH											j law med ethics (3)	SSH			int j law psychiatry (5)	SSH	p natl acad sci usa (7)	biomed	neurology (3)	biomed	int j law psychiatry (4)	SSH	curr opin psychiatr (8)	biomed	schizophr bull (3)	biomed	p natl acad sci usa (3)	biomed
account res (4)	biomed											j am acad psychiatry law (3)	SSH			theor med bioeth (5)	SSH	cereb cortex (7)	biomed	hastings cent rep (3)	SSH	j neurol (4)	biomed	psychiatrie und psychotherapie (7)	biomed	nervenarzt (3)	biomed	cereb cortex (3)	biomed
acad psychiatry (3)	biomed											plos biol (3)	biomed			journal of applied philosophy (4)	SSH	arch gen psychiat (6)	biomed	nat rev neurosci (3)	biomed	soc neurosci (4)	biomed	neurol sci (7)	biomed	clin pharmacol ther (3)	biomed	nature neurosciece (3)	biomed
ann ny acad sci (3)	biomed											fortschr neurol psyc (3)	biomed			am j bioethics (4)	SSH	plos one (6)	biomed	j law med ethics (3)	SSH	medicine, health care and philosophy (4)	SSH	schizophr res (7)	biomed	addict behav (3)	biomed	neuroethics-neth (3)	SSH
neuromodulation (3)	biomed											medicine, health care and philosophy (3)	SSH			p natl acad sci usa (4)	biomed	j cogn neurosci (6)	biomed	theor med bioeth (3)	SSH	anesth analg (3)	biomed	medicine, health care and philosophy (6)	SSH
j bioethic inq (3)	SSH															j med ethics (4)	SSH	trends cogn sci (6)	biomed	j clin neurosci (3)	biomed	curr opin neurol (3)	biomed	eur arch psy clin n (5)	biomed
radiology (3)	biomed															nature (3)	biomed	brain cognition (5)	biomed	arch neurol (3)	biomed	neuroethics: defining the issues in theory, practice and policy (3)	SSH	front integr neurosci (5)	biomed
upd int car (3)	biomed															perspect biol med (3)	biomed	behav sci law (5)	SSH	jama (3)	biomed	journal of applied philosophy (3)	SSH	neuromol med (5)	biomed
ajob neuroscience (3)	SSH															neuroethics: defining the issues in theory, practice and policy (3)	SSH	jama (5)	biomed			hastings cent rep (3)	SSH	jama (5)	biomed
crit care med (3)	biomed															der nervenarzt (3)	biomed	sci am (4)	biomed			review of philosophy and psychology (3)	SSH	sci am (4)	biomed
																psychiatr clin north am (3)	biomed	neuroethics: defining the issues in theory, practice and policy (4)	SSH			trends cogn sci (3)	biomed	soc cogn affect neurosci (4)	biomed
																cereb cortex (3)	biomed	hastings cent rep (4)	SSH			schizophr res (3)	biomed	j clin ethics (4)	SSH
																neuron (3)	biomed	poiesis & praxis (4)	SSH			synthese (3)	SSH	neurobiol aging (4)	biomed
																anim behav (3)	biomed	int congr ser (4)	biomed			philos stud (3)	SSH	mol psychiatry (4)	biomed
																medicine, health care and philosophy (3)	SSH	ann ny acad sci (4)	biomed					int congr ser (4)	biomed
																aviation, space, and environmental medicine (3)	biomed	curr opin psychiatr (4)	biomed					nervenarzt (4)	biomed
																		int j law psychiatry (4)	SSH					med hypotheses (4)	biomed
science and medicine journals																		bioethics (4)	SSH					harv rev psychiatry (4)	biomed
																		prog brain res (3)	biomed					behav sci law (4)	SSH
																		nat neurosci (3)	biomed					int j law psychiatry (4)	SSH
																		plos biol (3)	biomed					neurotherapeutics (3)	biomed
																		ajnr am j neuroradiol (3)	biomed					brain stimul (3)	biomed
																		cerebrum (3)	biomed					neuroimage (3)	biomed
																		ajob neuroscience (3)	SSH					neuroethics: defining the issues in theory, practice and policy (3)	SSH
																		j med ethics (3)	SSH					hastings cent rep (3)	SSH
																		soc cogn affect neur (3)	biomed					schizophr bull (3)	biomed
																		neurocrit care (3)	biomed					camb q healthc ethic (3)	SSH
																		brain cogn (3)	biomed					acad psychiatry (3)	biomed
																		acta psychiatr scand (3)	biomed					psychiatr serv (3)	biomed
																		neurosci res (3)	biomed					sociol health illn (3)	SSH
																		radiology (3)	biomed					ann ny acad sci (3)	biomed
																		frontiers in human neuroscience (3)	biomed					acta psychiatr scand (3)	biomed
																		hum brain mapp (3)	biomed					med health care philos (3)	SSH
																								int j neuropsychop (3)	biomed
																								soc neurosci (3)	biomed
Journals		Journals		Journals		Journals		Journals		Journals		Journals		Journals		Journals		Journals		Journals		Journals		Journals		Journals		Journals
biomed	12	biomed	5	biomed	1	biomed	8	biomed	8	biomed	5	biomed	7	biomed	1	biomed	17	biomed	35	biomed	13	biomed	12	biomed	34	biomed	18	biomed	13
SSH	12	SSH	9	SSH	3	SSH	6	SSH	5	SSH	6	SSH	12	SSH	1	SSH	13	SSH	12	SSH	9	SSH	16	SSH	15	SSH	12	SSH	5
Sum	24	Sum	14	Sum	4	Sum	14	Sum	13	Sum	11	Sum	19	Sum	2	Sum	30	Sum	47	Sum	22	Sum	28	Sum	49	Sum	30	Sum	18
Publications		Publications		Publications		Publications		Publications		Publications		Publications		Publications		Publications		Publications		Publications		Publications		Publications		Publications		Publications
biomed	51	biomed	28	biomed	3	biomed	38	biomed	35	biomed	19	biomed	30	biomed	3	biomed	78	biomed	197	biomed	47	biomed	60	biomed	220	biomed	44	biomed	57
SSH	86	SSH	53	SSH	16	SSH	44	SSH	30	SSH	40	SSH	78	SSH	3	SSH	103	SSH	82	SSH	68	SSH	95	SSH	122	SSH	44	SSH	19
Summ	137	Summ	81	Summ	19	Summ	82	Summ	65	Summ	59	Summ	108	Summ	6	Summ	181	Summ	279	Summ	115	Summ	155	Summ	342	Summ	88	Summ	76
Subject-category	Total number of journals	Share of biomedical science journals in %	Share of SSH journals in %	Total number of articles	Share of articles in biomedical science journals in %	Share of articles in SSH Journals in %
Psychiatric and neurodegenerative diseases and disorders	49	69.39	30.61	342	64.33	35.67
Neuroimaging	47	74.47	25.53	279	70.61	29.39
Moral theory	30	56.67	43.33	181	43.09	56.91
Philosophy of Mind and consciousness	28	42.86	57.14	155	38.71	61.29
Medical research and Medicine	24	50.00	50.00	137	37.23	62.77
Neurosurgery	22	59.09	40.91	115	40.87	59.13
Legal Studies	19	36.84	63.16	108	27.78	72.22
Neuroscience & Society	14	35.71	64.29	81	34.57	65.43
Psychopharmacology	18	66.67	33.33	88	50.00	50.00
Social and economic neuroscience	18	72.22	27.78	76	75.00	25.00
Brain death / Severe disorders of consciousness	14	57.14	42.86	82	46.34	53.66
Brain stimulation	13	61.54	38.46	65	53.85	46.15
Enhancement	11	45.45	54.55	59	32.20	67.80
Molecular Neurobiology and Genetics*	2	50.00	50.00	6	50.00	50.00
Addiction	4	25.00	75.00	19	15.79	84.21

## Sheet: Authors by initial training
Name	Initial training	PHD, MD?	Current affiliation	Professor or researcher of…	Country of host institution	Top Author in the categories of…
Adrian Carter	?	PhD	UQ Centre for Clinical Research, The University of Queensland	Addiction neuroethics	Australia	Addiction
C J Barrios	?	?	Department of Neurosurgery, Hospital of the University of Pennsylvania, Philadelphia	Neurosurgery	US	Addiction
CR Lind	?	?	Centre for Neuromuscular and Neurological Disorders, University of Western Australia	?	Australia	Brain Death
D Manthey	?	?	?	?	?	Molecular Neurobiology and Genetics
David R. Thorne	?	?	Department of Neurobiology and Behavior, Division of Neuropsychiatry, Walter Reed Army Institute of Research	?	US	Psychopharmacology
Elaine Snell	?	?	European Dana Alliance for the Brain, Snell Communications Ltd, Science, Medicine and Health / British Neuroscience Association	Chief Executive Officer at BNA	UK	Science Communication
Fabien Perrin	?	?	Université de Lyon	?	France	Brain Computer Interfaces
G J Wang	?	PhD	Bookhaven Natoinal Laboratory	Addiction neuroscience	US	Addiction
Geena Sankoorikal	?	?	Center for Cognitive Neuroscience, University of Pennsylvania	?	US	Enhancement
Hubert Doucet	?	PhD	Universite de Montreal	Bioethics	Canada	Molecular Neurobiology and Genetics
J H Stephen	?	?	Department of Neurosurgery, Hospital of the University of Pennsylvania, Philadelphia	Neurosurgery	US	Addiction
Kate D Fenton	?	?	University of the West of England, Bristol	?	UK	Social Implications
Lindsey Kirsch-Darrow	?	PhD	Division of Rehabilitation Psychology and Neuropsychology, Department of Physical, Medicine & Rehabilitation, The Johns Hopkins School of Medicine, Baltimore, MD	?	US	Brain Stimulation, Neurosurgery
Mary A. Kautz	?	?	Walter Reed Army Institute of Research	?	US	Psychopharmacology
Nancy Jo Wesenstein	?	?	Walter Reed Army Institute of Research, Division of Psychiatry and Neuroscience, Behavioural Biology	Neurobiology	US	Medical Research, Philosophy of Mind and Consciousness, Psychopharmacology
Nozomi Mizushima	?	?	Interfaculty Initiative in Information Studies, University of Tokyo, Tokyo	?	Japan	Brain Computer Interfaces
Osamu Sakura	?	PhD	University of Tokyo, Interdisciplinary Information Studies	Cultural and Human Information Studies	Japan	Medical Research, Legal Studies, Social Implications, Social Neuroscience
P H Sonninen	?	?	Turku University Central Hospital	?	Finland	Brain Death
Paul A. Howard-Jones	?	PhD	Graduate School of Education, University of Bristol	Reader in Neuroscience and Education	UK	Social Implications
S L Owen	?	D.Phil	Centre for Simulation in Healthcare, University of Portsmouth	?	UK	Brain Stimulation, Neuroimaging
Wayne D. Hall	?	PhD	University of Queensland, UQ center for clinical research	Addiction neuroethics	Australia	Addiction, Enhancement, Legal Studies, Psychopharmacology
Hideaki Koizumi	?	PhD	Advanced Research Laboratory, Hitachi Ltd	Senior Chief Scientist of Hitachi's Research & Development Group	Japan	Social Implications
Eric Racine	Applied human sciences	PhD	McGill University, Institute for Clinical Research	Neuroethics	Canada	Medical Research, Addiction, Brain Death, Brain Stimulation, Enhancement, Legal Studies, Neuroimaging, Neurosurgery, Philosophy of Mind and Consciousness; Psychiatric and neurodegenerative diseases, Science Communication, Psychopharmacology, Social Implications
Tamami Fukushi	Behavioral science	PhD	Japan Science and Technology Agency, Center for Research on Brain-Science&Society	Neuroethics and Neurophysiology	Japan	Social Implications, Social Neuroscience
Craig Nicholson	Biochemistry	BSc	MA Healthcare	Editor, International Journal of Palliative Nursing and British Journal of Neuroscience Nursing	UK	Science Communication
Elisabeth Hildt	Biochemistry + Bioethics	PhD	Head of Research Group in Neuroethics, Philosophy Department, University of Mainz	Medical Ethicist	Germany	Enhancement
James Giordano	Biochemistry + Bioethics	PhD	Division of Integrative Physiology, Department of Biochemistry, Interdisciplinary Program in Neuroscience, Georgetown University, Washington, DC	Chief of the Neuroethics Studies Program in the Pellegrino Center for Clinical Bioethics,	US	Philosophy of Mind and Consciousness
Orfek Bar-Ilhan	Biology	MSc	The Stanford Center for Biomedical Ethics	?	US	Science Communication
Jens Clausen	Biology, Philosophy	PhD	Department of Medical Ethics, University of Tübingen	Professor of Biomedical Ethics	Germany	Brain Computer Interfaces
Sofia Lombera	Biomedicine, Bioscience and Society	MSc	National Core for Neuroethics at University of British Columbia	Research and Global Partnerships Manager	Canada	Social Implications
Thorsten Galert	Chemistry, Philosophy	PhD	Deutsches Referenzzentrum für Ethik in den Biowissenschaften	Mitarbeiter der wissenschaftlichen Abteilung	Germany	Brain Computer Interfaces
Dawn Bowers	Clinical Psychology	PhD	Centre for Movement Disorders and Neurorestauration, University of Florida	Professor in Clinical and Health Psychology, Neurology	US	Brain Stimulation, Neurosurgery, Psychiatric and neurodgenerative diseases
Rebecca Saxe	Cognitive neuroscience	PhD	MIT, Department of Brain and Cognitive Sciences	Cognitive neuroscience	US	Moral Theory, Neuroimaging, Philosophy of Mind and Consciousness
Alan G. Sanfey	Cognitive Psychology	PhD	Department of Psychology, University of Arizona	Associate Professor	US	Social Neuroscience
Fiery Cushman	Cognitive Psychology	PhD	Assistant Professor, Department of Psychology, Harvard University	Moral Psychology Research Lab	US	Moral Theory
Frank Krüger	Cognitive Psychology	PhD	National Institute of Neurological Disorders and Stroke, National Institutes of Health, Bethesda	?	US	Neuroimaging
Jeremy R. Gray	Cognitive Psychology	PhD	Department of Psychology, Michigan State University	Professor of Psychology	US	Social Implications
Liane L Young	Cognitive Psychology	PhD	Boston College, Department of Psychology	Morality	US	Legal Studies, Moral Theory, Neuroimaging, Philosophy of Mind and Consciousness, Social Neuroscience
Stephan Schleim	Cognitive Science, Philosophy	PhD	University of Groningen	Assistant Professor of History of Psychology	The Netherlands	Legal Studies, Moral Theory
Anders Sandberg	Computational Neuroscience	PhD	James Martin Research Fellow at the Future of Humanity Institute, Faculty of Philosophy, University of Oxford	Research Fellow at the Future of Humanity Institute	UK	Enhancement
Simon M Outram	Cultural Anthropology, Science and Technology	PhD	Institute of Sports, Exercise and Active Living, Victoria University, Melbourne	Research Fellow	Australia	Enhancement, Psychopharmacology
Ernst Feher	Economics	PhD	Global Distinguished Professor in Economics at New York University	Director of the UBS International Center of Economics in Society at the	Switzerland	Social Neuroscience
Bert De Smedt	Educational Science	PhD	Parenting and Special Education Research Group, KU Leuven	Assistant professor in Educational Neuroscience	Belgium	Social Implications
Barbara J Sahakian	Experimental Psychology	PhD	Cambridge University, Department of Psychiatry	Neuropsychiatry	UK	Medical Research, Addiction, Brain Death, Enhancement, Psychiatric and Neurodegenerative Diseases, Psychopharmacology, Science Communication
Martha Farah	Experimental Psychology	PhD	University of Pennsylvania, Center for Neuroscience and Society	Natural Sciences	US	Medical Research, Enhancement, Philosophy of Mind and Consciousness
Thomas J. Balkin	Experimental Psychology	PhD	Walter Reed Army Institute of Research, Division of Psychiatry and Neuroscience, Behavioural Biology	Neurobiology	US	Medical Research, Philosophy of Mind of consciousness, Psychopharmacology
Trevor W Robbins	Experimental Psychology	PhD	Department of Psychology, Cambridge University	Neuroscience	UK	Medical Research, Addiction, Psychopharmacology
Kerri Smith	Journalist	?	Nature	Editor of Natur Podcast	UK	Molecular Neurobiology and Genetics
Henry T Greely	Law	JD	Stanford Law School	Law and neuroethics	US	Legal Studies, Neurosurgery
Oliver R Goodenough	Law	JD	Vermont Law School	Professor of Law	US	Legal Studies
Stacey A Tovino	Law	JD + PhD	Drake University Law School	Associate Professor of Law	US	Legal Studies
Stephen J Morse	Law	JD + PhD	University of Pennsylvania, Law School	Psychology and Law in Psychiatry	US	Legal Studies
Peter McKnight	Law, Jounalism, Philosophy, Psychology	?	Columnist, Vancouver Sun, Vancouver	Adjunct professor of Criminology at Simon Fraser University	Canada	Science Communication
Paul M. Thompson	Mathematics, Classics, Neuroscinece	PhD	Laboratory of Neuroimaging, UCLA School of Medicine, Los Angeles	Professor of Neurology and Biomedical Engineering	US	Social Implications
Alexander Kurz	Medical Doctor	MD + PhD	Neurochemistry and Neurogenetics Laboratory, Department of Psychiatry and Psychotherapy, Technische Universität München	Oberarzt	Germany	Molecular Neurobiology and Genetics, Psychiartic and neurodegenerative diseases
Alvaro Pascual-Leone	Medical Doctor	MD + PhD	Berenson-Allen Centre for Non-Invasive Brain Stimulation, Harvard University	Professor of Neurology	US	Brain Stimulation
Andres M Lozano	Medical Doctor	MD + PhD	Division of Brain Imaging & Behaviour Systems - Neuroscience, Toronto Western Research Institute (TWRI	Dan Family Chair in Neurosurgery, University of Toronto	Canada	Brain Stimulation, Neurosurgery
Betty J. Pfefferbaum	Medical Doctor	MD	Department of Psychiatry and Behavioral Sciences, College of Medicine, University of Oklahoma Health Sciences Center, Oklahoma City	Psychiatrist	US	Science Communication
Bruce E. Wexler	Medical Doctor	MD	Yale University School of Medicine	Professor Emeritus of and Senior Research Scientist in Psychiatry	US	Psychiatric and neurodegenerative diseases
Caroline Bonertz	Medical Doctor	MD	Katholisches Klinikum Mainz	Medical Doctor	Germany	Addiction, Enhancement
Daniel D Langleben	Medical Doctor	MD	Department of Psychiatry, Perlman Medical School, University of Pensylvania	Psychiatry	US	Medical Research, Legal Studies
Dominic Wilkinson	Medical Doctor	MD + PhD	Oxford Uehiro Centre for Practical Ethics	Medical Ethics	UK	Brain Death
Fabio Formaglio	Medical Doctor	MD	Pain Medicine Center, Scientific Institute and Hospital San Raffaele, Milano	Neurology	Italy	Brain Death, Philosophy of Mind and Consciousness
Farid F Youssef	Medical Doctor	PhD	Department of Pre-Clinical Sciences, Faculty of Medical Sciences, University of the West Indies	Lecturer	Trinidad and Tobago	Brain Computer Interfaces
George Ainslie	Medical Doctor	MD + PhD	Department of Veterans Affairs Medical Center, Coatesville, PA and School of Economics, University of Cape Town, South Africa	Professor of Economics	Us + South Africa	Social Neuroscience
Grant R Gillett	Medical Doctor	MD + PhD	University of Otago, Division of Health Sciences	Bioethics	New Zealand	Brain Death, Neurosurgery
Gregory L. Belenky	Medical Doctor	MD	Walter Reed Army Institute of Research	?	US	Psychopharmacology
Gustave Moonen	Medical Doctor	MD + PhD	Department of Neurology, Université de Liège	Neurology	Belgium	Brain Death
Guy McKhann	Medical Doctor	MD, PhD	Department of Neurosurgery, Columbia University Medical School	Florence Irving Associate Professor of Neurological Surgery	US	Molecular Neurobiology and Genetics
Hanfried Helmchen	Medical Doctor	MD + PhD	Charité - Universitätsmedizin Berlin, Clinic of Psychiatry and Psychotherapy	Professor emeritus	Germany	Science Communication
Hans Förstl	Medical Doctor	MD + PhD	Direktor der Klinik und Poliklinik für Psychiatrie und Psychotherapie des Klinikums rechts der Isar, TU München	Professor of Psychiatry and Psychotherapy	Germany	Enhancement, Molecular Neurobiology and Genetics, Psychiatric and Neurodegenerative Diseases, Pschopharmacology
Helen S Mayberg	Medical Doctor	MD	Department of Psychiatry and Behavioural Science, Emory School of Medicine, Atlanta	Psychiatry, Neurology, and Radiology	US	Brain Stimulation, Social Neurosience
Hubert H Fernandez	Medical Doctor	MD	Center for Neurological Restoration, Cleveland Clinic Lerner College of Medicine, Case Western Reserve University	Professor of Medicine (Neurology)	US	Brain Stimulation, Neurosurgery
James L Bernat	Medical Doctor	MD	Geisel School of Medicine, Dartmouth College	Neurology	US	Brain Death, Legal Studies, Philosophy of Mind and Consciousness
Jefrey P Kahn	Medical Doctor	MD	Weill Medical College of Cornell University	Professor of Psychiatry	US	Molecular Neurobiology and Genetics, Neurosurgery
Jinger G Hoop	Medical Doctor	MD + MFA	Director of Research Ethics Consultation Service, University of Illinois at Chicago	Bioethics, Psychiatry	US	Medical Research, Psychiatric and neurodegenerative diseases
Joanne Kurtzberg	Medical Doctor	MD	Division of Pediatric Blood and Marrow Transplantation, Duke University Medical Center, Durham	Professor of Pediatrics and Pathology	US	Molecular / Gentics
Jordan Grafman	Medical Doctor	MD + PhD	Cognitive Neurology and Alzheimer's Disease Center, Psychiatry and Behavioral Sciences, Northwestern University	Professor of Physical Medicine and Rehabilitation	US	Neuroimaging
Jörg Fegert	Medical Doctor	MD, PhD	Klinik für Kinder- und Jugendpsychiatrie, Universität Ulm	Director of University Hospital (Psychiatry)	Germany	Legal Studies
Jorge Moll	Medical Doctor	MD + PhD	Instituto D'Or de Pesquisa e Ensino	Behavorial and cognitive neurosciences	Brazil	Moral Theory, Social Neuroscience
Joseph J Fins	Medical Doctor	MD + PhD	Cornell University, Weill Medical College	Medical Ethics	US	Medical Research, Brain Death, Brain Stimulation, Neuroimaging; Philosophy of Mind and Consciousness, Social Neuroscience
Joseph T. Coyle	Medical Doctor	MD + PhD	Department of Psychiatry, Harvard Medical School, Belmont, Massachusetts	Eben S. Draper Chair of Psychiatry and Neuroscience	US	Molecular Neurobiology and Genetics
Julia Finkel	Medical Doctor	MD	Johns Hopkins Berman Institute of Bioethics, Johns Hopkins University, Baltimore		US	Molecular Neurobiology and Genetics
Karin B Nelson	Medical Doctor	MD	National Institute of Neurological Disorders and Stroke, National Institutes of Health, Bethesda	Neurologist	US	Molecular /Genetics
Kelly D Foote	Medical Doctor	MD	Department of Neurosurgery, University of Florida	Neurosurgery	US	Brain Stimulation, Neurosurgery, Psychiatry and Neurodegenerative diseases
Kirschen, Matthew P	Medical Doctor	MD	Children's Hospital of Philadelphia, Division of Neurology	Pediatrician and Neurologist	US	Medical Research,
Klaus Lieb	Medical Doctor	MD	University Medical Centre, Mainz	Psychiatry	Germany	Addiction, Enhancement
Laura B Zahodne	Medical Doctor	MD + PhD	Cognitive Neuroscience Division, Department of Neurology, Columbia University College of Physicians and Surgeons	Associate Research Scientist	US	Neurosurgery
Laura B. Dunn	Medical Doctor	MD	UCSF School of Medicine, University of California, San Francisco	Professor of Psychiatry	US	Science Communication
Michael A. Williams	Medical Doctor	MD	Sandra and Malcolm Berman Brain & Spine Institute, Department of Neurology, Sinai Hospital of Baltimore	Neurologist	US	Enhancement
Michael Greicius	Medical Doctor	MD	Department of Neurology and Neurological Sciences, Stanford University	Assistant Professor of Neurology	US	Social Implications
Michael Johnston	Medical Doctor	MD + PhD	Division of Neurology and Developmental Medicine, Kennedy Krieger Institute, Baltimore	Senior Vice President and Chief Medical Officer	US	Molecular Neurobiology and Genetics
Michael S Okun	Medical Doctor	MD	Centre for Movement Disorders and Neurorestauration, University of Florida	Departments of Neurology, Neurosurgery, Neuroscience, Psychiatry and History	US	Brain Stimulation, Neurosurgery, Psychiatric and Nneurodegenerative diseases
Michaela Christman	Medical Doctor	MD	University Medical Centre, Mainz	Medical Doctor	Germany	Addiction, Enhancement
Morris David Bell	Medical Doctor	MD + PhD	Department of Psychiatry at Yale University School of Medicine	Professor of Psychiatry	US	Brain Computer Interfaces, Psychiatric and Neurodegenerative Diseases
Nicholas D Schiff	Medical Doctor	MD + PhD	Cornell University, Weill Medical College	Neuroscience	US	Brain Death, Philosophy of Mind and Consciousness
Nora D Volkow	Medical Doctor	MD + PhD	National Institute on Drug Abuse	Addiction neuroscience	US	Addiction
O S Tenovuo	Medical Doctor	MD + PhD	Turku University Central Hospital	Neurotraumatology	Finland	Brain Death
Olaf Blanke	Medical Doctor	MD + PhD	Center for Neuroprosthetics, Bertarelli Foundation Chair in Cognitive Neuroprosthetics at Ecole Polytechnique Fédérale de Lausanne (EPFL)	Professor of Neuroscience	Switzerland	Legal Studies, philosophy of Mind and Consciousness
Paul S Applebaum	Medical Doctor	MD	Division of Psychiatry, Law, and Ethics, Department of Psychiatry, Columbia University	Psychiatry	US	Medical Research, Science Communication
Ramon L Rodriguez	Medical Doctor	MD	Centre for Movement Disorders and Neurorestauration, University of Florida	Associate Professor of Neurology	US	Brain Stimulation, Neuroisurgery
Robert Perneczky	Medical Doctor	MD + PhD	Faculty of Medicine, School of Public Health, Imperial College, London	Reader in Cognitive Impairment and Dementia	UK	Psychiatric and neurodegenerative diseases
Roger Barker	Medical Doctor	MD + PhD	Cambridge University, Department of Clinical Neurosciences	therapies for neurodegenerative diseases	UK	Molecular Neurobiology and Genetics
Roland Zahn	Medical Doctor	MD + PhD	Centre for Affective Disorders at the Institute of Psychiatry, King's College London	Senior Clinical Lecturer (Mood Disorders)	UK	Neuroimaging
S Honeybul	Medical Doctor	MD	Department of Neurosurgery, Sir Charles Gairdner Hospital and Royal Perth Hospital, Perth	Neurosurgery	Australia	Brain Death
Samuel Weiss	Medical Doctor	MD + PhD	Hotchkiss Brain Institute, Health Research Innovation Centre, University of Calgary	Director	Canada	Science Communication
Sidney Bloch	Medical Doctor	MD	Department of Psychiatry University of Melbourne	Psychiatry	Australia	Medical Research,
Steven Laureys	Medical Doctor	MD	Sart Tilman Liège University Hospital, Department of Neurology	End-of-life medicine	Belgium	Brain Death, Philosophy of Mind and Consciousness
Thomas A Raffin	Medical Doctor	MD	Department of Medicine, Stanford University	Medicine and Biomedical Ethics	US	Addiction
Thomas E Schlaepfer	Medical Doctor	PhD	Department of Psychiatry and Psychotherapy, University Hospital Bonn	Professor of Psychiatry	Germany	Brain Computer Interfaces, Brain Stimulation, Psychiatric and Neurodegerative diseases
Yuko Akitsuki	Medical Doctor	MD	Department of Functional Imaging, Institute of Development, Aging and Cancer (IDAC), Tohoku University	Assistant Professor	Japan	Social Neuroscience
Dan Larriviere	Medical Doctor + Attorney	MD + JD	Acting Chair, Department of Neurology, Ochsner Neuroscience Institute, New Orleans	Neurologist	US	Enhancement, Legal Studies
David M Blass	Medical Doctor + Jewish Theology	MD + Rabbi	Department of Psychiatry and Behavioral Sciences, Johns Hopkins University, Baltimore	Associate Professor	US	Molecular Neurobiology and Genetics
Archie Alexander	Medical Doctor + Law	MD + JD + LLM	Faculty of Law, Thammasat University, Bangkok	Independent Consultant for Health Law, Policy and Bioethics	Thailand	Psychopharmacology
Georg Northoff	Medical Doctor + Philosopher	MD + 2 PhD	Mind, Brain Imaging and Neuroethics Research Unit, University of Ottawa Institute of Mental Health Research	Neurophilosophy	Canada	Medical Research, Moral Theory
L W Roberts	Medical Doctor + Philosopher	MD + MA	Department of Psychiatry and Behavioural Scioence, Stanford University	Psychiatry	US	Medical Research, Psychiatric and neurodegenerative diseases
Dan J. Stein	Medical Doctor + Philosophy	MD + 2 PhD	Department of Psychiatry and Mental Health, University of Cape Town	Professor and Chair of Department	South Africa	Psychopharmacology
Jeremy Sugarman	Medical Doctor, Bioethics	MD, MPH, MA	Johns Hopkins Berman Institute of Bioethics, Johns Hopkins University, Baltimore	Harvey M. Meyerhoff Professor of Bioethics and Medicine	US	Molecular Neurobiology and Genetics
Jonathan D. Cohen	Medical Doctor, Cognitive Psychology	MD + PhD	Department of Psychology, Center for the Study of Brain, Mind, and Behavior, Princeton University	Robert Bendheim and Lynn Bendheim Thoman Professor in Neuroscience	US	Moral Theory, Social Neuroscience
Davor Solter	Medical Doctor, Developmental Biologist	MD + PhD	Institute of Medical Biology, A*STAR, National University of Singapore, Singapore	?	Singapore	Molecular Neurobiology and Genetics
Mahendra Rao	Medical Doctor, Developmental Biology	MD + PhD	National Institute of Neurological Disorders and Stroke, National Institutes of Health, Bethesda	Vice President for Regenerative Medicine	US	Molecular Neurobiology and Genetics
Erwin J Kompanje	Medical Doctor, Medical Ethics	MD + PhD	Department of Intensive Care, Erasmus MC University Medical Center Rotterdam	Neurology	The Netherlands	Brain Death
Douglas Kerr	Medical Doctor, Molecular Biology	MD, PhD	Johns Hopkins Transverse Myelopathy Center, Johns Hopkins University, Baltimore	Associate Professor	US	Molecular Neurobiology and Genetics
Daniel R Weinberger	Medical Doctor, Neuroscientist	MD + PhD	Clinical Studies Section, NIH, Bethesda	Chief of the Clinical Brain Disorders Branch	US	Molecular Neurobiology and Genetics
Anjan Chatterjee	Medical Doctor, Philosophy	MD + BA	Center for Neuroscience and Society at the University of Pennsylvania	Professor of Neurology	US	Enhancement
Andreas G Franke	Medical Doctor, Social Science	MD + PhD	University Medical Centre, Mainz	Psychiatry	Germany	Addiction, Enhancement
Paul E Holtzheimer	Medical Doctor; Clinical Research	MD + M.S.	Geisel School of Medicine at Dartmouth	Professor of Psychiatry	US	Brain Stimulation
Ivar Mendez	Medical Doctors	MD + PhD	Chairman of the Department of Surgery, University of Saskatchewan	Fred H. Wigmore Professor of Surgery	Canada	Neurosurgery
Daniel Z Buchman	Medical Ethics, Social Medicine	PhD	Joint Centre for Bioethics, University of Toronto	Medical Ethics	Canada	Addiction, Social Implications
Jay Ingram	Microbiology	MSc	CTV Inc.	Retired Journalist	Canada	Science Communication
Debra J H Mathews	Molecular Biology + Bioethics	PhD + MA	Barman Institute of Bioethics, Johns Hopkins University Baltimore	Assistant Director for Science Programs	US	Molecular Neurobiology and Genetics, Neurosurgery
Cynthia Forlini	Neurological Sciences	PhD	University of Queensland, UQ center for clinical research	Neuroethics	Australia	Enhancement, Science Communication, Social Implications
Ricardo De Oliveira-Souza	Neurological Sciences	MD + PhD	Instituto D'Or de Pesquisa e Ensino	Neurologie	Brasil	Moral Theory, Social Neuroscience
Carla L. Harenski	Neuroscience	PhD	The Mind Research Network, Albuquerque	Assistant Professor of Translational Neuroscience	US	Neuroimaging
Danielle C Turner	Neuroscience	PhD	Post-Doc at University of Cambridge Department of Psychiatry	?	UK	Enhancement
Judy Illes	Neuroscience	PhD	University British Columbia, Division of Neurology	Neurology	Canada	Medical Research, Addiction, Brain Death, Legal Studies, Moral Theory, Neuroimaging; Philosophy of Mind and Consciousness, Psychiatric and Neurodegenerative diseases, Science Communication, Social Implications
Keith A. Harenski	Neuroscience	PhD	The Mind Research Network, Albuquerque	Assistant Professor of Translational Neuroscience	US	Moral Theory
Kevin D. Sauvé	Neuroscience	BSc	National Core for Neuroethics, The University of British Columbia, Vancouver	Graduate Student, Journalist	Canada	Science Communication
M L Kringelbach	Neuroscience	PhD	Aarhus Univ, Department of Clinical Medicine	Neuroscience	Denmark	Brain Stimulation, Neuroimaging
Matthew S. Shane	Neuroscience	PhD	The Mind Research Network, Albuquerque	Assistant Professor of Translational Neuroscience	US	Neuroimaging
Peter B Reiner	Neuroscience	PhD	National Core for Neuroethics at the University of British Columbia	Neuroethics	Canada	Addiction, Social Implications
Tipu Aziz	Neuroscience	PhD	University of Oxford, Academic Department of Surgery	Neurosurgery	UK	Brain Stimulation, Neuroimaging, Neurosurgery
Wise Young	Neuroscience, Molecular Biology	PhD	WM Keck Center for Collaborative Neuroscience, Rutgers University	The Richard H. Shinell Chair In Neuroscience	US	Molecular Neurobiology and Genetics, Neurosurgery
Antoine Bechara	Neuroscience, Psychology	PhD	Department of Psychology, University of Southern California	Addiction Nueroscience	US	Addiction
Mark Bernstein	Neurosurgery	MD	University of Toronto, Department of Surgery	Research ethics	Canada	Medical Research, Neurosurgery, Psychiatric and Neurodegenerative Diseases
Nir Lipsman	Neurosurgery	MD	University of Toronto, Department of Surgery	Neurosurgery	Canada	Brain Stimulation, Neurosurgery, Psychiatric and Neurodegeneratibve Diseases
Andrew Fenton	Philosophy	PhD	Department of Philosophy, Fresno State University	Lecturer	US	Psychopharmacology
Arthur L Caplan	Philosophy	PhD	Division of Bioethics at New York University Langone Medical Centre	Bioethics	US	Addiction, Science Communication
Colin A Klein	Philosophy	PhD	Department of Philosophy, Macquarie University, Sydney	Associate Professor of Philosophy	Australia	Legal Studies
Franklin Miller	Philosophy	PhD	National Institutes of Health, Department of Bioethics	Public Health	US	Medical Research, Brain Death, Neurosurgery
Guglielmo Tamburrini	Philosophy	PhD	Department of Philosophy, Università die Napoli, Federico II	Professor of Philosophy of Science	Itlay	Brain Computer Interfaces
Guy Kahane	Philosophy	PhD	Deputy Director and Research Fellow, Oxford Centre for Neuroethics, University of Oxford	Resarch Fellow	UK	Neuroimaging
Ineke Bolt	Philosophy	PhD	Ethics Institute of the Department of Philosophy of Utrecht University	Assistant Professor of Philosophy	The Netherlands	Enhancement, Psychopharmacology
Joshua D Greene	Philosophy	PhD	Harvard, Department of Psychology	Social sciences	US	Moral Theory, Neuroimaging, Social Neuroscience
Neil Levy	Philosophy	PhD	Deputy Director of the Oxford Centre for Neuroethics, and Head of Neuroethics at the Florey Neuroscience Institutes, University of Melbourne	Professor of Neuroethics	UK / Australia	Enhancement, Moral Theory, Philosophy of Mind and Consciousness
Paul Ford	Philosophy	PhD	Cleveland Clinic, Center for Ethics, Humanities and Spiritual Care	neuroethics	US	Moral Theory, Neurosurgery
Stellan Welin	Philosophy	PhD	Division of Health and Society, Department of Medical and Helath Sciences, Linköping University	Professor of Bioethics	Sweden	Philosophy of Mind and Consciousness, Social Neuroscience
Thomas Nadelhoffer	Philosophy	PhD	College of Charleston, Department of Philosophy	assistant professor of philosophy	US	Legal Studies
Walter Glannon	Philosophy	PhD	Calgary University, Department of Philosophy and Faculty of Medicine	Biomedical ethics	Canada	Addiction, Psychiatric and Neurodegenerative Diseases, Psychopharmacology
Walter Sinnott-Armstrong	Philosophy	PhD	Department of Philosophy, Duke University	Professor of Practical Ethics	US	Legal Studies, Neuroimaging
Corinna Porteri	Philosophy (Bioethics)	PhD	Bioethics Unit at the IRCCS Saint John of God Fatebenefratelli Brescia, Italy	Bioethics	Italy	Brain Death
Matthis Synofzik	Philosophy and Medicine	MD + MA	Tuebingen, Hertie Institute for Clinical Brain Research	Geriatric Rehabilitation	Germany	Moral Theory, Philosophy of Mind and Consciousness, Psychiatric and Neurodegenerative Diseases, Psychopharmacology
Michael R. Matthews	Philosophy of Education	PhD	School of Education, University of New South Wales, Sydney	Honorary Associate Professor	Australia	Social Implications
Kenneth R Forster	Physics	PhD	Department of Engeneering, University of Pennsylvania	Engeneering	US	Medical Research,
Ivenei E. Bramati	Physics + Economics	Msc + MBA	Cognitive and Behavioral Neuroscience Unit, labs-D'Or Hospital Network, Rio de Janeiro	PhD Candidate	Brazil	Social Neuroscience
Robert H. Blank	Political Science	PhD	Department of Political Science, University of Canterbury, New Zealand	Professor of Political Science	New Zealand	Social Implications
Sandra Blakeslee	Political Science	MSc	Independent Science Writer and Journalist	Independent Science Writer and Journalist	US	Science Communication
Emily Bell	Psychiatry	PhD	McGill University, Institute for Clinical Research	Neuroethics	Canada	Medical Research, Brain Death, Brain Stimulation, Neurosurgery, Psychiatric and Neurodegenerative diseases, Science Communication
Michael S Gazzaniga	Psychobiology	PhD	UCSD, Center for Cognitive Neuroscience	Cognitive neuroscience	US	Legal Studies, Neuroimaging, Philosophy of Mind and Consciousness
Adrian Raine	Psychology	PhD	University of Pennsylvania, Department of Criminology	Neurobiology of antisocial behavior	US	Legal Studies, Neuroimaging, Social Neuroscience
Ahmed Dahir Mohamed	Psychology	PhD	Department of Psychology, University of Nottingham	Post-Doctoral Fellow in Psychology (Cognitive Neuroscience)	UK	Science Communication
Allyson C. Rosen	Psychology	PhD	Veteran's Administration , Palo Alto Health Care System and Stanford University School of Medicine	?	US	Social Implications
Anthony Phillips	Psychology	PhD	Canadian Institute of Health Research, Institute of Neuroscience Mental Health and Addiction	Professor of Psychiatry, University of British Columbia, INMHA Scientific Director	Canada	Science Communication
Garry J. Bryson	Psychology	PhD	Yale University School of Medicine	Psychologist and associate research scientist	US	Psychiatric and neurodegenerative diseases
Jean Decety	Psychology	PhD	Department of Psychology, The University of Chicago	Irving B. Harris Professor of Psychology	US	Moral Theory, Neuroimaging
Leigh E. Nystrom	Psychology	PhD	Scully Center for the Neuroscience of Mind and Behavior, Princeton Neuroscience Institute, Princeton University	Co-Director Neuroscience of Cognitive Control Laboratory	US	Moral Theory, Social Neuroscience
Luke Clarke	Psychology	PhD	Department of Psychology, University of Cambridge	Co-director of the Laboratory for Affect, Risk and Gambling Experiments	UK	Psychopharmacology
Marc D Hauser	Psychology	PhD	Program in Neurosciences, Harvard University	Professor of Psychology and Program in Neurosciences, and Director of Primate Cognitive Neuroscience Laboratory	US	Moral Theory
Michael S. Pratte	Psychology	PhD	Perception and Neuroscience Lab, Vanderbilt University	Postdoctoral Research Fellow	US	Philosophy of Mind and Consciousness
Roland H. Grabner	Psychology	PhD	Institute for Behavioral Sciences, Swiss Federal Institute of Technology (ETH), Zürich	Professor of Psychology	Switzerland	Social Implications
Tania Singer	Psychology	PhD	Max Planck Institute for Human Cognitive and Brain Sciences, Leipzig	Director, Department of Social Neuroscience	Germany	Social Neuroscience
Jaak Panksepp	Psychology and Neuroscience	PhD	Integrative Physiology and Neuroscience (IPN), Washington State University	Baily Endowed Chair of Animal Well-Being Science	US	Social Neuroscience
Kent A Kiehl	Psychology and Neuroscience	PhD	Department of Psychology, University of New Mexico	Psychology, Neuroscience and Law	US	Moral Theory, Neuroimaging
Daniel Ansari	Psychology, Neuroscience	PhD	Numerical Cognition Laboratory, Department of Psychology, University of Western Ontario	Professor of Psychology	Canada	Philosophy of Mind and Consciousness, Social Implications
Kathrin Ohla	Psychology, Neuroscience	PhD	Department of Molecular Genetics, German Institute of Human Nutrition, Potsdam	Junior research group leader	Germany	Brain Computer Interfaces
Jayne C. Lucke	Social Psychology	PhD	Faculty of Health Sciences, Australian Research Centre in Sex, Health and Society, Löa Trobe University Melbourne	Professor of Public Health, Director of the Australian Research Centre in Sex, Health & Society at La Trobe University	Australia	Psychopharmacology
John M. Darley	Social Psychology	PhD	Department of Psychology, Princeton University, Princeton	Warren Professor of Psychology	US	Social Neuroscience
Fabrice Jotterand	Theology + Bioethics	PhD	Institute for Biomedical Ethics, Universität Basel	Senior Researcher	Switzerland	Psychopharmacology
Category	Number	Share
Biochemistry	1	0.531915
Theology	1	0.531915
Biology	2	1.06383
Economics	2	1.06383
Social and Political Science (including Education and Cultural Anthropology)	4	2.12766
Law	5	2.65957
Bioethics	6	3.19149
Other	6	3.19149
Philosophy	17	9.04255
Neuroscience (including Computational Neuroscience and Cognitive Science)	19	10.1064
Unknown	22	11.7021
Psychology (including Cognitive Psychology, Experimental Psychology, Biopsychiology, Social Psychology and Psychiatry Clincal Psychology)	27	14.3617
Medicine (including Neurosurgery)	76	40.4255
Sum	188	100
Philosophy and Bioethics (including second degrees)	32	17.0213

## Sheet: Authors by Affiliation
Name	Initial training	PHD, MD?	Current affiliation	Professor or researcher of…	Country of host institution	Top Author in the categories of…
D Manthey	?	?	?	?	?	Molecular Neurobiology and Genetics
M L Kringelbach	Neuroscience	PhD	Aarhus University, Department of Clinical Medicine	Neuroscience	Denmark	Brain Stimulation, Neuroimaging
Hideaki Koizumi	??	PhD	Advanced Research Laboratory, Hitachi Ltd	Senior Chief Scientist of Hitachi's Research & Development Group	Japan	Social Implications
Fiery Cushman	Cognitive Psychology	PhD	Assistant Professor, Department of Psychology, Harvard University	Moral Psychology Research Lab	US	Moral Theory
Debra J H Mathews	Molecular Biology + Bioethics	PhD + MA	Barman Institute of Bioethics, Johns Hopkins University Baltimore	Assistant Director for Science Programs	US	Molecular Neurobiology and Genetics, Neurosurgery
Alvaro Pascual-Leone	Medical Doctor	MD + PhD	Berenson-Allen Centre for Non-Invasive Brain Stimulation, Harvard University	Professor of Neurology	US	Brain Stimulation
Corinna Porteri	Philosophy (Bioethics)	PhD	Bioethics Unit at the IRCCS Saint John of God Fatebenefratelli Brescia, Italy	Bioethics	Italy	Brain Death
G J Wang	?	PhD	Bookhaven National Laboratory	Addiction neuroscience	US	Addiction
Liane L Young	Cognitive Psychology	PhD	Boston College, Department of Psychology	Morality	US	Legal Studies, Moral Theory, Neuroimaging, Philosophy of Mind and Consciousness, Social Neuroscience
Walter Glannon	Philosophy	PhD	Calgary University, Department of Philosophy and Faculty of Medicine	Biomedical ethics	Canada	Addiction, Psychiatric and Neurodegenerative Diseases, Psychopharmacology
Roger Barker	Medical Doctor	MD + PhD	Cambridge University, Department of Clinical Neurosciences	therapies for neurodegenerative diseases	UK	Molecular Neurobiology and Genetics
Barbara J Sahakian	Experimental Psychology	PhD	Cambridge University, Department of Psychiatry	Neuropsychiatry	UK	Medical Research, Addiction, Brain Death, Enhancement, Psychiatric and Neurodegenerative Diseases, Psychopharmacology, Science Communication
Anthony Phillips	Psychology	PhD	Canadian Institute of Health Research, Institute of Neuroscience Mental Health and Addiction	Professor of Psychiatry, University of British Columbia, INMHA Scientific Director	Canada	Science Communication
Geena Sankoorikal	?	?	Center for Cognitive Neuroscience, University of Pennsylvania	?	US	Enhancement
Hubert H Fernandez	Medical Doctor	MD	Center for Neurological Restoration, Cleveland Clinic Lerner College of Medicine, Case Western Reserve University	Professor of Medicine (Neurology)	US	Brain Stimulation, Neurosurgery
Olaf Blanke	Medical Doctor	MD + PhD	Center for Neuroprosthetics, Bertarelli Foundation Chair in Cognitive Neuroprosthetics at Ecole Polytechnique Fédérale de Lausanne (EPFL)	Professor of Neuroscience	Switzerland	Legal Studies, philosophy of Mind and Consciousness
Anjan Chatterjee	Medical Doctor, Philosophy	MD + BA	Center for Neuroscience and Society at the University of Pennsylvania	Professor of Neurology	US	Enhancement
Roland Zahn	Medical Doctor	MD + PhD	Centre for Affective Disorders at the Institute of Psychiatry, King's College London	Senior Clinical Lecturer (Mood Disorders)	UK	Neuroimaging
Dawn Bowers	Clinical Psychology	PhD	Centre for Movement Disorders and Neurorestauration, University of Florida	Professor in Clinical and Health Psychology, Neurology	US	Brain Stimulation, Neurosurgery, Psychiatric and neurodgenerative diseases
Michael S Okun	Medical Doctor	MD	Centre for Movement Disorders and Neurorestauration, University of Florida	Departments of Neurology, Neurosurgery, Neuroscience, Psychiatry and History	US	Brain Stimulation, Neurosurgery, Psychiatric and Nneurodegenerative diseases
Ramon L Rodriguez	Medical Doctor	MD	Centre for Movement Disorders and Neurorestauration, University of Florida	Associate Professor of Neurology	US	Brain Stimulation, Neuroisurgery
CR Lind	?	?	Centre for Neuromuscular and Neurological Disorders, University of Western Australia	?	Australia	Brain Death
S L Owen	?	D.Phil	Centre for Simulation in Healthcare, University of Portsmouth	?	UK	Brain Stimulation, Neuroimaging
Ivar Mendez	Medical Doctors	MD + PhD	Chairman of the Department of Surgery, University of Saskatchewan	Fred H. Wigmore Professor of Surgery	Canada	Neurosurgery
Hanfried Helmchen	Medical Doctor	MD + PhD	Charité - Universitätsmedizin Berlin, Clinic of Psychiatry and Psychotherapy	Professor emeritus	Germany	Science Communication
Kirschen, Matthew P	Medical Doctor	MD	Children's Hospital of Philadelphia, Division of Neurology	Pediatrician and Neurologist	US	Medical Research,
Paul Ford	Philosophy	PhD	Cleveland Clinic, Center for Ethics, Humanities and Spiritual Care	neuroethics	US	Moral Theory, Neurosurgery
Daniel R Weinberger	Medical Doctor, Neuroscientist	MD + PhD	Clinical Studies Section, NIH, Bethesda	Chief of the Clinical Brain Disorders Branch	US	Molecular Neurobiology and Genetics
Ivenei E. Bramati	Physics + Economics	Msc + MBA	Cognitive and Behavioral Neuroscience Unit, labs-D'Or Hospital Network, Rio de Janeiro	PhD Candidate	Brazil	Social Neuroscience
Jordan Grafman	Medical Doctor	MD + PhD	Cognitive Neurology and Alzheimer's Disease Center, Psychiatry and Behavioral Sciences, Northwestern University	Professor of Physical Medicine and Rehabilitation	US	Neuroimaging
Laura B Zahodne	Medical Doctor	MD + PhD	Cognitive Neuroscience Division, Department of Neurology, Columbia University College of Physicians and Surgeons	Associate Research Scientist	US	Neurosurgery
Thomas Nadelhoffer	Philosophy	PhD	College of Charleston, Department of Philosophy	assistant professor of philosophy	US	Legal Studies
Peter McKnight	Law, Jounalism, Philosophy, Psychology	?	Columnist, Vancouver Sun, Vancouver	Adjunct professor of Criminology at Simon Fraser University	Canada	Science Communication
Joseph J Fins	Medical Doctor	MD + PhD	Cornell University, Weill Medical College	Medical Ethics	US	Medical Research, Brain Death, Brain Stimulation, Neuroimaging; Philosophy of Mind and Consciousness, Social Neuroscience
Nicholas D Schiff	Medical Doctor	MD + PhD	Cornell University, Weill Medical College	Neuroscience	US	Brain Death, Philosophy of Mind and Consciousness
Jay Ingram	Microbiology	MSc	CTV Inc.	Retired Journalist	Canada	Science Communication
Rebecca Saxe	Cognitive neuroscience	PhD	Department of Brain and Cognitive Sciences, MIT	Cognitive neuroscience	US	Moral Theory, Neuroimaging, Philosophy of Mind and Consciousness
Kenneth R Forster	Physics	PhD	Department of Engeneering, University of Pennsylvania	Engeneering	US	Medical Research,
Yuko Akitsuki	Medical Doctor	MD	Department of Functional Imaging, Institute of Development, Aging and Cancer (IDAC), Tohoku University	Assistant Professor	Japan	Social Neuroscience
Erwin J Kompanje	Medical Doctor, Medical Ethics	MD + PhD	Department of Intensive Care, Erasmus MC University Medical Center Rotterdam	Neurology	The Netherlands	Brain Death
Jens Clausen	Biology, Philosophy	PhD	Department of Medical Ethics, University of Tübingen	Professor of Biomedical Ethics	Germany	Brain Computer Interfaces
Thomas A Raffin	Medical Doctor	MD	Department of Medicine, Stanford University	Medicine and Biomedical Ethics	US	Addiction
Kathrin Ohla	Psychology, Neuroscience	PhD	Department of Molecular Genetics, German Institute of Human Nutrition, Potsdam	Junior research group leader	Germany	Brain Computer Interfaces
David R. Thorne	?	?	Department of Neurobiology and Behavior, Division of Neuropsychiatry, Walter Reed Army Institute of Research	?	US	Psychopharmacology
Michael Greicius	Medical Doctor	MD	Department of Neurology and Neurological Sciences, Stanford University	Assistant Professor of Neurology	US	Social Implications
Dan Larriviere	Medical Doctor + Attorney	MD + JD	Department of Neurology, Ochsner Neuroscience Institute, New Orleans	Neurologist	US	Enhancement, Legal Studies
Gustave Moonen	Medical Doctor	MD + PhD	Department of Neurology, Université de Liège	Neurology	Belgium	Brain Death
Guy McKhann	Medical Doctor	MD, PhD	Department of Neurosurgery, Columbia University Medical School	Florence Irving Associate Professor of Neurological Surgery	US	Molecular Neurobiology and Genetics
C J Barrios	?	?	Department of Neurosurgery, Hospital of the University of Pennsylvania, Philadelphia	Neurosurgery	US	Addiction
J H Stephen	?	?	Department of Neurosurgery, Hospital of the University of Pennsylvania, Philadelphia	Neurosurgery	US	Addiction
S Honeybul	Medical Doctor	MD	Department of Neurosurgery, Sir Charles Gairdner Hospital and Royal Perth Hospital, Perth	Neurosurgery	Australia	Brain Death
Kelly D Foote	Medical Doctor	MD	Department of Neurosurgery, University of Florida	Neurosurgery	US	Brain Stimulation, Neurosurgery, Psychiatry and Neurodegenerative diseases
Walter Sinnott-Armstrong	Philosophy	PhD	Department of Philosophy, Duke University	Professor of Practical Ethics	US	Legal Studies, Neuroimaging
Andrew Fenton	Philosophy	PhD	Department of Philosophy, Fresno State University	Lecturer	US	Psychopharmacology
Colin A Klein	Philosophy	PhD	Department of Philosophy, Macquarie University, Sydney	Associate Professor of Philosophy	Australia	Legal Studies
Guglielmo Tamburrini	Philosophy	PhD	Department of Philosophy, Università die Napoli, Federico II	Professor of Philosophy of Science	Itlay	Brain Computer Interfaces
Robert H. Blank	Political Science	PhD	Department of Political Science, University of Canterbury, New Zealand	Professor of Political Science	New Zealand	Social Implications
Farid F Youssef	Medical Doctor	PhD	Department of Pre-Clinical Sciences, Faculty of Medical Sciences, University of the West Indies	Lecturer	Trinidad and Tobago	Brain Computer Interfaces
Betty J. Pfefferbaum	Medical Doctor	MD	Department of Psychiatry and Behavioral Sciences, College of Medicine, University of Oklahoma Health Sciences Center, Oklahoma City	Psychiatrist	US	Science Communication
David M Blass	Medical Doctor + Jewish Theology	MD + Rabbi	Department of Psychiatry and Behavioral Sciences, Johns Hopkins University, Baltimore	Associate Professor	US	Molecular Neurobiology and Genetics
Helen S Mayberg	Medical Doctor	MD	Department of Psychiatry and Behavioural Science, Emory School of Medicine, Atlanta	Psychiatry, Neurology, and Radiology	US	Brain Stimulation, Social Neurosience
L W Roberts	Medical Doctor + Philosopher	MD + MA	Department of Psychiatry and Behavioural Scioence, Stanford University	Psychiatry	US	Medical Research, Psychiatric and neurodegenerative diseases
Dan J. Stein	Medical Doctor + Philosophy	MD + 2 PhD	Department of Psychiatry and Mental Health, University of Cape Town	Professor and Chair of Department	South Africa	Psychopharmacology
Thomas E Schlaepfer	Medical Doctor	PhD	Department of Psychiatry and Psychotherapy, University Hospital Bonn	Professor of Psychiatry	Germany	Brain Computer Interfaces, Brain Stimulation, Psychiatric and Neurodegerative diseases
Morris David Bell	Medical Doctor	MD + PhD	Department of Psychiatry at Yale University School of Medicine	Professor of Psychiatry	US	Brain Computer Interfaces, Psychiatric and Neurodegenerative Diseases
Sidney Bloch	Medical Doctor	MD	Department of Psychiatry University of Melbourne	Psychiatry	Australia	Medical Research,
Joseph T. Coyle	Medical Doctor	MD + PhD	Department of Psychiatry, Harvard Medical School, Belmont, Massachusetts	Eben S. Draper Chair of Psychiatry and Neuroscience	US	Molecular Neurobiology and Genetics
Daniel D Langleben	Medical Doctor	MD	Department of Psychiatry, Perlman Medical School, University of Pensylvania	Psychiatry	US	Medical Research, Legal Studies
Trevor W Robbins	Experimental Psychology	PhD	Department of Psychology, Cambridge University	Neuroscience	UK	Medical Research, Addiction, Psychopharmacology
Jonathan D. Cohen	Medical Doctor, Cognitive Psychology	MD + PhD	Department of Psychology, Center for the Study of Brain, Mind, and Behavior, Princeton University	Robert Bendheim and Lynn Bendheim Thoman Professor in Neuroscience	US	Moral Theory, Social Neuroscience
Jeremy R. Gray	Cognitive Psychology	PhD	Department of Psychology, Michigan State University	Professor of Psychology	US	Social Implications
John M. Darley	Social Psychology	PhD	Department of Psychology, Princeton University, Princeton	Warren Professor of Psychology	US	Social Neuroscience
Jean Decety	Psychology	PhD	Department of Psychology, The University of Chicago	Irving B. Harris Professor of Psychology	US	Moral Theory, Neuroimaging
Alan G. Sanfey	Cognitive Psychology	PhD	Department of Psychology, University of Arizona	Associate Professor	US	Social Neuroscience
Luke Clarke	Psychology	PhD	Department of Psychology, University of Cambridge	Co-director of the Laboratory for Affect, Risk and Gambling Experiments	UK	Psychopharmacology
Stephan Schleim	Cognitive Science, Philosophy	PhD	Department of Psychology, University of Groningen	Assistant Professor of History of Psychology	The Netherlands	Legal Studies, Moral Theory
Kent A Kiehl	Psychology and Neuroscience	PhD	Department of Psychology, University of New Mexico	Psychology, Neuroscience and Law	US	Moral Theory, Neuroimaging
Ahmed Dahir Mohamed	Psychology	PhD	Department of Psychology, University of Nottingham	Post-Doctoral Fellow in Psychology (Cognitive Neuroscience)	UK	Science Communication
Antoine Bechara	Neuroscience, Psychology	PhD	Department of Psychology, University of Southern California	Addiction Nueroscience	US	Addiction
George Ainslie	Medical Doctor	MD + PhD	Department of Veterans Affairs Medical Center, Coatesville, PA and School of Economics, University of Cape Town, South Africa	Professor of Economics	Us + South Africa	Social Neuroscience
Thorsten Galert	Chemistry, Philosophy	PhD	Deutsches Referenzzentrum für Ethik in den Biowissenschaften	Mitarbeiter der wissenschaftlichen Abteilung	Germany	Brain Computer Interfaces
Jinger G Hoop	Medical Doctor	MD + MFA	Director of Research Ethics Consultation Service, University of Illinois at Chicago	Bioethics, Psychiatry	US	Medical Research, Psychiatric and neurodegenerative diseases
Hans Förstl	Medical Doctor	MD + PhD	Direktor der Klinik und Poliklinik für Psychiatrie und Psychotherapie des Klinikums rechts der Isar, TU München	Professor of Psychiatry and Psychotherapy	Germany	Enhancement, Molecular Neurobiology and Genetics, Psychiatric and Neurodegenerative Diseases, Pschopharmacology
Arthur L Caplan	Philosophy	PhD	Division of Bioethics at New York University Langone Medical Centre	Bioethics	US	Addiction, Science Communication
Andres M Lozano	Medical Doctor	MD + PhD	Division of Brain Imaging & Behaviour Systems - Neuroscience, Toronto Western Research Institute (TWRI	Dan Family Chair in Neurosurgery, University of Toronto	Canada	Brain Stimulation, Neurosurgery
Stellan Welin	Philosophy	PhD	Division of Health and Society, Department of Medical and Health Sciences, Linköping University	Professor of Bioethics	Sweden	Philosophy of Mind and Consciousness, Social Neuroscience
James Giordano	Biochemistry + Bioethics	PhD	Division of Integrative Physiology, Department of Biochemistry, Interdisciplinary Program in Neuroscience, Georgetown University, Washington, DC	Chief of the Neuroethics Studies Program in the Pellegrino Center for Clinical Bioethics,	US	Philosophy of Mind and Consciousness
Michael Johnston	Medical Doctor	MD + PhD	Division of Neurology and Developmental Medicine, Kennedy Krieger Institute, Baltimore	Senior Vice President and Chief Medical Officer	US	Molecular Neurobiology and Genetics
Joanne Kurtzberg	Medical Doctor	MD	Division of Pediatric Blood and Marrow Transplantation, Duke University Medical Center, Durham	Professor of Pediatrics and Pathology	US	Molecular / Gentics
Paul S Applebaum	Medical Doctor	MD	Division of Psychiatry, Law, and Ethics, Department of Psychiatry, Columbia University	Psychiatry	US	Medical Research, Science Communication
Lindsey Kirsch-Darrow	?	PhD	Division of Rehabilitation Psychology and Neuropsychology, Department of Physical, Medicine & Rehabilitation, The Johns Hopkins School of Medicine, Baltimore, MD	?	US	Brain Stimulation, Neurosurgery
Stacey A Tovino	Law	JD + PhD	Drake University Law School	Associate Professor of Law	US	Legal Studies
Ineke Bolt	Philosophy	PhD	Ethics Institute of the Department of Philosophy of Utrecht University	Assistant Professor of Philosophy	The Netherlands	Enhancement, Psychopharmacology
Elaine Snell	?	?	European Dana Alliance for the Brain, Snell Communications Ltd, Science, Medicine and Health / British Neuroscience Association	Chief Executive Officer at BNA	UK	Science Communication
Jayne C. Lucke	Social Psychology	PhD	Faculty of Health Sciences, Australian Research Centre in Sex, Health and Society, La Trobe University Melbourne	Professor of Public Health, Director of the Australian Research Centre in Sex, Health & Society at La Trobe University	Australia	Psychopharmacology
Archie Alexander	Medical Doctor + Law	MD + JD + LLM	Faculty of Law, Thammasat University, Bangkok	Independent Consultant for Health Law, Policy and Bioethics	Thailand	Psychopharmacology
Robert Perneczky	Medical Doctor	MD + PhD	Faculty of Medicine, School of Public Health, Imperial College, London	Reader in Cognitive Impairment and Dementia	UK	Psychiatric and neurodegenerative diseases
Paul E Holtzheimer	Medical Doctor; Clinical Research	MD + M.S.	Geisel School of Medicine at Dartmouth	Professor of Psychiatry	US	Brain Stimulation
James L Bernat	Medical Doctor	MD	Geisel School of Medicine, Dartmouth College	Neurology	US	Brain Death, Legal Studies, Philosophy of Mind and Consciousness
Ernst Feher	Economics	PhD	Global Distinguished Professor in Economics at New York University	Director of the UBS International Center of Economics in Society at the	Switzerland	Social Neuroscience
Paul A. Howard-Jones	?	PhD	Graduate School of Education, University of Bristol	Reader in Neuroscience and Education	UK	Social Implications
Joshua D Greene	Philosophy	PhD	Harvard, Department of Psychology	Social sciences	US	Moral Theory, Neuroimaging, Social Neuroscience
Matthis Synofzik	Philosophy and Medicine	MD + MA	Hertie Institute for Clinical Brain Research, Tuebingen	Geriatric Rehabilitation	Germany	Moral Theory, Philosophy of Mind and Consciousness, Psychiatric and Neurodegenerative Diseases, Psychopharmacology
Samuel Weiss	Medical Doctor	MD + PhD	Hotchkiss Brain Institute, Health Research Innovation Centre, University of Calgary	Director	Canada	Science Communication
Sandra Blakeslee	Political Science	MSc	Independent Science Writer and Journalist	Independent Science Writer and Journalist	US	Science Communication
Roland H. Grabner	Psychology	PhD	Institute for Behavioral Sciences, Swiss Federal Institute of Technology (ETH), Zürich	Professor of Psychology	Switzerland	Social Implications
Fabrice Jotterand	Theology + Bioethics	PhD	Institute for Biomedical Ethics, Universität Basel	Senior Researcher	Switzerland	Psychopharmacology
Davor Solter	Medical Doctor, Developmental Biologist	MD + PhD	Institute of Medical Biology, A*STAR, National University of Singapore, Singapore	?	Singapore	Molecular Neurobiology and Genetics
Simon M Outram	Cultural Anthropology, Science and Technology	PhD	Institute of Sports, Exercise and Active Living, Victoria University, Melbourne	Research Fellow	Australia	Enhancement, Psychopharmacology
Jorge Moll	Medical Doctor	MD + PhD	Instituto D'Or de Pesquisa e Ensino	Behavorial and cognitive neurosciences	Brazil	Moral Theory, Social Neuroscience
Ricardo De Oliveira-Souza	Neurological Sciences	MD + PhD	Instituto D'Or de Pesquisa e Ensino	Neurologie	Brasil	Moral Theory, Social Neuroscience
Jaak Panksepp	Psychology and Neuroscience	PhD	Integrative Physiology and Neuroscience (IPN), Washington State University	Baily Endowed Chair of Animal Well-Being Science	US	Social Neuroscience
Nozomi Mizushima	?	?	Interfaculty Initiative in Information Studies, University of Tokyo, Tokyo	?	Japan	Brain Computer Interfaces
Anders Sandberg	Computational Neuroscience	PhD	James Martin Research Fellow at the Future of Humanity Institute, Faculty of Philosophy, University of Oxford	Research Fellow at the Future of Humanity Institute	UK	Enhancement
Tamami Fukushi	Behavioral science	PhD	Japan Science and Technology Agency, Center for Research on Brain-Science&Society	Neuroethics and Neurophysiology	Japan	Social Implications, Social Neuroscience
Julia Finkel	Medical Doctor	MD	Johns Hopkins Berman Institute of Bioethics, Johns Hopkins University, Baltimore		US	Molecular Neurobiology and Genetics
Jeremy Sugarman	Medical Doctor, Bioethics	MD, MPH, MA	Johns Hopkins Berman Institute of Bioethics, Johns Hopkins University, Baltimore	Harvey M. Meyerhoff Professor of Bioethics and Medicine	US	Molecular Neurobiology and Genetics
Douglas Kerr	Medical Doctor, Molecular Biology	MD, PhD	Johns Hopkins Transverse Myelopathy Center, Johns Hopkins University, Baltimore	Associate Professor	US	Molecular Neurobiology and Genetics
Daniel Z Buchman	Medical Ethics, Social Medicine	PhD	Joint Centre for Bioethics, University of Toronto	Medical Ethics	Canada	Addiction, Social Implications
Caroline Bonertz	Medical Doctor	MD	Katholisches Klinikum Mainz	Medical Doctor	Germany	Addiction, Enhancement
Jörg Fegert	Medical Doctor	MD, PhD	Klinik für Kinder- und Jugendpsychiatrie, Universität Ulm	Director of University Hospital (Psychiatry)	Germany	Legal Studies
Paul M. Thompson	Mathematics, Classics, Neuroscinece	PhD	Laboratory of Neuroimaging, UCLA School of Medicine, Los Angeles	Professor of Neurology and Biomedical Engineering	US	Social Implications
Craig Nicholson	Biochemistry	BSc	MA Healthcare	Editor, International Journal of Palliative Nursing and British Journal of Neuroscience Nursing	UK	Science Communication
Tania Singer	Psychology	PhD	Max Planck Institute for Human Cognitive and Brain Sciences, Leipzig	Director, Department of Social Neuroscience	Germany	Social Neuroscience
Eric Racine	Applied human sciences	PhD	McGill University, Institute for Clinical Research	Neuroethics	Canada	Medical Research, Addiction, Brain Death, Brain Stimulation, Enhancement, Legal Studies, Neuroimaging, Neurosurgery, Philosophy of Mind and Consciousness; Psychiatric and neurodegenerative diseases, Science Communication, Psychopharmacology, Social Implications
Emily Bell	Psychiatry	PhD	McGill University, Institute for Clinical Research	Neuroethics	Canada	Medical Research, Brain Death, Brain Stimulation, Neurosurgery, Psychiatric and Neurodegenerative diseases, Science Communication
Georg Northoff	Medical Doctor + Philosopher	MD + 2 PhD	Mind, Brain Imaging and Neuroethics Research Unit, University of Ottawa Institute of Mental Health Research	Neurophilosophy	Canada	Medical Research, Moral Theory
Peter B Reiner	Neuroscience	PhD	National Core for Neuroethics at the University of British Columbia	Neuroethics	Canada	Addiction, Social Implications
Sofia Lombera	Biomedicine, Bioscience and Society	MSc	National Core for Neuroethics at University of British Columbia	Research and Global Partnerships Manager	Canada	Social Implications
Kevin D. Sauvé	Neuroscience	BSc	National Core for Neuroethics, The University of British Columbia, Vancouver	Graduate Student, Journalist	Canada	Science Communication
Frank Krüger	Cognitive Psychology	PhD	National Institute of Neurological Disorders and Stroke, National Institutes of Health, Bethesda	?	US	Neuroimaging
Karin B Nelson	Medical Doctor	MD	National Institute of Neurological Disorders and Stroke, National Institutes of Health, Bethesda	Neurologist	US	Molecular /Genetics
Mahendra Rao	Medical Doctor, Developmental Biology	MD + PhD	National Institute of Neurological Disorders and Stroke, National Institutes of Health, Bethesda	Vice President for Regenerative Medicine	US	Molecular Neurobiology and Genetics
Nora D Volkow	Medical Doctor	MD + PhD	National Institute on Drug Abuse	Addiction neuroscience	US	Addiction
Franklin Miller	Philosophy	PhD	National Institutes of Health, Department of Bioethics	Public Health	US	Medical Research, Brain Death, Neurosurgery
Kerri Smith	Journalist	?	Nature	Editor of Natur Podcast	UK	Molecular Neurobiology and Genetics
Alexander Kurz	Medical Doctor	MD + PhD	Neurochemistry and Neurogenetics Laboratory, Department of Psychiatry and Psychotherapy, Technische Universität München	Oberarzt	Germany	Molecular Neurobiology and Genetics, Psychiartic and neurodegenerative diseases
Daniel Ansari	Psychology, Neuroscience	PhD	Numerical Cognition Laboratory, Department of Psychology, University of Western Ontario	Professor of Psychology	Canada	Philosophy of Mind and Consciousness, Social Implications
Neil Levy	Philosophy	PhD	Oxford Centre for Neuroethics, and Head of Neuroethics at the Florey Neuroscience Institutes, University of Melbourne	Professor of Neuroethics	UK / Australia	Enhancement, Moral Theory, Philosophy of Mind and Consciousness
Guy Kahane	Philosophy	PhD	Oxford Centre for Neuroethics, University of Oxford	Deputy Director and Resarch Fellow	UK	Neuroimaging
Dominic Wilkinson	Medical Doctor	MD + PhD	Oxford Uehiro Centre for Practical Ethics	Medical Ethics	UK	Brain Death
Fabio Formaglio	Medical Doctor	MD	Pain Medicine Center, Scientific Institute and Hospital San Raffaele, Milano	Neurology	Italy	Brain Death, Philosophy of Mind and Consciousness
Bert De Smedt	Educational Science	PhD	Parenting and Special Education Research Group, KU Leuven	Assistant professor in Educational Neuroscience	Belgium	Social Implications
Michael S. Pratte	Psychology	PhD	Perception and Neuroscience Lab, Vanderbilt University	Postdoctoral Research Fellow	US	Philosophy of Mind and Consciousness
Elisabeth Hildt	Biochemistry + Bioethics	PhD	Philosophy Department, University of Mainz	Head of Research Group on Neuroethics	Germany	Enhancement
Danielle C Turner	Neuroscience	PhD	Post-Doc at University of Cambridge Department of Psychiatry	?	UK	Enhancement
Marc D Hauser	Psychology	PhD	Program in Neurosciences, Harvard University	Professor of Psychology and Program in Neurosciences, and Director of Primate Cognitive Neuroscience Laboratory	US	Moral Theory
Michael A. Williams	Medical Doctor	MD	Sandra and Malcolm Berman Brain & Spine Institute, Department of Neurology, Sinai Hospital of Baltimore	Neurologist	US	Enhancement
Steven Laureys	Medical Doctor	MD	Sart Tilman Liège University Hospital, Department of Neurology	End-of-life medicine	Belgium	Brain Death, Philosophy of Mind and Consciousness
Michael R. Matthews	Philosophy of Education	PhD	School of Education, University of New South Wales, Sydney	Honorary Associate Professor	Australia	Social Implications
Leigh E. Nystrom	Psychology	PhD	Scully Center for the Neuroscience of Mind and Behavior, Princeton Neuroscience Institute, Princeton University	Co-Director Neuroscience of Cognitive Control Laboratory	US	Moral Theory, Social Neuroscience
Henry T Greely	Law	JD	Stanford Law School	Law and neuroethics	US	Legal Studies, Neurosurgery
Carla L. Harenski	Neuroscience	PhD	The Mind Research Network, Albuquerque	Assistant Professor of Translational Neuroscience	US	Neuroimaging
Keith A. Harenski	Neuroscience	PhD	The Mind Research Network, Albuquerque	Assistant Professor of Translational Neuroscience	US	Moral Theory
Matthew S. Shane	Neuroscience	PhD	The Mind Research Network, Albuquerque	Assistant Professor of Translational Neuroscience	US	Neuroimaging
Orfek Bar-Ilhan	Biology	MSc	The Stanford Center for Biomedical Ethics	?	US	Science Communication
P H Sonninen	?	?	Turku University Central Hospital	?	Finland	Brain Death
O S Tenovuo	Medical Doctor	MD + PhD	Turku University Central Hospital	Neurotraumatology	Finland	Brain Death
Michael S Gazzaniga	Psychobiology	PhD	UCSD, Center for Cognitive Neuroscience	Cognitive neuroscience	US	Legal Studies, Neuroimaging, Philosophy of Mind and Consciousness
Laura B. Dunn	Medical Doctor	MD	UCSF School of Medicine, University of California, San Francisco	Professor of Psychiatry	US	Science Communication
Fabien Perrin	?	?	Université de Lyon	?	France	Brain Computer Interfaces
Hubert Doucet	?	PhD	Universite de Montreal	Bioethics	Canada	Molecular Neurobiology and Genetics
Judy Illes	Neuroscience	PhD	University British Columbia, Division of Neurology	Neurology	Canada	Medical Research, Addiction, Brain Death, Legal Studies, Moral Theory, Neuroimaging; Philosophy of Mind and Consciousness, Psychiatric and Neurodegenerative diseases, Science Communication, Social Implications
Klaus Lieb	Medical Doctor	MD	University Medical Centre, Mainz	Psychiatry	Germany	Addiction, Enhancement
Michaela Christman	Medical Doctor	MD	University Medical Centre, Mainz	Medical Doctor	Germany	Addiction, Enhancement
Andreas G Franke	Medical Doctor, Social Science	MD + PhD	University Medical Centre, Mainz	Psychiatry	Germany	Addiction, Enhancement
Grant R Gillett	Medical Doctor	MD + PhD	University of Otago, Division of Health Sciences	Bioethics	New Zealand	Brain Death, Neurosurgery
Tipu Aziz	Neuroscience	PhD	University of Oxford, Academic Department of Surgery	Neurosurgery	UK	Brain Stimulation, Neuroimaging, Neurosurgery
Martha Farah	Experimental Psychology	PhD	University of Pennsylvania, Center for Neuroscience and Society	Natural Sciences	US	Medical Research, Enhancement, Philosophy of Mind and Consciousness
Adrian Raine	Psychology	PhD	University of Pennsylvania, Department of Criminology	Neurobiology of antisocial behavior	US	Legal Studies, Neuroimaging, Social Neuroscience
Stephen J Morse	Law	JD + PhD	University of Pennsylvania, Law School	Psychology and Law in Psychiatry	US	Legal Studies
Wayne D. Hall	?	PhD	University of Queensland, UQ center for clinical research	Addiction neuroethics	Australia	Addiction, Enhancement, Legal Studies, Psychopharmacology
Cynthia Forlini	Neurological Sciences	PhD	University of Queensland, UQ center for clinical research	Neuroethics	Australia	Enhancement, Science Communication, Social Implications
Kate D Fenton	?	?	University of the West of England, Bristol	?	UK	Social Implications
Osamu Sakura	?	PhD	University of Tokyo, Interdisciplinary Information Studies	Cultural and Human Information Studies	Japan	Medical Research, Legal Studies, Social Implications, Social Neuroscience
Mark Bernstein	Neurosurgery	MD	University of Toronto, Department of Surgery	Research ethics	Canada	Medical Research, Neurosurgery, Psychiatric and Neurodegenerative Diseases
Nir Lipsman	Neurosurgery	MD	University of Toronto, Department of Surgery	Neurosurgery	Canada	Brain Stimulation, Neurosurgery, Psychiatric and Neurodegeneratibve Diseases
Adrian Carter	?	PhD	UQ Centre for Clinical Research, The University of Queensland	Addiction neuroethics	Australia	Addiction
Oliver R Goodenough	Law	JD	Vermont Law School	Professor of Law	US	Legal Studies
Allyson C. Rosen	Psychology	PhD	Veteran's Administration , Palo Alto Health Care System and Stanford University School of Medicine	?	US	Social Implications
Mary A. Kautz	?	?	Walter Reed Army Institute of Research	?	US	Psychopharmacology
Gregory L. Belenky	Medical Doctor	MD	Walter Reed Army Institute of Research	?	US	Psychopharmacology
Nancy Jo Wesenstein	?	?	Walter Reed Army Institute of Research, Division of Psychiatry and Neuroscience, Behavioural Biology	Neurobiology	US	Medical Research, Philosophy of Mind and Consciousness, Psychopharmacology
Thomas J. Balkin	Experimental Psychology	PhD	Walter Reed Army Institute of Research, Division of Psychiatry and Neuroscience, Behavioural Biology	Neurobiology	US	Medical Research, Philosophy of Mind of consciousness, Psychopharmacology
Jefrey P Kahn	Medical Doctor	MD	Weill Medical College of Cornell University	Professor of Psychiatry	US	Molecular Neurobiology and Genetics, Neurosurgery
Wise Young	Neuroscience, Molecular Biology	PhD	WM Keck Center for Collaborative Neuroscience, Rutgers University	The Richard H. Shinell Chair In Neuroscience	US	Molecular Neurobiology and Genetics, Neurosurgery
Bruce E. Wexler	Medical Doctor	MD	Yale University School of Medicine	Professor Emeritus of and Senior Research Scientist in Psychiatry	US	Psychiatric and neurodegenerative diseases
Garry J. Bryson	Psychology	PhD	Yale University School of Medicine	Psychologist and associate research scientist	US	Psychiatric and neurodegenerative diseases
Medical Schools	82	43.617
Neuroscience Departments	30	15.9574
Psychology Departments	15	7.97872
Bioethics Departments	15	7.97872
Neuroethics Departments	8	4.25532
Philosophy Departments	7	3.7234
Law Schools	6	3.19149
Social Science and Economy Departments	7	3.7234
Other	12	6.38298
Non_Academics	5	2.65957
Unknown	1	0.531915
Summe	188
