# Supplementary material for: Neuroethics 1995–2012. A Bibliometric Analysis of the Guiding Themes of an Emerging Research Field
Source: Front Hum Neurosci. 2016 Jul 1;10:336. doi: 10.3389/fnhum.2016.00336 (PMC4929847; doi:10.3389/fnhum.2016.00336)
Supplement: Supplementary file 5 [file DataSheet1.ZIP › namesEdited.txt]

Abbott	A -> Abbott	Alison
Abbott	Alison -> Abbott	Alison
Abdelhak	T -> Abdelhak	Tamer
Abdelhak	Tamer -> Abdelhak	Tamer
Abe	N -> Abe	Nobuhito
Abe	Nobuhito -> Abe	Nobuhito
Al-Delaimy	W K -> Al-Delaimy	WaelK K
Al-Delaimy	WaelK -> Al-Delaimy	WaelK K
Albert	M -> Albert	Marylin S
Albert	Marylin S -> Albert	Marylin S
Aleman	A -> Aleman	Andr�
Aleman	Andr� -> Aleman	Andr�
Alexander	A A -> Alexander	Archie A
Alexander	Archie -> Alexander	Archie A
Allhoff	F -> Allhoff	Fritz
Allhoff	Fritz -> Allhoff	Fritz
Alphs	H -> Alphs	H H
Alphs	H H -> Alphs	H H
Ambermoon	P -> Ambermoon	Polly
Ambermoon	Polly -> Ambermoon	Polly
Anderson	B -> Anderson	Britt
Anderson	Britt -> Anderson	Britt
Anderson	J A -> Anderson	James A
Anderson	James A -> Anderson	James A
Anderson-Shaw	L -> Anderson-Shaw	Lisa
Anderson-Shaw	Lisa -> Anderson-Shaw	Lisa
Andreasen	N C -> Andreasen	Nancy C
Andreasen	Nancy C -> Andreasen	Nancy C
Ansari	D -> Ansari	Daniel
Ansari	Daniel -> Ansari	Daniel
Appelbaum	P S -> Appelbaum	Paul S
Appelbaum	Paul S -> Appelbaum	Paul S
Arnold	Robert -> Arnold	Robert M
Arnold	Robert M -> Arnold	Robert M
Aziz	T -> Aziz	T Z
Aziz	T Z -> Aziz	T Z
Baertschi	B -> Baertschi	Bernard
Baertschi	Bernard -> Baertschi	Bernard
Banja	J D -> Banja	John D
Banja	John -> Banja	John D
Banja	John D -> Banja	John D
Bar-Ilan	O -> Bar-Ilan	Ofek
Bar-Ilan	Ofek -> Bar-Ilan	Ofek
Baumeister	R F -> Baumeister	Roy F
Baumeister	Roy -> Baumeister	Roy F
Baumeister	Roy F -> Baumeister	Roy F
Baylis	F -> Baylis	Francoise
Baylis	Fran -> Baylis	Francoise
Baylis	Francoise -> Baylis	Fran�oise
Baylis	Fran�oise -> Baylis	Fran�oise
Bearden	Carrie -> Bearden	Carrie E
Bearden	Carrie E -> Bearden	Carrie E
Beattie	B -> Beattie	B L
Beattie	B L -> Beattie	B L
Bechara	A -> Bechara	Antoine
Bechara	Antoine -> Bechara	Antoine
Bell	E -> Bell	Emily
Bell	Emily -> Bell	Emily
Bell	J -> Bell	J E
Bell	J E -> Bell	J E
Bell	Jennifer A -> Bell	Jennifer A
Bell	M -> Bell	M D
Bell	M D -> Bell	M D
Bell	Stephanie -> Bell	Stephanie K
Bell	Stephanie K -> Bell	Stephanie K
Berghmans	R -> Berghmans	Ron
Berghmans	Ron -> Berghmans	Ron
Bernat	J L -> Bernat	James L
Bernat	James L -> Bernat	James L
Berns	G S -> Berns	Gregory S
Berns	Gregory S -> Berns	Gregory S
Bernstein	M -> Bernstein	Mark
Bernstein	Mark -> Bernstein	Mark
Bewernick	B -> Bewernick	B H
Bewernick	B H -> Bewernick	B H
Bibas	S -> Bibas	Stephanos
Bibas	Stephanos -> Bibas	Stephanos
Birbaumer	N -> Birbaumer	Niels
Birbaumer	Niels -> Birbaumer	Niels
Bird	S J -> Bird	Stephanie J
Bird	Stephanie -> Bird	Stephanie J
Bird	Stephanie J -> Bird	Stephanie J
Bird	StephanieJ -> Bird	Stephanie J
Blair	R -> Blair	R J
Blair	R J -> Blair	R J
Blakemore	C -> Blakemore	Colin
Blakemore	Colin -> Blakemore	Colin
Blank	R H -> Blank	Robert H
Blank	Robert H -> Blank	Robert H
Blass	D M -> Blass	David M
Blass	David M -> Blass	David M
Bliton	M J -> Bliton	Mark J
Bliton	Mark J -> Bliton	Mark J
Bloch	S -> Bloch	Sidney
Bloch	Sidney -> Bloch	Sidney
Bogerts	B -> Bogerts	Bernhard
Bogerts	Bernhard -> Bogerts	Bernhard
Bok	H -> Bok	Hilary
Bok	Hilary -> Bok	Hilary
Bolton	P -> Bolton	Patrick
Bolton	Patrick -> Bolton	Patrick
Boly	M -> Boly	Melanie
Boly	Melanie -> Boly	Melanie
Bonertz	C -> Bonertz	Caroline
Bonertz	Caroline -> Bonertz	Caroline
Bonnie	R J -> Bonnie	Richard J
Bonnie	Richard J -> Bonnie	Richard J
Borgelt	E -> Borgelt	E L
Borgelt	E L -> Borgelt	E L
Bortolotti	L -> Bortolotti	Lisa
Bortolotti	Lisa -> Bortolotti	Lisa
Bostrom	N -> Bostrom	Nick
Bostrom	Nick -> Bostrom	Nick
Bowers	D -> Bowers	Dawn
Bowers	Dawn -> Bowers	Dawn
Braeckman	J -> Braeckman	Johan
Braeckman	Johan -> Braeckman	Johan
Brambilla	A -> Brambilla	Arianna
Brambilla	Arianna -> Brambilla	Arianna
Brammer	M -> Brammer	Michael J
Brammer	Michael J -> Brammer	Michael J
Bramstedt	K A -> Bramstedt	Katrina A
Bramstedt	Katrina A -> Bramstedt	Katrina A
Brassington	I -> Brassington	Iain
Brassington	Iain -> Brassington	Iain
Braude	H -> Braude	Hillel D
Braude	Hillel -> Braude	Hillel D
Braude	Hillel D -> Braude	Hillel D
Brewer	W -> Brewer	Warrick
Brewer	Warrick -> Brewer	Warrick
Broich	K -> Broich	Karl
Broich	Karl -> Broich	Karl
Brugger	P -> Brugger	Peter
Brugger	Peter -> Brugger	Peter
Bruni	T -> Bruni	Tommaso
Bruni	Tommaso -> Bruni	Tommaso
Bryson	G -> Bryson	G J
Bryson	G J -> Bryson	G J
Bublitz	C -> Bublitz	Christoph
Bublitz	Christoph -> Bublitz	Christoph
Buchanan	A -> Buchanan	Allen
Buchanan	Allen -> Buchanan	Allen
Buchman	D Z -> Buchman	Daniel Z
Buchman	Daniel -> Buchman	Daniel Z
Buchman	Daniel Z -> Buchman	Daniel Z
Buchsbaum	M -> Buchsbaum	Monte S
Buchsbaum	M S -> Buchsbaum	Monte S
Buchsbaum	Monte S -> Buchsbaum	Monte S
Buckholtz	J W -> Buckholtz	Joshua W
Buckholtz	Joshua W -> Buckholtz	Joshua W
Buller	T -> Buller	Tom
Buller	Tom -> Buller	Tom
Burdick	A -> Burdick	Adam
Burdick	Adam -> Burdick	Adam
Burke	W J -> Burke	William J
Burke	William J -> Burke	William J
Burns	J -> Burns	J M
Burns	J M -> Burns	J M
Burns	Jonathan Kenneth -> Burns	Jonathan Kenneth
Cabeza	R -> Cabeza	Roberto
Cabeza	Roberto -> Cabeza	Roberto
Cacioppo	J T -> Cacioppo	John T
Cacioppo	John T -> Cacioppo	John T
Caltagirone	C -> Caltagirone	Carlo
Caltagirone	Carlo -> Caltagirone	Carlo
Camerer	C F -> Camerer	Colin F
Camerer	Colin F -> Camerer	Colin F
Campbell	C S -> Campbell	Courtney S
Campbell	Colin -> Campbell	Colin S
Campbell	Courtney S -> Campbell	Courtney S
Campbell	P -> Campbell	P G
Campbell	P G -> Campbell	P G
Caplan	A -> Caplan	Arthur L
Caplan	A L -> Caplan	Arthur L
Caplan	Arthur -> Caplan	Arthur L
Caplan	Arthur L -> Caplan	Arthur L
Caravita	S C -> Caravita	S C S
Caravita	S C S -> Caravita	S C S
Carmena	J M -> Carmena	Jose M
Carmena	Jose M -> Carmena	Jose M
Carter	A -> Carter	Adrian
Carter	Adrian -> Carter	Adrian
Carter	Alan -> Carter	Alan
Casebeer	William -> Casebeer	William D
Casebeer	William D -> Casebeer	William D
Caulfield	T -> Caulfield	Timothy
Caulfield	Timothy -> Caulfield	Timothy
Chamberlain	S -> Chamberlain	S R
Chamberlain	S R -> Chamberlain	S R
Chatterjee	A -> Chatterjee	Anjan
Chatterjee	Anjan -> Chatterjee	Anjan
Chatterjee	Arpita -> Chatterjee	Arpita
Chen	Daofen -> Chen	Daofen F
Chen	Daofen F -> Chen	Daofen F
Chen	J -> Chen	Jen-I
Chen	Jen-I -> Chen	Jen-I
Chin	Vivian -> Chin	Vivian Nora
Chin	Vivian Nora -> Chin	Vivian Nora
Chiong	W -> Chiong	Winston
Chiong	Winston -> Chiong	Winston
Cho	M K -> Cho	Mildred K
Cho	Mildred K -> Cho	Mildred K
Choi	J -> Choi	Jimmy
Choi	Jimmy -> Choi	Jimmy
Christen	M -> Christen	Markus
Christen	Markus -> Christen	Markus
Christmann	M -> Christmann	Michaela
Christmann	Michaela -> Christmann	Michaela
Christopher	P P -> Christopher	Paul P
Christopher	Paul P -> Christopher	Paul P
Churchland	P -> Churchland	Patricia
Churchland	P S -> Churchland	P S
Churchland	Patricia -> Churchland	Patricia Smith
Churchland	Patricia Smith -> Churchland	Patricia Smith
Clarke	S -> Clarke	Steve
Clarke	Steve -> Clarke	Steve
Clausen	J -> Clausen	Jens
Clausen	Jens -> Clausen	Jens
Cochrane	T -> Cochrane	Thomas I
Cochrane	Thomas I -> Cochrane	Thomas I
Cohen	Jonathan -> Cohen	Jonathan D
Cohen	Jonathan D -> Cohen	Jonathan D
Coleman	M R -> Coleman	Martin R
Coleman	Martin R -> Coleman	Martin R
Compston	A -> Compston	Alastair
Compston	Alastair -> Compston	Alastair
Congedo	M -> Congedo	Maria
Congedo	Maria -> Congedo	Maria
Cranford	R -> Cranford	Ronald E
Cranford	R E -> Cranford	Ronald E
Cranford	Ronald E -> Cranford	Ronald E
Crescioni	A -> Crescioni	A W
Crescioni	A W -> Crescioni	A W
Cushman	F -> Cushman	Fiery
Cushman	Fiery -> Cushman	Fiery
Dagher	A P -> Dagher	Alain P
Dagher	Alain -> Dagher	Alain P
Damas	F -> Damas	Fran�ois
Damas	Fran�ois -> Damas	Fran�ois
Damasio	A -> Damasio	Antonio R
Damasio	A R -> Damasio	Antonio R
Damasio	Antonio -> Damasio	Antonio R
Damasio	Antonio R -> Damasio	Antonio R
Damasio	H -> Damasio	Hanna
Damasio	Hanna -> Damasio	Hanna
De Melo-Martin	Inmaculada -> De Melo-Mart�n	Inmaculada
De Melo-Mart�n	Inmaculada -> De Melo-Mart�n	Inmaculada
De Oliveira-Souza	R -> De Oliveira-Souza	Ricardo
De Oliveira-Souza	Ricardo -> De Oliveira-Souza	Ricardo
De Schrijver	Jelle -> De Schrijver	Jelle de
De Smedt	B -> De Smedt	Bert
De Smedt	Bert -> De Smedt	Bert
De Vries	R -> De Vries	Raymond
De Vries	Raymond -> De Vries	Raymond
De Wert	G -> De Wert	Guido
De Wert	Guido -> De Wert	Guido
DeMarco	J -> DeMarco	Joseph P
DeMarco	J P -> DeMarco	Joseph P
DeMarco	Joseph P -> DeMarco	Joseph P
Dees	R H -> Dees	Richard H
Dees	Richard H -> Dees	Richard H
Defanti	C A -> Defanti	Carlo A
Defanti	Carlo -> Defanti	Carlo A
Dehaene	S -> Dehaene	Stanislas
Dehaene	Stanislas -> Dehaene	Stanislas
Dekkers	W J -> Dekkers	Wim J
Dekkers	Wim -> Dekkers	Wim J
Di Pietro	N C -> Di Pietro	Nina C
Di Pietro	Nina -> Di Pietro	Nina C
Dierickx	K -> Dierickx	Kris
Dierickx	Kris -> Dierickx	Kris
Diller	L H -> Diller	Lawrence H
Diller	Lawrence H -> Diller	Lawrence H
Dolan	R J -> Dolan	Raymond J
Dolan	Ray -> Dolan	Ray J
Dolan	Raymond J -> Dolan	Raymond J
Doucet	H -> Doucet	Hubert
Doucet	Hubert -> Doucet	Hubert
Douglas	T -> Douglas	Thomas
Douglas	Thomas -> Douglas	Thomas
Downie	J -> Downie	Jocelyn
Downie	Jocelyn -> Downie	Jocelyn
Dresser	R -> Dresser	Rebecca
Dresser	Rebecca -> Dresser	Rebecca
Ducruet	A F -> Ducruet	Andrew F
Ducruet	Andrew F -> Ducruet	Andrew F
Duffy	J D -> Duffy	James D
Duffy	James D -> Duffy	James D
Duggan	P -> Duggan	P S
Duggan	P S -> Duggan	P S
Dunn	L -> Dunn	Laura B
Dunn	L B -> Dunn	Laura B
Dunn	Laura B -> Dunn	Laura B
Dwyer	S -> Dwyer	Susan
Dwyer	Susan -> Dwyer	Susan
Edwards	S -> Edwards	S D
Edwards	S D -> Edwards	S D
Eefsting	J A -> Eefsting	Jan A
Eefsting	Jan A -> Eefsting	Jan A
El-Hai	J -> El-Hai	Jack
El-Hai	Jack -> El-Hai	Jack
Elger	C E -> Elger	Christian E
Elger	Christian E -> Elger	Christian E
Erk	S -> Erk	Susanne
Erk	Susanne -> Erk	Susanne
Escudero	D -> Escudero	Dolores
Escudero	Dolores -> Escudero	Dolores
Evans	D -> Evans	D A
Evans	D A -> Evans	D A
Evers	K -> Evers	Kathinka
Evers	Kathinka -> Evers	Kathinka
Farah	M J -> Farah	Martha J
Farah	Martha -> Farah	Martha J
Farah	Martha J -> Farah	Martha J
Farris	S -> Farris	S M
Farris	S M -> Farris	S M
Faymonville	M E -> Faymonville	Marie-Elisabeth E
Faymonville	Marie-Elisabeth E -> Faymonville	Marie-Elisabeth E
Federico	C -> Federico	C A
Federico	C A -> Federico	C A
Fegert	J M -> Fegert	J�rg M
Fegert	J�rg -> Fegert	J�rg M
Fehr	E -> Fehr	Ernst
Fehr	Ernst -> Fehr	Ernst
Fenton	K D -> Fenton	Kate D
Fenton	Kate -> Fenton	Kate D
Fernandez	H H -> Fernandez	Hubert H
Fernandez	Hubert -> Fernandez	Hubert H
Fins	J J -> Fins	Joseph J
Fins	Joseph J -> Fins	Joseph J
Fischbach	R L -> Fischbach	Ruth L
Fischbach	Ruth L -> Fischbach	Ruth L
Fischbacher	U -> Fischbacher	Urs
Fischbacher	Urs -> Fischbacher	Urs
Fisher	C -> Fisher	Carl Erik
Fisher	C E -> Fisher	Carl E
Fisher	Carl E -> Fisher	Carl E
Fisher	Carl Erik -> Fisher	Carl Erik
Fiszdon	J -> Fiszdon	J M
Fiszdon	J M -> Fiszdon	J M
Foley	K M -> Foley	Kathleen M
Foley	Kathleen M -> Foley	Kathleen M
Foltynie	T -> Foltynie	Thomas
Foltynie	Thomas -> Foltynie	Thomas
Foote	K D -> Foote	Kelly D
Foote	Kelly -> Foote	Kelly D
Ford	P -> Ford	Paul J
Ford	P J -> Ford	Paul J
Ford	Paul -> Ford	Paul J
Ford	Paul J -> Ford	Paul J
Forlini	C -> Forlini	Cynthia
Forlini	Cynthia -> Forlini	Cynthia
Formaglio	F -> Formaglio	Fabio
Formaglio	Fabio -> Formaglio	Fabio
Forstl	H -> F�rstl	H
Foster	K R -> Foster	Kenneth R
Foster	Kenneth R -> Foster	Kenneth R
Fox	D -> Fox	Dov
Fox	Dov -> Fox	Dov
Franke	A G -> Franke	Andreas G
Franke	Andreas G -> Franke	Andreas G
Freeman	T B -> Freeman	Thomas B
Freeman	Thomas B -> Freeman	Thomas B
Fried	I -> Fried	Itzhak
Fried	Itzhak -> Fried	Itzhak
Frith	Chris D -> Frith	Christopher D
Frith	Christopher D -> Frith	Christopher D
Fry	C L -> Fry	Craig L
Fry	Craig -> Fry	Craig L
Fry	Craig L -> Fry	Craig L
Fuchs	T -> Fuchs	Thomas
Fuchs	Thomas -> Fuchs	Thomas
Fujii	N -> Fujii	Naotaka
Fujii	Naotaka -> Fujii	Naotaka
Fujii	T -> Fujii	Toshikatsu
Fujii	Toshikatsu -> Fujii	Toshikatsu
Fukushi	T -> Fukushi	Tamami
Fukushi	Tamami -> Fukushi	Tamami
Funk	C M -> Funk	Chadd M
Funk	Chadd -> Funk	Chadd M
F�rstl	H -> F�rstl	H
Gabrieli	J D -> Gabrieli	John D E
Gabrieli	J D E -> Gabrieli	John D E
Gabrieli	John D E -> Gabrieli	John D E
Gabriels	L -> Gabriels	Lös
Gabriels	Loes -> Gabriels	Lös
Gaebel	W -> Gaebel	Wolfgang
Gaebel	Wolfgang -> Gaebel	Wolfgang
Galert	T -> Galert	Thorsten
Galert	Thorsten -> Galert	Thorsten
Ganis	G -> Ganis	Giorgio
Ganis	Giorgio -> Ganis	Giorgio
Garrido	G -> Garrido	G J
Garrido	G J -> Garrido	G J
Gasparini	M -> Gasparini	Maddalena
Gasparini	Maddalena -> Gasparini	Maddalena
Gazzaniga	M -> Gazzaniga	Michael S
Gazzaniga	M S -> Gazzaniga	Michael S
Gazzaniga	Michael -> Gazzaniga	Michael S
Gazzaniga	Michael S -> Gazzaniga	Michael S
Gelhaus	P -> Gelhaus	Petra
Gelhaus	Petra -> Gelhaus	Petra
George	M S -> George	Mark S
George	Mark S -> George	Mark S
Giacino	J -> Giacino	Joseph T
Giacino	J I -> Giacino	Joseph I
Giacino	J T -> Giacino	Joseph T
Giacino	Joseph -> Giacino	Joseph T
Giacino	Joseph T -> Giacino	Joseph T
Gigli	G -> Gigli	Gian
Gigli	Gian -> Gigli	Gian
Gilbert	F -> Gilbert	Fr�d�ric
Gilbert	Frederic -> Gilbert	Fr�d�ric
Gilbert	Fr�d�ric -> Gilbert	Fr�d�ric
Gillett	G -> Gillett	Grant R
Gillett	G R -> Gillett	Grant R
Gillett	Grant -> Gillett	Grant R
Gillett	Grant R -> Gillett	Grant R
Giordano	J -> Giordano	James
Giordano	James -> Giordano	James
Glannon	W -> Glannon	Walter
Glannon	Walter -> Glannon	Walter
Glimcher	P W -> Glimcher	Paul W
Glimcher	Paul W -> Glimcher	Paul W
Glover	G H -> Glover	Gary H
Glover	Gary H -> Glover	Gary H
Gold	J M -> Gold	James M
Gold	James -> Gold	James M
Goldberg	Daniel -> Goldberg	Daniel S
Goldberg	Daniel S -> Goldberg	Daniel S
Goldberg	T E -> Goldberg	Terry E
Goldberg	Terry -> Goldberg	Terry E
Goldman	Alvin -> Goldman	Alvin I
Goldman	Alvin I -> Goldman	Alvin I
Goldman	S -> Goldman	Serge
Goldman	Serge -> Goldman	Serge
Goodenough	O R -> Goodenough	Oliver R
Goodenough	Oliver R -> Goodenough	Oliver R
Gore	J C -> Gore	John C
Gore	John C -> Gore	John C
Gosseries	O -> Gosseries	Olivia
Gosseries	Olivia -> Gosseries	Olivia
Gostin	L -> Gostin	Lawrence O
Gostin	Lawrence O -> Gostin	Lawrence O
Grabner	R H -> Grabner	Roland H
Grabner	Roland -> Grabner	Roland H
Grafman	J -> Grafman	Jordan
Grafman	Jordan -> Grafman	Jordan
Grafton	S -> Grafton	Scott
Grafton	Scott -> Grafton	Scott
Greely	H -> Greely	HenryT
Greely	H T -> Greely	Henry T
Greely	Henry -> Greely	Henry T
Greely	Henry T -> Greely	Henry T
Greely	HenryT -> Greely	HenryT T
Green	S A -> Green	Stephen A
Green	Stephen A -> Green	Stephen A
Greenberg	B -> Greenberg	Benjamin D
Greenberg	B D -> Greenberg	Benjamin D
Greenberg	Benjamin D -> Greenberg	Benjamin D
Greene	J D -> Greene	Joshua D
Greene	Joshua -> Greene	Joshua D
Greene	Joshua D -> Greene	Joshua D
Greenspan	R J -> Greenspan	RalphJ J
Greenspan	RalphJ -> Greenspan	RalphJ J
Greig	T -> Greig	T C
Greig	T C -> Greig	T C
Griffiths	R -> Griffiths	R R
Griffiths	R R -> Griffiths	R R
Gross	D -> Gross	Daniel M
Gross	Daniel M -> Gross	Daniel M
Grossman	R I -> Grossman	Robert I
Grossman	Robert I -> Grossman	Robert I
Gro�	D -> Gro�	Dominik
Gro�	Dominik -> Gro�	Dominik
Habel	U -> Habel	Ute
Habel	Ute -> Habel	Ute
Haggard	P -> Haggard	Patrick
Haggard	Patrick -> Haggard	Patrick
Haley	J -> Haley	Jane
Haley	Jane -> Haley	Jane
Hall	W -> Hall	Wayne D
Hall	W D -> Hall	Wayne D
Hall	Wayne -> Hall	Wayne D
Hall	Wayne D -> Hall	Wayne D
Hallett	M -> Hallett	Mark
Hallett	Mark -> Hallett	Mark
Hampel	H -> Hampel	Harald
Hampel	Harald -> Hampel	Harald
Harenski	K -> Harenski	K A
Harenski	K A -> Harenski	K A
Hariri	A R -> Hariri	Ahmad R
Hariri	Ahmad R -> Hariri	Ahmad R
Harris	C -> Harris	Cory S
Harris	Cory S -> Harris	Cory S
Harris	J -> Harris	J C
Harris	J C -> Harris	John C
Harris	John -> Harris	John C
Hauser	M -> Hauser	Marc D
Hauser	Marc D -> Hauser	Marc D
Hayes	R -> Hayes	R A
Hayes	R A -> Hayes	R A
Heaton	Robert -> Heaton	Robert K
Heaton	Robert K -> Heaton	Robert K
Heekeren	H R -> Heekeren	Hauke R
Heekeren	Hauke R -> Heekeren	Hauke R
Heinemann	T -> Heinemann	Thomas
Heinemann	Thomas -> Heinemann	Thomas
Heinz	A -> Heinz	Andreas
Heinz	Adrienne J -> Heinz	Adrienne J
Heinz	Andreas -> Heinz	Andreas
Helmchen	H -> Helmchen	Hanfried
Helmchen	Hanfried -> Helmchen	Hanfried
Heneghan	A -> Heneghan	A M
Heneghan	A M -> Heneghan	A M
Henry	M -> Henry	Michael
Henry	Michael -> Henry	Michael
Hensch	T K -> Hensch	Takao K
Hensch	Takao K -> Hensch	Takao K
Hertogh	C M -> Hertogh	Cees M
Hertogh	Cees -> Hertogh	Cees M
Hertogh	Cees M P M -> Hertogh	Cees M P M
Hettige	S -> Hettige	Samantha
Hettige	Samantha -> Hettige	Samantha
Heuser	I -> Heuser	Isabella
Heuser	Isabella -> Heuser	Isabella
Hewitt	J -> Hewitt	J L
Hewitt	J L -> Hewitt	J L
Hewitt	Jeanette -> Hewitt	Jeanette
Hildt	E -> Hildt	Elisabeth
Hildt	Elisabeth -> Hildt	Elisabeth
Hinterhuber	H -> Hinterhuber	Hartmann
Hinterhuber	Hartmann -> Hinterhuber	Hartmann
Hoagwood	K -> Hoagwood	K E
Hoagwood	K E -> Hoagwood	K E
Hodges	J R -> Hodges	John R
Hodges	John -> Hodges	John R
Holtzheimer	P E -> Holtzheimer	Paul E
Holtzheimer	Paul E -> Holtzheimer	Paul E
Hoop	J -> Hoop	Jinger G
Hoop	J G -> Hoop	Jinger G
Hoop	Jinger G -> Hoop	Jinger G
Hoppe	C -> Hoppe	Christian
Hoppe	Christian -> Hoppe	Christian
Howard	R -> Howard	R S
Howard	R S -> Howard	R S
Howard	Robert -> Howard	Robert
Howard-Jones	P A -> Howard-Jones	Paul A
Howard-Jones	Paul -> Howard-Jones	Paul A
Howe	E -> Howe	E G
Howe	E G -> Howe	E G
Huber	L -> Huber	Lara
Huber	Lara -> Huber	Lara
Huettel	S A -> Huettel	Scott A
Huettel	Scott A -> Huettel	Scott A
Hughes	J -> Hughes	Jason R
Hughes	J R -> Hughes	Jason R
Hughes	Jason -> Hughes	Jason R
Hughes	Julian C -> Hughes	Julian C
Hurst	Samia -> Hurst	Samia A
Hurst	Samia A -> Hurst	Samia A
Husain	M -> Husain	M M
Husain	M M -> Husain	M M
Husain	Mustafa -> Husain	Mustafa
Hyman	S E -> Hyman	Steven E
Hyman	Steven E -> Hyman	Steven E
Illes	J -> Illes	Judy
Illes	Judy -> Illes	Judy
Itakura	S -> Itakura	Shoji
Itakura	Shoji -> Itakura	Shoji
J. Turner	Andrew -> J. Turner	Andrew J
Jaarsma	P -> Jaarsma	Pier
Jaarsma	Pier -> Jaarsma	Pier
Jacobson	C E th -> Jacobson	Charles E th
Jacobson	Charles -> Jacobson	Charles E th
Jacobson	Christian -> Jacobson	Christian E th
Jaworska	A -> Jaworska	Agnieszka
Jaworska	Agnieszka -> Jaworska	Agnieszka
Jayne	M -> Jayne	M C
Jayne	M C -> Jayne	M C
Jellinger	K A -> Jellinger	Kurt A
Jellinger	Kurt -> Jellinger	Kurt A
Jeste	D V -> Jeste	Dilip V
Jeste	Dilip V -> Jeste	Dilip V
Joffe	A -> Joffe	Ari R
Joffe	Ari R -> Joffe	Ari R
Joffe	S -> Joffe	Steven
Joffe	Steven -> Joffe	Steven
Johnson	K A -> Johnson	Kevin A
Johnson	Kevin A -> Johnson	Kevin A
Johnson	L -> Johnson	L S M
Johnson	L S M -> Johnson	L S M
Johnson	R -> Johnson	Ronald C
Johnson	Robert -> Johnson	Robert
Johnson	Ronald C -> Johnson	Ronald C
Johnson	Rory -> Johnson	Rory
Joksimovic	L -> Joksimovic	Ljiljana
Joksimovic	Ljiljana -> Joksimovic	Ljiljana
Jonsen	A R -> Jonsen	Albert R
Jonsen	Albert R -> Jonsen	Albert R
Jotterand	F -> Jotterand	Fabrice
Jotterand	Fabrice -> Jotterand	Fabrice
Kahane	G -> Kahane	Guy U Y
Kahane	G U Y -> Kahane	Guy U Y
Kahane	Guy -> Kahane	Guy U Y
Kahn	J -> Kahn	Jefrey P
Kahn	J P -> Kahn	Jefrey P
Kahn	Jefrey P -> Kahn	Jefrey P
Kalichman	M -> Kalichman	M W
Kalichman	M W -> Kalichman	M W
Kallenberg	B J -> Kallenberg	Brad J
Kallenberg	Brad -> Kallenberg	Brad J
Kamm	F -> Kamm	FM M
Kamm	F M -> Kamm	FM M
Kamm	FM -> Kamm	FM M
Kanaan	R -> Kanaan	Richard A
Kanaan	Richard -> Kanaan	Richard A
Kanaan	Richard A -> Kanaan	Richard A
Kandel	E R -> Kandel	Eric R
Kandel	Eric -> Kandel	Eric R
Karetsky	K -> Karetsky	Kim
Karetsky	Kim -> Karetsky	Kim
Karkazis	K -> Karkazis	Katrina
Karkazis	Katrina -> Karkazis	Katrina A
Karkazis	Katrina A -> Karkazis	Katrina A
Karlawish	J -> Karlawish	J H
Karlawish	J H -> Karlawish	J H
Katz	D -> Katz	D I
Katz	D I -> Katz	D I
Kelleher	K J -> Kelleher	Kelly J
Kelleher	Kelly J -> Kelleher	Kelly J
Kennedy	D -> Kennedy	Daniel P
Kennedy	D N -> Kennedy	Donald N
Kennedy	Daniel P -> Kennedy	Daniel P
Kennedy	Donald -> Kennedy	Donald N
Keran	C -> Keran	Christopher
Keran	Christopher -> Keran	Christopher
Kiehl	K A -> Kiehl	Kent A
Kiehl	Kent -> Kiehl	Kent A
Kilts	C -> Kilts	C D
Kilts	C D -> Kilts	C D
Kim	S -> Kim	Scott
Kim	S H -> Kim	S H
Kim	S Y -> Kim	S Y
Kim	Sang Heon -> Kim	Sang Heon
Kim	Scott -> Kim	Scott
Kim	Seong-Jang -> Kim	Seong-Jang
Kim	Susan -> Kim	Susan
Kimmelman	J -> Kimmelman	Jonathan
Kimmelman	Jonathan -> Kimmelman	Jonathan
King	P -> King	Patricia
King	Patricia -> King	Patricia
Kinzler	K D -> Kinzler	Katherine D
Kinzler	Katherine D -> Kinzler	Katherine D
Kirsch-Darrow	L -> Kirsch-Darrow	Lindsey
Kirsch-Darrow	Lindsey -> Kirsch-Darrow	Lindsey
Kirschen	M -> Kirschen	Matthew P
Kirschen	M P -> Kirschen	Matthew P
Kirschen	Matthew P -> Kirschen	Matthew P
Klein	C -> Klein	Colin A
Klein	C A -> Klein	Colin A
Klein	Colin -> Klein	Colin A
Klein	Eran -> Klein	Eran P
Klein	Eran P -> Klein	Eran P
Knobe	J -> Knobe	Joshua
Knobe	Joshua -> Knobe	Joshua
Koechlin	E -> Koechlin	Etienne
Koechlin	Etienne -> Koechlin	Etienne
Koenig	B A -> Koenig	Barbara A
Koenig	Barbara A -> Koenig	Barbara A
Kolber	A -> Kolber	Adam
Kolber	Adam -> Kolber	Adam
Kolch	M -> K�lch	M
Komotar	R J -> Komotar	Ricardo J
Komotar	Ricardo J -> Komotar	Ricardo J
Kompanje	E J -> Kompanje	Erwin J
Kompanje	E J O -> Kompanje	Erwin J O
Kompanje	Erwin -> Kompanje	Erwin J
Kotchoubey	B -> Kotchoubey	Boris
Kotchoubey	Boris -> Kotchoubey	Boris
Kringelbach	M -> Kringelbach	M L
Kringelbach	M L -> Kringelbach	M L
Krueger	F -> Krueger	Frank
Krueger	Frank -> Krueger	Frank
Kubler	A -> Kubler	Andrea
Kubu	C S -> Kubu	Cynthia S
Kubu	Cynthia S -> Kubu	Cynthia S
Kuhn	J -> Kuhn	Jens
Kuhn	Jens -> Kuhn	Jens
Kulynych	J -> Kulynych	Jennifer
Kulynych	Jennifer -> Kulynych	Jennifer J
Kulynych	Jennifer J -> Kulynych	Jennifer J
Kurki	T -> Kurki	T J
Kurki	T J -> Kurki	T J
K�bler	Andrea -> Kubler	Andrea
K�lch	M -> K�lch	M
LaCasse	L -> LaCasse	Lori
LaCasse	Lori -> LaCasse	Lori
Laalo	J -> Laalo	J P
Laalo	J P -> Laalo	J P
Laken	S J -> Laken	Steven J
Laken	Steven J -> Laken	Steven J
Lamy	M -> Lamy	Maurice
Lamy	Maurice -> Lamy	Maurice
Lang	A E -> Lang	Aavo E
Lang	Aavo -> Lang	Aavo E
Langleben	D D -> Langleben	Daniel D
Langleben	Daniel D -> Langleben	Daniel D
Larriviere	D -> Larriviere	Dan
Larriviere	Dan -> Larriviere	Dan
Laureys	S -> Laureys	Steven
Laureys	Steven -> Laureys	Steven
Lauter	H -> Lauter	Hans
Lauter	Hans -> Lauter	Hans
Lawrenz	F P -> Lawrenz	Frances P
Lawrenz	Frances -> Lawrenz	Frances P
Lawrenz	Frances P -> Lawrenz	Frances P
Lawrie	S M -> Lawrie	Stephen M
Lawrie	Stephen M -> Lawrie	Stephen M
Lebedev	M A -> Lebedev	Mikhail A
Lebedev	Mikhail A -> Lebedev	Mikhail A
Ledoux	D -> Ledoux	Didier
Ledoux	Didier -> Ledoux	Didier
Lee	J -> Lee	J S
Lee	J H -> Lee	J H
Lee	J S -> Lee	J S
Lee	M -> Lee	M S
Lee	M S -> Lee	M S
Leibenluft	E -> Leibenluft	Ellen
Leibenluft	Ellen -> Leibenluft	Ellen
Leshner	A I -> Leshner	Alan I
Leshner	Alan -> Leshner	Alan I
Leshner	Alan I -> Leshner	Alan I
Levy	N -> Levy	Neil
Levy	Neil -> Levy	Neil
Lewis	G J -> Lewis	Glyn J
Lewis	Glyn -> Lewis	Glyn J
Leykin	Y -> Leykin	Yan
Leykin	Yan -> Leykin	Yan
Liao	S -> Liao	S M
Liao	S M -> Liao	S M
Liao	S Matthew -> Liao	S Matthew
Lieb	K -> Lieb	Klaus
Lieb	Klaus -> Lieb	Klaus
Lilienfeld	S O -> Lilienfeld	Scott O
Lilienfeld	Scott O -> Lilienfeld	Scott O
Lipsman	N -> Lipsman	Nir
Lipsman	Nir -> Lipsman	Nir
Lisanby	S H -> Lisanby	Sarah H
Lisanby	Sarah H -> Lisanby	Sarah H
Lombera	S -> Lombera	Sofia
Lombera	Sofia -> Lombera	Sofia
Lowe	M -> Lowe	Michael R
Lowe	Michael R -> Lowe	Michael R
Lozano	A -> Lozano	Andres M
Lozano	A M -> Lozano	Andres M
Lozano	Andres M -> Lozano	Andres M
Lupien	S J -> Lupien	Sonia J
Lupien	Sonia J -> Lupien	Sonia J
Luxen	A -> Luxen	Andr�
Luxen	Andr� -> Luxen	Andr�
Machado	C -> Machado	Calixto
Machado	Calixto -> Machado	Calixto
Mack	W J -> Mack	Willam J
Mack	Willam J -> Mack	Willam J
Mackenzie	R -> Mackenzie	Robin
Mackenzie	Robin -> Mackenzie	Robin
Macklin	R -> Macklin	Ruth
Macklin	Ruth -> Macklin	Ruth
Magistretti	Pierre -> Magistretti	Pierre J
Magistretti	Pierre J -> Magistretti	Pierre J
Mahler	K -> Mahler	Kevin
Mahler	Kevin -> Mahler	Kevin
Malone	D -> Malone	Donald A
Malone	Donald A -> Malone	Donald A
Manara	A -> Manara	A R
Manara	A R -> Manara	A R
Manes	F -> Manes	Facundo F
Manes	Facundo F -> Manes	Facundo F
Mansfield	A -> Mansfield	Andrew
Mansfield	Andrew -> Mansfield	Andrew
Manthous	C -> Manthous	C A
Manthous	C A -> Manthous	C A
Maquet	P -> Maquet	Pierre
Maquet	Pierre -> Maquet	Pierre
Marcello	N -> Marcello	Norina
Marcello	Norina -> Marcello	Norina
Marois	R -> Marois	Rene
Marois	Rene -> Marois	Rene
Martin	T E -> Martin	Thomas E
Martin	Thomas E -> Martin	Thomas E
Mathews	D J -> Mathews	Debra J H
Mathews	D J H -> Mathews	Debra J H
Mathews	Debra J H -> Mathews	Debra J H
Mathieu	G -> Mathieu	Ghislaine
Mathieu	Ghislaine -> Mathieu	Ghislaine
Mauron	A -> Mauron	Alex
Mauron	Alex -> Mauron	Alex
Maxwell	B -> Maxwell	Bruce
Maxwell	Bruce -> Maxwell	Bruce
Mayberg	H S -> Mayberg	Helen S
Mayberg	Helen S -> Mayberg	Helen S
Mayer	A R -> Mayer	Andrew R
Mayer	Andrew R -> Mayer	Andrew R
McClintock	S M -> McClintock	Shawn M
McClintock	Shawn -> McClintock	Shawn M
McCormick	J B -> McCormick	Jennifer B
McCormick	Jennifer B -> McCormick	Jennifer B
McCullagh	P -> McCullagh	P J
McCullagh	P J -> McCullagh	P J
McKaughan	D J -> McKaughan	DanielJ J
McKaughan	DanielJ -> McKaughan	DanielJ J
McKenna	P -> McKenna	P J
McKenna	P J -> McKenna	P J
Mehlman	M J -> Mehlman	Maxwell J
Mehlman	Maxwell J -> Mehlman	Maxwell J
Mello	M M -> Mello	Michelle M
Mello	Michelle M -> Mello	Michelle M
Mendez	I -> Mendez	Ivar
Mendez	Ivar -> Mendez	Ivar
Merabet	L -> Merabet	Lotfi B
Merabet	Lotfi B -> Merabet	Lotfi B
Merkel	R -> Merkel	Reinhard
Merkel	Reinhard -> Merkel	Reinhard
Meschia	J F -> Meschia	James F
Meschia	James F -> Meschia	James F
Metzinger	T K -> Metzinger	Thomas K
Metzinger	Thomas -> Metzinger	Thomas K
Meyer-Lindenberg	A -> Meyer-Lindenberg	Andreas
Meyer-Lindenberg	Andreas -> Meyer-Lindenberg	Andreas
Meynen	G -> Meynen	Gerben
Meynen	Gerben -> Meynen	Gerben
Miller	D -> Miller	D H
Miller	D H -> Miller	D H
Miller	F G -> Miller	Franklin G
Miller	Franklin -> Miller	Franklin G
Miller	Franklin G -> Miller	Franklin G
Mizushima	N -> Mizushima	Nozomi
Mizushima	Nozomi -> Mizushima	Nozomi
Mobbs	D -> Mobbs	Dean
Mobbs	Dean -> Mobbs	Dean
Mohammadi	Mohammad -> Mohammadi	Mohammad-Reza
Mohammadi	Mohammad-Reza -> Mohammadi	Mohammad-Reza
Moll	J -> Moll	Jöl
Moll	Joel -> Moll	Jöl
Moll	Jorge -> Moll	Jorge
Montgomery	E -> Montgomery	Erwin B
Montgomery	Erwin B -> Montgomery	Erwin B
Moonen	G -> Moonen	Gustave
Moonen	Gustave -> Moonen	Gustave
Moosa	E -> Moosa	Ebrahim
Moosa	Ebrahim -> Moosa	Ebrahim
Morein-Zamir	S -> Morein-Zamir	Sharon
Morein-Zamir	Sharon -> Morein-Zamir	Sharon
Moreno	J D -> Moreno	Jonathan D
Moreno	Jonathan -> Moreno	Jonathan D
Moreno	Jonathan D -> Moreno	Jonathan D
Mori	E -> Mori	Etsuro
Mori	Etsuro -> Mori	Etsuro
Morris	Stephen -> Morris	Stephen G
Morris	Stephen G -> Morris	Stephen G
Morse	S J -> Morse	Stephen J
Morse	Stephen -> Morse	Stephen J
Morse	Stephen J -> Morse	Stephen J
Mueller	P S -> Mueller	Paul S
Mueller	Paul S -> Mueller	Paul S
Muller	H J -> M�ller	H J
Muller	O -> Muller	Oliver
Muller	S -> M�ller	Sabine
Muller-Oerlinghausen	B -> Muller-Oerlinghausen	Bruno
Munthe	C -> Munthe	Christian
Munthe	Christian -> Munthe	Christian
Murphy	E -> Murphy	Emily R
Murphy	Emily -> Murphy	Emily R
Murphy	Emily R -> Murphy	Emily R
Murphy	N -> Murphy	Nancey C
Murphy	Nancey C -> Murphy	Nancey C
Murphy	T H -> Murphy	Timothy H
Murphy	Timothy H -> Murphy	Timothy H
M�ller	H J -> M�ller	H J
M�ller	Oliver -> Muller	Oliver
M�ller	S -> M�ller	Sabine
M�ller	Sabine -> Muller	Sabine
M�ller-Oerlinghausen	Bruno -> Muller-Oerlinghausen	Bruno
Naccache	L -> Naccache	Lionel
Naccache	Lionel -> Naccache	Lionel
Nadelhoffer	T -> Nadelhoffer	Thomas
Nadelhoffer	Thomas -> Nadelhoffer	Thomas
Nadler	R -> Nadler	Roland
Nadler	Roland -> Nadler	Roland
Nagel	Saskia -> Nagel	Saskia K
Nagel	Saskia K -> Nagel	Saskia K
Narvaez	D -> Narvaez	Darcia
Narvaez	Darcia -> Narvaez	Darcia
Nelson	C A -> Nelson	Charles A
Nelson	Charles -> Nelson	Charles A
Nelson	Charles A -> Nelson	Charles A
Nelson	R M -> Nelson	Robert M
Nelson	Robert M -> Nelson	Robert M
Nicholson	C -> Nicholson	Craig
Nicholson	Craig -> Nicholson	Craig
Nicolelis	M A -> Nicolelis	Migül A L
Nicolelis	Miguel A L -> Nicolelis	Migül A L
Nielssen	O -> Nielssen	O B
Nielssen	O B -> Nielssen	O B
Niendam	Tara -> Niendam	Tara A
Niendam	Tara A -> Niendam	Tara A
Nitsche	M -> Nitsche	M A
Nitsche	M A -> Nitsche	M A
Northoff	G -> Northoff	Georg
Northoff	Georg -> Northoff	Georg
Nuttin	B -> Nuttin	Bart
Nuttin	Bart -> Nuttin	Bart
O'Connell	G -> O'Connell	Garret
O'Connell	Garret -> O'Connell	Garret
Ochsner	Kevin -> Ochsner	Kevin N
Ochsner	Kevin N -> Ochsner	Kevin N
Okun	M S -> Okun	Michael S
Okun	Michael -> Okun	Michael S
Okun	Michael S -> Okun	Michael S
Outram	S -> Outram	S M
Outram	S M -> Outram	Simon M
Outram	Simon -> Outram	Simon M
Owen	A M -> Owen	Adrian M
Owen	Adrian M -> Owen	Adrian M
Owen	S -> Owen	S L
Owen	S L -> Owen	S L
Ozdemir	V -> Ozdemir	Vural
Ozdemir	Vural -> Ozdemir	Vural
Palmour	N -> Palmour	Nicole
Palmour	Nicole -> Palmour	Nicole
Panksepp	J -> Panksepp	Jaak
Panksepp	Jaak -> Panksepp	Jaak
Pantelis	C -> Pantelis	Christos
Pantelis	Christos -> Pantelis	Christos
Parens	E -> Parens	Erik
Parens	Eric -> Parens	Erik
Parens	Erik -> Parens	Erik
Parker	L S -> Parker	Lisa S
Parker	Lisa S -> Parker	Lisa S
Partridge	B -> Partridge	Brad
Partridge	Brad -> Partridge	Brad
Pascual-Leone	A -> Pascual-Leone	Alvaro
Pascual-Leone	Alvaro -> Pascual-Leone	Alvaro
Paulus	Martin -> Paulus	Martin P
Paulus	Martin P -> Paulus	Martin P
Pearson	J -> Pearson	Jane L
Pearson	Jane L -> Pearson	Jane L
Perrin	F -> Perrin	Fabien
Perrin	Fabien -> Perrin	Fabien
Perring	C -> Perring	Christian
Perring	Christian -> Perring	Christian
Persad	G -> Persad	Govind
Persad	Govind -> Persad	Govind
Persson	I -> Persson	Ingmar
Persson	Ingmar -> Persson	Ingmar
Petrini	C -> Petrini	Carlo
Petrini	Carlo -> Petrini	Carlo
Pfefferbaum	B -> Pfefferbaum	B J
Pfefferbaum	B J -> Pfefferbaum	B J
Phelps	E A -> Phelps	Elizabeth A
Phelps	Elizabeth A -> Phelps	Elizabeth A
Phillips	J -> Phillips	J M
Phillips	J M -> Phillips	J M
Phillips	J P -> Phillips	J P
Pickard	J -> Pickard	J D
Pickard	J D -> Pickard	J D
Pierce	R -> Pierce	Robin
Pierce	Robin -> Pierce	Robin
Plum	F -> Plum	Fred
Plum	Fred -> Plum	Fred
Porta	M -> Porta	Mauro
Porta	Mauro -> Porta	Mauro
Porteri	C -> Porteri	Corinna
Porteri	Corinna -> Porteri	Corinna
Prehn	K -> Prehn	Kristin
Prehn	Kristin -> Prehn	Kristin
Prvulovic	D -> Prvulovic	David
Prvulovic	David -> Prvulovic	David
Pucci	E -> Pucci	Eugenio
Pucci	Eugenio -> Pucci	Eugenio
Rabins	P -> Rabins	Peter V
Rabins	P V -> Rabins	Peter V
Rabins	Peter -> Rabins	Peter V
Rabins	Peter V -> Rabins	Peter V
Racine	E -> Racine	Eric
Racine	Eric -> Racine	Eric
Radden	J -> Radden	Jennifer
Radden	Jennifer -> Radden	Jennifer
Raffin	T A -> Raffin	Thomas A
Raffin	Thomas A -> Raffin	Thomas A
Raine	A -> Raine	Adrian
Raine	Adrian -> Raine	Adrian
Ramsay	T -> Ramsay	Tim
Ramsay	Tim -> Ramsay	Tim
Rasmussen	S -> Rasmussen	S A
Rasmussen	S A -> Rasmussen	S A
Ravina	B -> Ravina	Bernard
Ravina	Bernard -> Ravina	Bernard
Rees	G -> Rees	Geraint
Rees	Geraint -> Rees	Geraint
Reiner	P B -> Reiner	Peter B
Reiner	Peter -> Reiner	Peter B
Reiner	Peter B -> Reiner	Peter B
Repantis	D -> Repantis	Dimitris
Repantis	Dimitris -> Repantis	Dimitris
Rezai	A R -> Rezai	Ali R
Rezai	Ali R -> Rezai	Ali R
Ringel	S P -> Ringel	Steven P
Ringel	Steven P -> Ringel	Steven P
Rizzo	M -> Rizzo	Matt
Rizzo	Matt -> Rizzo	Matt
Robbins	T -> Robbins	T W
Robbins	T W -> Robbins	Trevor W
Robbins	Trevor W -> Robbins	Trevor W
Robertson	M -> Robertson	M M
Robertson	M M -> Robertson	M M
Robinson	L -> Robinson	Louise
Robinson	Louise -> Robinson	Louise
Rodriguez	R L -> Rodriguez	Ramon L
Rodriguez	Ramon -> Rodriguez	Ramon L
Rogers	R -> Rogers	R D
Rogers	R D -> Rogers	R D
Rosado	C -> Rosado	Christian
Rosado	Christian -> Rosado	Christian
Rosahl	Steffen -> Rosahl	Steffen K
Rosahl	Steffen K -> Rosahl	Steffen K
Rosas	M -> Rosas	Maria
Rosas	Maria -> Rosas	Maria
Rose	Steven -> Rose	Steven P R
Rose	Steven P R -> Rose	Steven P R
Rosen	A -> Rosen	Allyson C
Rosen	A C -> Rosen	Allyson C
Rosen	Allyson C -> Rosen	Allyson C
Rosenberg	J -> Rosenberg	J H
Rosenberg	J H -> Rosenberg	J H
Rosenberg	Leah -> Rosenberg	Leah B
Rosenberg	Leah B -> Rosenberg	Leah B
Rosenberg	R N -> Rosenberg	Roger N
Rosenberg	Roger N -> Rosenberg	Roger N
Rosenfeld	J P -> Rosenfeld	Jeffrey P
Rosenfeld	J V -> Rosenfeld	Jeffrey V
Rosenfeld	Jeffrey -> Rosenfeld	Jeffrey V
Roskies	A -> Roskies	Adina L
Roskies	Adina -> Roskies	Adina L
Roskies	Adina L -> Roskies	Adina L
Rossi	S -> Rossi	Simone
Rossi	Simone -> Rossi	Simone
Rossini	P M -> Rossini	Paolo M
Rossini	Paolo M -> Rossini	Paolo M
Rumiati	R -> Rumiati	RaffaellaI
Rumiati	RaffaellaI -> Rumiati	RaffaellaI
Rumiati	Rino -> Rumiati	Rino
Rushton	C H -> Rushton	Cynda H
Rushton	Cynda -> Rushton	Cynda H
Russell	B -> Russell	Barbara J
Russell	B J -> Russell	Barbara J
Russell	Barbara -> Russell	Barbara J
Russell	Barbara J -> Russell	Barbara J
Sachdev	P S -> Sachdev	Perminder S
Sachdev	Perminder -> Sachdev	Perminder S
Sachdev	Perminder S -> Sachdev	Perminder S
Sadikot	A -> Sadikot	A F
Sadikot	A F -> Sadikot	A F
Sadler	J Z -> Sadler	John Z
Sadler	John Z -> Sadler	John Z
Sahakian	B -> Sahakian	Barbara J
Sahakian	B J -> Sahakian	Barbara J
Sahakian	Barbara -> Sahakian	Barbara J
Sahakian	Barbara J -> Sahakian	Barbara J
Sakura	O -> Sakura	Osamu
Sakura	Osamu -> Sakura	Osamu
Samuel	Gabrielle -> Samuel	Gabrielle N
Samuel	Gabrielle N -> Samuel	Gabrielle N
Sandberg	A -> Sandberg	Anders
Sandberg	Anders -> Sandberg	Anders
Sandercock	P -> Sandercock	Peter
Sandercock	Peter -> Sandercock	Peter
Sanfey	A G -> Sanfey	Alan G
Sanfey	Alan -> Sanfey	Alan G
Sassi	M -> Sassi	Marco
Sassi	Marco -> Sassi	Marco
Savulescu	J -> Savulescu	Julian
Savulescu	Julian -> Savulescu	Julian
Saxe	R -> Saxe	Rebecca
Saxe	Rebecca -> Saxe	Rebecca
Schafer	B -> Schafer	Burkhard
Schafer	Burkhard -> Schafer	Burkhard
Schechtman	M -> Schechtman	Marya
Schechtman	Marya -> Schechtman	Marya
Schermer	M -> Schermer	Maartje
Schermer	Maartje -> Schermer	Maartje
Schiff	N D -> Schiff	Nicholas D
Schiff	Nicholas D -> Schiff	Nicholas D
Schilbach	L -> Schilbach	Leonhard
Schilbach	Leonhard -> Schilbach	Leonhard
Schlaepfer	T E -> Schlaepfer	Thomas E
Schlaepfer	Thomas E -> Schlaepfer	Thomas E
Schleim	S -> Schleim	Stephan
Schleim	Stephan -> Schleim	Stephan
Schmidt	Matthais -> Schmidt	Matthias C
Schmidt	Matthias C -> Schmidt	Matthias C
Schnakers	C -> Schnakers	Caroline
Schnakers	Caroline -> Schnakers	Caroline
Scholz	J -> Scholz	Jan
Scholz	Jan -> Scholz	Jan
Schonknecht	P -> Sch�nknecht	P
Schraedley-Desmond	P -> Schraedley-Desmond	Pam
Schraedley-Desmond	Pam -> Schraedley-Desmond	Pam
Schrijver	J de -> De Schrijver	Jelle de
Schulze-Bonhage	A -> Schulze-Bonhage	Andreas
Schulze-Bonhage	Andreas -> Schulze-Bonhage	Andreas
Schwartz	A B -> Schwartz	Andrew B
Schwartz	Andrew B -> Schwartz	Andrew B
Schwartz	B -> Schwartz	B S
Schwartz	B S -> Schwartz	B S
Schwartz	P H -> Schwartz	Philip H
Schwartz	Philip H -> Schwartz	Philip H
Sch�nknecht	P -> Sch�nknecht	P
Seixas	D -> Seixas	Daniela
Seixas	Daniela -> Seixas	Daniela
Senior	C -> Senior	Carl
Senior	Carl -> Senior	Carl
Servello	D -> Servello	Domenico
Servello	Domenico -> Servello	Domenico
Seth	A K -> Seth	Anil K
Seth	Anil K -> Seth	Anil K
Seymour	B -> Seymour	Ben
Seymour	Ben -> Seymour	Ben
Shemie	S -> Shemie	S D
Shemie	S D -> Shemie	S D
Shevell	M -> Shevell	M I
Shevell	M I -> Shevell	M I
Shuler	K -> Shuler	Kirsten
Shuler	Kirsten -> Shuler	Kirsten
Sie	M -> Sie	Maureen
Sie	Maureen -> Sie	Maureen
Siegel	A -> Siegel	A W
Siegel	A W -> Siegel	A W
Siever	L J -> Siever	Larry J
Siever	Larry J -> Siever	Larry J
Singer	P A -> Singer	Peter A
Singer	Peter -> Singer	Peter A
Singer	W -> Singer	Wolf
Singer	Wolf -> Singer	Wolf
Singh	I -> Singh	Ilina
Singh	Ilina -> Singh	Ilina
Sinnott-Armstrong	W -> Sinnott-Armstrong	Walter P
Sinnott-Armstrong	W P -> Sinnott-Armstrong	Walter P
Sinnott-Armstrong	Walter -> Sinnott-Armstrong	Walter P
Smith	A -> Smith	A C
Smith	A C -> Smith	A C
Smith	M -> Smith	Maxwell J
Smith	M E -> Smith	M E
Smith	M J -> Smith	Maxwell J
Smith	M S -> Smith	M S
Smith	Maxwell J -> Smith	Maxwell J
Smith	Steven R -> Smith	Steven R
Smith	StevenR -> Smith	Steven R
Smith	W A -> Smith	Wade A
Smith	Wade -> Smith	Wade A
Sokol	D -> Sokol	Daniel
Sokol	D K -> Sokol	D K
Sokol	Daniel -> Sokol	Daniel
Sonninen	P -> Sonninen	P H
Sonninen	P H -> Sonninen	P H
Spranger	T M -> Spranger	TM M
Spranger	TM -> Spranger	TM M
Sprooten	E -> Sprooten	Emma
Sprooten	Emma -> Sprooten	Emma
Stahnisch	F -> Stahnisch	Frank W
Stahnisch	Frank W -> Stahnisch	Frank W
Stein	D J -> Stein	Dan J
Stein	Dan -> Stein	Dan J
Stein	Dan J -> Stein	Dan J
Stephen	J -> Stephen	J H
Stephen	J H -> Stephen	J H
Sterzer	P -> Sterzer	Philipp
Sterzer	Philipp -> Sterzer	Philipp
Stoddard	J -> Stoddard	Jackie
Stoddard	Jackie -> Stoddard	Jackie
Strous	R D -> Strous	Rael D
Strous	Rael D -> Strous	Rael D
Strupp	M -> Strupp	Michael
Strupp	Michael -> Strupp	Michael
Sughrue	M E -> Sughrue	Michael E
Sughrue	Michael E -> Sughrue	Michael E
Swart	M -> Swart	Marte
Swart	Marte -> Swart	Marte
Swift	T -> Swift	Teresa
Swift	Teresa -> Swift	Teresa
Synofzik	M -> Synofzik	Matthis
Synofzik	Matthis -> Synofzik	Matthis
Tamburrini	G -> Tamburrini	Guglielmo
Tamburrini	Guglielmo -> Tamburrini	Guglielmo
Tarquini	D -> Tarquini	Daniela
Tarquini	Daniela -> Tarquini	Daniela
Ten Have	Henk -> Ten Have	Henk A M J
Ten Have	Henk A M J -> Ten Have	Henk A M J
Tenovuo	O -> Tenovuo	O S
Tenovuo	O S -> Tenovuo	O S
Thomas	M -> Thomas	Maria L
Thomas	Maria L -> Thomas	Maria L
Thompson	P M -> Thompson	Paul M
Thompson	Paul -> Thompson	Paul M
Timmermann	L -> Timmermann	Lars
Timmermann	Lars -> Timmermann	Lars
Tost	H -> Tost	Heike
Tost	Heike -> Tost	Heike
Tovino	S A -> Tovino	Stacey A
Tovino	Stacey -> Tovino	Stacey A
Tovino	Stacey A -> Tovino	Stacey A
Tovino	Stacy A -> Tovino	Stacey A
Tracey	I -> Tracey	Irene
Tracey	Irene -> Tracey	Irene
Tress	W -> Tress	Wolfgang
Tress	Wolfgang -> Tress	Wolfgang
Trojanowski	John -> Trojanowski	John Q
Trojanowski	John Q -> Trojanowski	John Q
Truog	R D -> Truog	Robert D
Truog	Robert D -> Truog	Robert D
Turner	Andrew J -> J. Turner	Andrew J
Turner	D C -> Turner	Danielle C
Turner	Danielle C -> Turner	Danielle C
Ueno	A -> Ueno	Aya
Ueno	Aya -> Ueno	Aya
Van Delden	J J -> Van Delden	Johannes J M
Van Delden	Johannes J M -> Van Delden	Johannes J M
Vanhaudenhuyse	A -> Vanhaudenhuyse	Audrey
Vanhaudenhuyse	Audrey -> Vanhaudenhuyse	Audrey
Veatch	R M -> Veatch	Robert M
Veatch	Robert M -> Veatch	Robert M
Velakoulis	D -> Velakoulis	Dennis
Velakoulis	Dennis -> Velakoulis	Dennis
Veliz	C -> Veliz	Carissa
Verplaetse	J -> Verplaetse	Jan
Verplaetse	Jan -> Verplaetse	Jan
Vescovi	A -> Vescovi	Angelo
Vescovi	Angelo -> Vescovi	Angelo
Vickrey	B G -> Vickrey	Barbara G
Vickrey	Barbara G -> Vickrey	Barbara G
Villringer	A -> Villringer	Arno
Villringer	Arno -> Villringer	Arno
Vincent	N A -> Vincent	Nicole A
Vincent	Nicole -> Vincent	Nicole A
Vincent	Nicole A -> Vincent	Nicole A
Vogeley	K -> Vogeley	Kai
Vogeley	Kai -> Vogeley	Kai
Volkow	N D -> Volkow	Nora D
Volkow	Nora D -> Volkow	Nora D
V�liz	Carissa -> Veliz	Carissa
Walsh	P -> Walsh	Pat
Walsh	Pat -> Walsh	Pat
Walter	H -> Walter	Henrik
Walter	Henrik -> Walter	Henrik
Wang	X -> Wang	Xürui
Wang	Xuerui -> Wang	Xürui
Wang	Y -> Wang	Yongxia
Wang	Yongxia -> Wang	Yongxia
Ward	H -> Ward	Hester J T
Ward	H J -> Ward	Hester J T
Ward	Hester J T -> Ward	Hester J T
Wardlaw	J M -> Wardlaw	Joanna M
Wardlaw	Joanna M -> Wardlaw	Joanna M
Warlow	C -> Warlow	Charles
Warlow	Charles -> Warlow	Charles
Wartenburger	I -> Wartenburger	Isabell
Wartenburger	Isabell -> Wartenburger	Isabell
Wasserman	David -> Wasserman	David T
Wasserman	David T -> Wasserman	David T
Watts	J -> Watts	John
Watts	John -> Watts	John
Weber	B -> Weber	Bernd
Weber	Bernd -> Weber	Bernd
Weinberger	D R -> Weinberger	Daniel R
Weinberger	Daniel R -> Weinberger	Daniel R
Welin	S -> Welin	Stellan
Welin	Stellan -> Welin	Stellan
Wexler	B E -> Wexler	Bruce E
Wexler	Bruce E -> Wexler	Bruce E
Whitehouse	P -> Whitehouse	Peter J
Whitehouse	Peter J -> Whitehouse	Peter J
Whiteley	L -> Whiteley	Louise
Whiteley	Louise -> Whiteley	Louise
Whyte	J -> Whyte	John
Whyte	John -> Whyte	John
Widdershoven	G A -> Widdershoven	Guy A
Widdershoven	G U Y -> Widdershoven	Guy U Y
Widdershoven	Guy -> Widdershoven	Guy U Y
Wiesing	U -> Wiesing	Urban
Wiesing	Urban -> Wiesing	Urban
Wijdicks	E F -> Wijdicks	Eelco F
Wijdicks	Eelco -> Wijdicks	Eelco F
Wijdicks	Eelco F M -> Wijdicks	Eelco F M
Wilkinson	D -> Wilkinson	Dominic J
Wilkinson	D J -> Wilkinson	Dominic J
Wilkinson	Dominic -> Wilkinson	Dominic J
Williams	A M -> Williams	Amanda M
Williams	Amanda -> Williams	Amanda M
Williams	G -> Williams	Gail M
Williams	Gail M -> Williams	Gail M
Williams	M A -> Williams	Michael A
Williams	Michael -> Williams	Michael A
Williams	Michael A -> Williams	Michael A
Williams	S -> Williams	S J
Williams	S J -> Williams	S J
Williams	Steve C R -> Williams	Steve C R
Witzel	J -> Witzel	Joachim
Witzel	Joachim -> Witzel	Joachim
Wolf	J A -> Wolf	Julia A
Wolf	Julia -> Wolf	Julia A
Wolf	S M -> Wolf	Susan M
Wolf	Susan M -> Wolf	Susan M
Wong	C -> Wong	C T
Wong	C T -> Wong	C T
Woopen	C -> Woopen	Christiane
Woopen	Christiane -> Woopen	Christiane
Wouters	A -> Wouters	Arno
Wouters	Arno -> Wouters	Arno
Yamada	M -> Yamada	Masahito
Yamada	Masahito -> Yamada	Masahito
Yang	J H -> Yang	Juan H
Yang	Juan -> Yang	Juan H
Yang	Y -> Yang	Y C
Yang	Y C -> Yang	Y C
Yang	Y L -> Yang	Y L
Young	A -> Young	A H
Young	A H -> Young	A H
Young	L -> Young	Liane L
Young	L L -> Young	Liane L
Young	Liane -> Young	Liane L
Zafonte	R -> Zafonte	R D
Zafonte	R D -> Zafonte	R D
Zahn	R -> Zahn	Roland
Zahn	Roland -> Zahn	Roland
Zahodne	L B -> Zahodne	Laura B
Zahodne	Laura -> Zahodne	Laura B
Zaidel	D W -> Zaidel	Dahlia W
Zaidel	Dahlia W -> Zaidel	Dahlia W
Zarzeczny	A -> Zarzeczny	Amy
Zarzeczny	Amy -> Zarzeczny	Amy
Zasler	N D -> Zasler	Nathan D
Zasler	Nathan D -> Zasler	Nathan D
Zivotofsky	Ari -> Zivotofsky	Ari Z
Zivotofsky	Ari Z -> Zivotofsky	Ari Z
Zullo	S -> Zullo	Silvia
Zullo	Silvia -> Zullo	Silvia
Bowers	Dawn <> Bowers	L
Cohen	Jeffrey <> Cohen	Perry D
Caspi	A <> Casey	P
Goldberg	T E <> Goldberg	Ilan
R Dowell	Lauren <> Farwell	Lawrence
Freeman	Jonathan B <> Freeman	John M
Freeman	Jonathan B <> Freeman	William D
Freeman	Jonathan B <> Freeman	Thomas B
Stephan	Klaas E <> Stephan	E
Franey	C <> Tranel	D
Franey	C <> Franck	G
Moll	J <> Cola	B
Moll	J <> Bell	M
Mattia	D <> Martin	D K
Cooke	R <> Cook	R
Farris	S <> Ferri	R
Goldberg	Terry <> Goldberg	Ilan
Chen	Q <> Choi	J
Chen	Q <> Chen	X
Chen	Q <> Cohen	L
Lenzi	L <> Lanza	S
Kirsch	P <> Hirsch	J
Kirsch	P <> Fisch	H
Kirsch	P <> Kirschen	M P
Huang	F <> Wang	L
Huang	F <> Hong	M
Smith	A <> Smith	Wade A
Johnson	R <> Johnston	M
Freeman	William D <> Freeman	Michael
Freeman	William D <> Freeman	Jonathan B
Freeman	William D <> Freeman	Thomas B
Hobson	J A <> Dowson	J
Hobson	J A <> Houston	J B
Kennedy	Donald N <> Kennedy	Daniel P
Hammer	E M <> Hamer	H M
Zimmermann	D <> Zimmerman	E
Saks	Elyn <> Saka	Esen
Rodriguez	G <> Rodrigue	C
Hirsch	J <> Kirsch	P
Hirsch	J <> Fisch	H
Carey	S <> Caron	L
Carey	S <> Casey	P
Carey	S <> Carter	A
Philips	J <> Phipps	E
Horne	M <> Horn	S
Cohen	Peter J <> Cohen	Perry D
Thomas	I <> Thomas	M
Rodrigue	C <> Rodriguez	G
Rodriguez	Ramon <> Rodrigue	Karen
Mitchell	D G <> Mitchell	Tom M
Mitchell	D G <> Mitchell	D John
Frank	R H <> Frank	Lori
Gordon	N <> Godin	G
Gordon	N <> Gordon	D
Grafman	J <> Graimann	B
Rihs	T A <> Ross	T J
Wolf	Susan M <> Wolf	Julia A
Saha	S <> Saha	A
Duggan	P <> Duggan	C
Mu	Q <> Ma	Y
Fuchs	T <> Buch	E
Albert	M <> Alberti	F
Hall	Wayne <> Hall	W
Maquet	P <> Mallet	J
Larach	Marilyn <> Larach	David
Larach	Marilyn <> Larach	Daniel
Ding	L <> Dung	N
Takahashi	T <> Takahashi	H
Downey	G P <> Honey	G D
Kaiser	J <> Kasper	J
Edwards	S <> Edwards	E
Giraud	A L <> Giroux	M L
Rogers	N L <> Regens	J L
Bowers	L <> Bowers	Dawn
Yang	B <> Young	W
Yang	B <> Wann	S
Yang	B <> Young	L
Yang	B <> Yang	M
Chen	D T <> Conn	D K
Choi	J <> Cho	J K
Choi	J <> Chen	Q
Choi	J <> Chris	M
Lim	B Y <> Liu	B S
Lim	B Y <> Liu	C Y
Lim	B Y <> Lim	S Y
Gorman	Jaime <> Goldman	Jan
Olsen	B J <> Rosen	H J
Chan	Y L <> Chen	Y Y
Di Marzo	S <> DeMarco	J
Stam	J <> Swan	G
Watts	J <> Witte	H
White	S <> White	R
Huber	J <> Huber	D
Vukovich	R <> Vukovic	V
Vukovich	R <> Vukovic	M
Heath	J <> Heard	H
Lee	J S <> Lee	J H
Brendel	D H <> Bender	D
Salmeron	B J <> Salleron	J
Meral	H <> Oral	T
Meral	H <> Meriau	K
Meral	H <> Fera	F
Kass	Leon R <> Kass	Lewis J
Lang	Aavo E <> Lang	U E
Schwartz	B S <> Swartz	M S
Schwartz	B S <> Schwartz	Mirra
Hauser	M <> Hauser	P
Hauser	M <> Huber	L
Hauser	M <> Halder	S
Lee	Seung-Jae <> Lee	Byung-Chul
Lee	Seung-Jae <> Lee	Yeung-Bae
Ross	T J <> Rosen	H J
Ross	T J <> Rihs	T A
Sterr	A <> Stern	M
Rodrigue	Karen <> Rodriguez	Ramon
Rodrigue	Karen <> Rodriguez	R L
Rodrigue	Karen <> Rodriguez	Ramon L
Henderson	Jaimie M <> Henderson	David
Henderson	Jaimie M <> Anderson	Carl M
Franz	Theresa M <> Frank	Loren M
M�ller	Oliver <> M�ller	Sabine
Smyth	A C <> Smith	A C
Johnson	Rory <> Johnson	Jane
Johnson	Rory <> Johnson	Robert
Johnson	Rory <> Johnston	W S
Wang	L <> Sano	M
Wang	L <> Wann	S
Wang	L <> Huang	F
Wang	L <> Wang	R L
Anderson	I M <> Anderson	Britt
Anderson	I M <> Anderson	Carl M
Venketasubramanian	N <> Venkatasubramanian	Chitra
Daniel	H Clare <> Daniels	Willie
Brugger	P <> Brunner	C
Buck	A <> Burd	L
Buck	A <> Buch	E
Buck	A <> Bush	G
Kim	H K <> Kim	K H S
Kim	H K <> Kim	H D
Kim	H K <> Kim	H S
Lim	S Y <> Liu	C Y
Lim	S Y <> Lim	B Y
Palmer	Barton <> Palmer	Katie
Vukovic	M <> Vukovic	V
Vukovic	M <> Vukovich	R
Martin	Thomas E <> Martin	Joseph B
Hutchinson	Rebecca <> Hutchison	Emmette
Witt	S H <> Witte	H
Ferrero	I <> Ferreri	F
Tang	F R <> Tong	F
Mitchell	Philip B <> Mitchell	Jason P
McCabe	David P <> McCabe	Kevin
Greene	Joshua D <> Green	Russel D
Rosenfeld	Jeffrey P <> Rosenfeld	Lawrence B
Schmidt	Stefan <> Schmidt	Helge
Schmidt	Stefan <> Schmidt	Matthais
Marson	D C <> Martin	D K
Nelson	K B <> Newton	H B
Borg	J S <> Berg	J W
Borg	J S <> Bargh	J A
Schafer	G <> Scherer	R
Schafer	G <> Schauer	G F
Venkatasubba Rao	Chethan <> Venkatasubramanian	Chitra
Cooper	Oliver <> Cooper	Jeffrey
Harris	John <> Harris	Cory S
Fisch	H <> Hirsch	J
Fisch	H <> Esch	T
Fisch	H <> Losch	F
Fisch	H <> Kirsch	P
Johnson	Kevin A <> Johnson	Ronald C
Zahn	R <> Saha	A
Zahn	R <> Kahn	R
Lang	U E <> Lang	Aavo E
Lang	U E <> Lang	Aavo
Lang	U E <> Lang	A E
Chau	T <> Chiu	E
Bloom	A <> Bloch	S
Daley	K <> Daly	L
Phillips	J P <> Philips	J M
Gross	D <> Tress	B
Robertson	M M <> Robertson	Harold
Robertson	M M <> Robertson	Elaine
Chen	X <> Chen	Q
Rosa	M <> Roca	M
Abe	N <> Abel	N
Abe	N <> Abel	L
Meriau	K <> Meral	H
Muller	H J <> Muller	H W
Muller	H J <> M�ller	D J
Seto	B <> Sano	M
Sani	S <> Sani	G
Sani	S <> Sano	M
Kasper	J <> Kaiser	J
De Martino	B <> De Jong	B M
Tress	B <> Gross	D
Glover	P <> Grover	P J
Nelson	Randy J <> Nelson	Robert M
Moore	Theresa H M <> Moore	M M
Bush	G <> Burd	L
Bush	G <> Buch	E
Bush	G <> Buck	A
Singer	Tania <> Singer	Peter
Zimmerman	E <> Zimmermann	D
Jones	David <> Jones	Dan
Fischbach	Ruth L <> Fischbach	Gerald D
Berger	C <> Berger	M
Berger	C <> B�rger	K
Swart	M <> Stuart	G
Swart	M <> Swartz	M S
Swart	M <> Stewart	S
Swart	M <> Swan	G
Green	A L <> Green	A E
Wills	B <> Wille	N
Baker	Robert <> Barker	Roger
Moretti	M <> Moretto	G
Campbell	P G <> Campbell	Eric
Campbell	P G <> Campbell	Colin
Watson	S <> Masson	M
Watson	S <> Watson	K S
Fisher	Celia B <> Fisher	Carl E
Fisher	Celia B <> Fisher	C
Kessler	Klaus <> Kessler	R C
Wolf	Julia A <> Wolf	Susan M
Robinson	S <> Robinson	Emma S J
Dawson	Ted M <> Dawson	Kate
Dawson	Ted M <> Dawson	Liza
Lescot	T <> Le Coz	P
Kim	B S <> Kim	K H S
Kim	B S <> Kim	D S
Kim	B S <> Kim	H S
Calder	A J <> Carver	A C
Calder	A J <> Carter	A
Swartz	M S <> Schwartz	B S
Swartz	M S <> Swart	M
Hallett	Penny <> Hallett	A M
Hallett	Penny <> Hazlett	Erin A
Saha	A <> Zahn	R
Saha	A <> Saha	S
Saha	A <> Sani	G
Saha	A <> Sano	M
Saha	A <> Saxe	R
Saha	A <> Kahn	R
Butler	Michael <> Butler	Michelle
Mai	N <> Mari	Z
Mai	N <> Ma	Y
Mai	N <> Maio	G
Giroux	M L <> Giraud	A L
Ozer	F <> Eger	E
Ozer	F <> Mier	D
He	J <> He	B
Campbell	Colin <> Campbell	Eric
Campbell	Colin <> Campbell	P G
Schwab	M E <> Schwarz	M
Hallett	A M <> Hallett	Penny
Barnes	L L <> Barnes	J L
Swanson	J W <> Swanson	James M
Clark	D <> Clarke	K
Clark	D <> Clarke	S
Clark	D <> Clark	L
Mitchell	Tom M <> Mitchell	Jason P
Mitchell	Tom M <> Mitchell	Joanna
Mitchell	Tom M <> Mitchell	D G
Mitchell	Tom M <> Mitchell	D John
Kahn	J P <> Kuhn	J
Carver	A C <> Calder	A J
Carver	A C <> Carter	A
Muller	S <> Moller	A
Muller	S <> Muller	O
Muller	S <> Mullen	R
Have	Thomas Ten <> Ten Have	Henk A M J
Chatterjee	Arpita <> Chatterjee	Anjan
Caro	E <> Caron	L
Cook	R <> Cooke	R
Rosen	A <> Roczen	R
Boone	R H <> Bonnet	M H
Lawrence	A J <> Lawrence	A D
Duggan	C <> Duggan	P
Lanza	S <> Lenzi	L
Lanza	S <> Lanuzza	B
Phelps	E A <> Phipps	E
Thomas	M <> Thomas	I
Mueller	M <> Muller	U
Mueller	M <> Miller	M L
Mueller	M <> Mueller	C
Mueller	M <> Mullen	R
Mueller	M <> M�ller	S
Mueller	M <> Moller	A
Mueller	M <> Muller	O
Cohen	Perry D <> Cohen	Jeffrey
Cohen	Perry D <> Cohen	Peter J
Carvalho	F�lix <> Carvalho	K A
Pereira	E A <> Pereda	A
Venkatasubramanian	Chitra <> Venkatasubba Rao	Chethan
Venkatasubramanian	Chitra <> Venketasubramanian	N
Michels	R <> Michel	V
Fletcher	John C <> Fletcher	Joel G
Fletcher	John C <> Fletcher	P C
Fletcher	John C <> Fletcher	B W
Gasparini	M <> Gasparini	Anna
Lee	J <> Lee	M
Lee	J <> Lee	K
Lee	J <> Lee	F
Lee	J <> Leeb	R
Lee	J <> Lew	E
Stewart	S <> Stuart	G
Stewart	S <> Swart	M
Muller	K R <> Mahler	K
Muller	K R <> Muller	G R
Muller	K R <> Mullen	R
Gabrieli	John D E <> Gabrieli	Susan W
Esch	T <> Fisch	H
Esch	T <> Losch	F
Schauer	G F <> Schafer	G
Elliott	I <> Elliott	Carl
Svoboda	J S <> Svoboda	Karel
Jones	Royce P <> Jones	Allan R
Jones	Royce P <> Jones	Peter B
M�ller	S <> Muller	U
M�ller	S <> Mueller	P S
M�ller	S <> Mueller	C
M�ller	S <> Mullen	R
M�ller	S <> Mueller	M
M�ller	S <> Moller	A
M�ller	S <> Mahler	K
M�ller	S <> Muller	O
M�ller	S <> Miller	D
M�ller	S <> Mallet	J
Felsen	Csilla <> Felsen	Gidon
Hayes	Brett K <> Hayes	K
George	C <> Gore	J C
Dawson	Kate <> Dawson	Ted M
Dawson	Kate <> Dawson	Liza
Shah	S A <> Shah	S K
Andrews	K <> Andrews	W
Andrews	K <> Andres	J
Schnell	T <> Schnell	K
Horr	R <> Horn	S
Maheu	F <> Mahler	K
Kim	D S <> Kim	D J
Kim	D S <> Kim	K H S
Kim	D S <> Kim	B S
Kim	D S <> Kim	D W
Kim	D S <> Kim	S
Kim	D S <> Kim	H S
Corlett	P R <> Corbett	Dale
Martin	T E <> Martin	T A
Lew	E <> Lee	M
Lew	E <> Lee	K
Lew	E <> Lee	F
Lew	E <> Lee	J
Bush	S S <> Bush	Shane S
Burant	Christopher <> Brandt	Christian
MacMillan	J <> McMillan	G
Philips	J M <> Phillips	J P
Rodriguez	R L <> Rodr�guez	�ngel
Rodriguez	R L <> Rodrigue	Karen
Kahn	J <> Kato	M
Kahn	J <> Kahane	G
Corcoran	T <> Corcoran	C
Elliott	Carl <> Elliott	I
Elliott	Carl <> Elliott	R
Rossi	John <> Rossi	Justin
Schwartz	Rob <> Schwartz	Mirra
Schwartz	Mirra <> Schwartz	B S
Schwartz	Mirra <> Schwartz	Rob
Schwartz	Mirra <> Schwartz	P H
Schwartz	Mirra <> Schwartz	A B
Lambe	N <> Lamy	M
Grover	P J <> Glover	P
Blankenship	Aaron G <> Blankenship	J C
MacDonald	Chris <> MacDonald	N E
Halder	S <> Hauser	P
Halder	S <> Haller	S
Halder	S <> Heller	W
Halder	S <> Hauser	M
Clarke	S <> Clarke	K
Clarke	S <> Clark	D
Clarke	S <> Clark	L
Matthews	B <> Matthews	K
Matthews	B <> Matthews	R
Edlinger	G <> Esslinger	C
Mathews	Frosso <> Mathews	D J H
Bonnet	M H <> Boone	R H
Carter	Alan <> Carter	Adrian
Racine	Eric <> Raine	Adrian
Burd	L <> Buch	E
Burd	L <> Bush	G
Burd	L <> Buck	A
Hughes	Julian C <> Hughes	Jason R
Carter	Adrian <> Carter	Alan
Green	Russel D <> Green	Ronald M
Green	Russel D <> Greene	Joshua D
Hill	J <> Hall	W
Hill	J <> Hillis	A
Lang	A E <> Lang	U E
Martin	D K <> Mattia	D
Martin	D K <> Marson	D C
Chatterjee	Anjan <> Chatterjee	Arpita
Lee	Yeung-Bae <> Lee	Yong-Seok
Lee	Yeung-Bae <> Lee	Byung-Chul
Lee	Yeung-Bae <> Lee	Seung-Jae
Berger	M <> Bender	D
Berger	M <> B�rger	K
Berger	M <> Berger	C
Olfson	M <> Olson	L
Sandman	Lars <> Sandman	P O
Casey	P <> Caspi	A
Casey	P <> Carey	S
Schwartz	B <> Schwartz	Andrew B
Schwartz	B <> Schwarz	M
Miller	B L <> Miller	M L
Miller	B L <> Celler	B G
Hutton	S <> Nuttin	B
Hutton	S <> Hilton	D
Larach	Daniel <> Larach	David
Larach	Daniel <> Larach	Marilyn
Pose	M <> Poe	M P
Vukovic	V <> Vukovich	R
Vukovic	V <> Vukovic	M
Heller	W <> Haller	S
Heller	W <> Halder	S
Muller	O <> Mueller	M
Muller	O <> Moller	A
Muller	O <> Muller	S
Muller	O <> Mueller	C
Muller	O <> M�ller	S
Muller	O <> Mullen	R
Andrews	W <> Andrews	K
Andrews	W <> Andres	J
Smith	M J <> Smith	M S
Smith	M J <> Smith	M E
Kedia	G <> Koeda	M
Fernandez	H H <> Fernandez	Alicia
Robinson	Louise <> Robinson	Jane E
Wheeler	Mark A <> Wheeler	K R
Bischof	H <> Bishop	M
Oral	T <> Meral	H
Miller	M L <> Mueller	M
Miller	M L <> Miller	B L
Miller	M L <> Miller	M B
De Jongh	Reinoud <> De Jong	Veronica
Burdick	J W <> Burdick	Adam
Anderson	Michael C <> Anderson	Carl M
Yang	Y L <> Yang	Y C
Yang	Y L <> Yang	Juan
De Vries	T J <> De Lepeleire	J A N
Marlowe	Douglas B <> Malone	Donald A
Stein	R E <> Stein	Dan J
Widdershoven	G A <> Widdershoven	G U Y
Babiloni	F <> Babiloni	C
Schwartz	A B <> Schwartz	Mirra
Marois	R <> Makris	N
Garland	Bridget <> Garland	Brent
Patrick	Sean T <> Patrick	Peter D
De Lepeleire	J A N <> De Jong	J
De Lepeleire	J A N <> De Stefano	N
De Lepeleire	J A N <> De Wilde	J
De Lepeleire	J A N <> De Vries	T J
De Lepeleire	J A N <> De Quervain	D J
Robinson	Emma S J <> Robinson	O J
Robinson	Emma S J <> Robinson	S
Robinson	Emma S J <> Robinson	Jane E
Jones	O D <> Jones	Owen D
Harrison	B J <> Harris	J
Mahler	K <> Muller	U
Mahler	K <> Master	Z
Mahler	K <> Muller	K R
Mahler	K <> M�ller	S
Mahler	K <> Moller	A
Mahler	K <> Maheu	F
Mahler	K <> Mallet	J
Mendelson	J <> Mendelsohn	D
Mier	D <> Maier	W
Mier	D <> Misra	S
Mier	D <> Eger	E
Mier	D <> Ozer	F
Henderson	David <> Henderson	Jaimie M
Turner	Rick <> Turner	C
Turner	Rick <> Turner	Jason
Turner	Rick <> Turner	D C
Johnson	Jane <> Johnson	Rory
Johnson	Jane <> Johnson	Jenell
Johnson	Jane <> Johnson	Robert
Johnson	Jane <> Johnston	W S
Smith	Wade <> Smith	A C
Smith	Wade <> Smith	M E
Butler	Michelle <> Butler	Michael
Lev	N <> Levy	N
Gostin	L <> Godin	G
Benecke	C <> Benecke	R
Holland	A J <> Holland	Scott
Brunner	C <> Brugger	P
Brunner	C <> Bronner	M
Kandel	Eric <> Kandel	S
Levy	N <> Leeb	R
Levy	N <> Lev	N
Levy	N <> Lamy	M
Walter	Henrik <> Walter	Martin
Kim	D J <> Kim	D S
Kim	D J <> Kim	D W
Singer	Peter <> Singer	Tania
Choi	E K <> Cho	J K
Choi	E K <> Cho	M K
Testa	L <> Tessa	C
De Stefano	N <> De Lepeleire	J A N
Treyer	V <> Brewer	W
Babiloni	C <> Babiloni	F
Wang	R L <> Wang	L
Hall	W <> Hill	J
Hall	W <> Hall	Wayne
Krishnan	Ranga <> Krishnan	Vaishnav
Campbell	P <> Campbell	Eric
Mortier	E <> Moutier	C
De Vries	R <> De La Garza	R
Williams	Gail M <> Williams	M A
Williams	Gail M <> Williams	S J
Williams	Gail M <> William	Bamlet
Williams	Gail M <> Williams	Amanda
Graimann	B <> Grafman	J
Tong	F <> Tang	F R
Lam	W <> Lamy	M
Freeman	Michael <> Freeman	William D
Freeman	Michael <> Freeman	Thomas B
Hess	Volker <> Hess	Olivier
Wilkinson	D <> Wilkinson	I D
McCabe	Kevin <> McCabe	David P
Cham	J G <> Cho	J K
Kim	H D <> Kim	K H S
Kim	H D <> Kim	H K
Kim	H D <> Kim	H S
Phipps	E <> Philips	J
Phipps	E <> Phelps	E A
Wei	W <> Wei	L
Patterson	Thomas L <> Patterson	Dennis
Gore	J C <> George	C
Gore	J C <> Gur	R C
Gore	J C <> Gold	J M
Schwartz	Andrew B <> Schwartz	B
Salleron	J <> Salmeron	B J
Sander	D <> Sander	K
Kim	Susan <> Kim	Scott
Kim	Susan <> Kim	Yun
Wu	C S <> Wu	S S
B�rger	K <> Berger	M
B�rger	K <> Berger	C
Frank	Lori <> Frank	R H
Frank	Lori <> Frank	Loren M
Swanson	James M <> Swanson	J W
Vollmann	J <> Volkmann	J
Chris	M <> Choi	J
Smith	S S <> Smith	M S
Celler	B G <> Miller	B L
Celler	B G <> Wexler	B E
Marsh	A J <> Marsh	A A
Colom	F <> Cola	B
Kessler	R C <> Kessler	Klaus
Patel	V L <> Patel	V
Wilson	R Mark <> Wilson	R S
Wilson	R Mark <> Wilson	Margo
Veit	R <> Feil	M
Wann	S <> Yang	B
Wann	S <> Wang	L
Ferron	J <> Ferri	R
Walter	Martin <> Walter	Henrik
Walter	Martin <> Waller	Sara
Martin	T A <> Martin	T E
Haapen	K <> Haagen	K
Huber	Lara <> Huber	C G
Garland	Brent <> Garland	Bridget
Stuart	G <> Swart	M
Stuart	G <> Stewart	S
Abel	L <> Anen	C
Abel	L <> Abe	N
Wilkinson	I D <> Wilkinson	D
Rosenberg	Leah <> Rosenberg	M K
Rosenberg	Leah <> Rosenberg	J H
Rosenberg	Leah <> Rosenberg	Roger N
Rosenberg	Leah <> Rotenberg	A
Rosenberg	Leah <> Rosenberg	J
Mari	Z <> Mori	E
Mari	Z <> Mai	N
Abel	N <> Abe	N
Benecke	R <> Benecke	C
Williams	Amanda <> Williams	Gail M
Olson	L <> Olfson	M
Fisher	Carl E <> Fisher	Celia B
Mueller	P S <> M�ller	S
Lawrence	A D <> Lawrence	A J
Mori	E <> Mari	Z
Roca	M <> Rosa	M
Anderson	S W <> Anderson	Britt
Anderson	S W <> Anderson	Carl M
Gardiner	Lisa <> Gardner	Howard
Kennedy	Donald <> Kennedy	Daniel P
Kim	S <> Kim	D S
Kim	S <> Kim	H S
Widner	H <> Wicker	B
Widner	H <> Widder	S
Jones	Peter B <> Jones	Allan R
Jones	Peter B <> Jones	Owen D
Jones	Peter B <> Jones	Royce P
Kandel	S <> Kandel	Eric
Nuttin	B <> Hutton	S
Jacobson	Christian <> Jacobson	Charles
Matsumura	A <> Matsuura	M
Bronner	M <> Brunner	C
Hazlett	Erin A <> Hallett	Penny
Ho	K M <> Hong	M
Godin	G <> Aydin	B
Godin	G <> Gostin	L
Godin	G <> Gordon	N
Moutier	C <> Mortier	E
Rossi	Justin <> Rossi	John
Von der Schulenburg	M G <> Van der Gaag	M
Goldberg	Ilan <> Goldberg	Terry
Goldberg	Ilan <> Goldberg	T E
Yang	M <> Yang	B
Foster	Russell G <> Foster	Kenneth R
Palmer	Katie <> Paller	Ken A
Palmer	Katie <> Palmer	Barton
Yang	J H <> Young	A H
Rosenberg	J H <> Rosenberg	Roger N
Rosenberg	J H <> Rosenberg	Leah
Rosen	H J <> Olsen	B J
Rosen	H J <> Ross	T J
Ma	Y <> Mu	Q
Ma	Y <> Mai	N
Wilde	G <> Wyld	D
Wilde	G <> Witte	H
Wilde	G <> Wille	N
Cantello	R <> Cantella	D
Chen	Y Y <> Chan	Y L
Levitt	Heidi <> Levitt	Mairie
Mitchell	D John <> Mitchell	Jason P
Mitchell	D John <> Mitchell	Joanna
Mitchell	D John <> Mitchell	Tom M
Mitchell	D John <> Mitchell	D G
White	R <> White	S
Smith	A C <> Smyth	A C
Smith	A C <> Smith	Wade
Hoke	A <> Hong	M
Wasserman	David <> Wassermann	E M
Yim	J <> Yi	R
Foster	Kenneth R <> Foster	Russell G
Freeman	John M <> Freeman	Jonathan B
Caron	L <> Caro	E
Caron	L <> Carey	S
Rosenberg	Roger N <> Rosenberg	M K
Rosenberg	Roger N <> Rosenberg	J H
Rosenberg	Roger N <> Rosenberg	Leah
Rosenberg	Roger N <> Rottenberg	David A
Scholz	J <> Schalk	G
Stern	M <> Sterr	A
[truncated: 701 more rows]
