# Supplementary material for: Neuroethics 1995–2012. A Bibliometric Analysis of the Guiding Themes of an Emerging Research Field
Source: Front Hum Neurosci. 2016 Jul 1;10:336. doi: 10.3389/fnhum.2016.00336 (PMC4929847; doi:10.3389/fnhum.2016.00336)
Supplement: Supplementary file 5 [file DataSheet1.ZIP › neuroethics.bib]

# This BibTeX File has been generated by
# the Typo3 extension 'Sixpack-4-T3 by Sixten Boeck modified by b.it Dienstleistungen'
#
# URL:  
# Date: 01/30/2013


@Article{Dresler2013a,
   author = \{ Dresler, M. and Sandberg, A. and Ohla, K. and Bublitz, C. and Trenado, C. and Mroczko-Wasowicz, A. and Kuhn, S. and Repantis, D. },
   title = \{ Non-pharmacological cognitive enhancement },
   journal = \{ Neuropharmacology },
   year = \{ 2013 },
   volume = \{ 64 },
   number = \{ 1 },
   pages = \{ 529-43 },
   month = \{ 1 },
   abstract = \{ The term "cognitive enhancement" usually characterizes interventions in humans that aim to improve mental functioning beyond what is necessary to sustain or restore good health. While the current bioethical debate mainly concentrates on pharmaceuticals, according to the given characterization, cognitive enhancement also by non-pharmacological means has to be regarded as enhancement proper. Here we summarize empirical data on approaches using nutrition, physical exercise, sleep, meditation, mnemonic strategies, computer training, and brain stimulation for enhancing cognitive capabilities. Several of these non-pharmacological enhancement strategies seem to be more efficacious compared to currently available pharmaceuticals usually coined as cognitive enhancers. While many ethical arguments of the cognitive enhancement debate apply to both pharmacological and non-pharmacological enhancers, some of them appear in new light when considered on the background of non-pharmacological enhancement. This article is part of a Special Issue entitled 'Cognitive Enhancers'. },
   misc = \{ 22828638 },
   address = \{ Max Planck Institute of Psychiatry, Kraepelinstr. 2-10, 80804 Munich, Germany. Electronic address: dresler@mpipsykl.mpg.de. },
   edition = \{ 1873-7064 (Electronic), 0028-3908 (Linking) },
   booktitle = \{ Neuropharmacology }
}

@Article{Touwen2012a,
   author = \{ Touwen, D. P. and Engberts, D. P. },
   title = \{ Those famous red pills-Deliberations and hesitations. Ethics of placebo use in therapeutic and research settings },
   journal = \{ Eur Neuropsychopharmacol },
   year = \{ 2012 },
   volume = \{ 22 },
   number = \{ 11 },
   pages = \{ 775-81 },
   month = \{ 11 },
   abstract = \{ Placebo fascinates and mystifies. Even with today's medical science we still do not know how and if it works. The use of placebo both in therapy and in research evokes ethical problems that are not easily resolved either. Placebo is intrinsically linked to deception, while veracity is a basic tenet in today's thinking of a doctor-patient relationship. In research ethics placebo, though considered the golden control condition, leads to the question of the therapeutic obligation. This narrative review presents an overview of these ethical questions and offers considerations that are of relevance to daily medical and research practice both in psychiatry and elsewhere. },
   misc = \{ 22534614 },
   address = \{ Leiden University Medical Centre, Department of Medical Ethics and Health Law, PO Box 9600, Postal Zone J1-P, 2300 RC Leiden, The Netherlands. Electronic address: d.p.touwen@lumc.nl. },
   edition = \{ 1873-7862 (Electronic), 0924-977X (Linking) },
   booktitle = \{ Eur Neuropsychopharmacol }
}

@Article{Bolton2012a,
   author = \{ Bolton, P. and Shotton, L. and Young, A. and Grace, J. },
   title = \{ The ethics of using placebo medication in a non-capacitous patient },
   journal = \{ Brain Injury },
   year = \{ 2012 },
   volume = \{ 26 },
   number = \{ 11 },
   pages = \{ 1397-1400 },
   month = \{ 10 },
   abstract = \{ Background: The use of placebo has long been controversial. Whilst evidence accumulates regarding it's beneficial and safe effects, ethical issues around the eroding of patient autonomy and accusations of deception stop most doctors prescribing inert placebo substances.
Case study: This paper presents a case of a non-capacitous patient who was prescribed placebo medication, as a 'best interest' decision under the Mental Capacity Act 2005. Good and safe effect was achieved in treating the patient's anxiety. This paper argues that in the non-capacitous patient, the principles of beneficence and justice may outweigh those of autonomy and, therefore, prescription of placebo medication should be more widely considered for this significant group of patients. },
   keywords = \{ ethics, neuropsychiatric, psychopharmacology, questionnaire survey, interventions },
   url = \{ <Go to ISI>://000308723100011 },
   misc = \{ ISI:000308723100011 },
   address = \{ Bolton, P
Walkergate Pk Hosp, Newcastle NE6 4QD, England
Walkergate Pk Hosp, Newcastle NE6 4QD, England
Walkergate Pk Hosp, Newcastle NE6 4QD, England },
   edition = \{ 0269-9052 },
   booktitle = \{ Brain Injury }
}

@Article{Chervenak2012a,
   author = \{ Chervenak, F. A. and McCullough, L. B. },
   title = \{ Ethical dimensions of fetal neurology },
   journal = \{ Semin Fetal Neonatal Med },
   year = \{ 2012 },
   volume = \{ 17 },
   number = \{ 5 },
   pages = \{ 252-5 },
   month = \{ 10 },
   abstract = \{ Ethics is an essential dimension of the management of counseling a pregnant woman when a neurologic anomaly is diagnosed. This paper provides an overview of obstetric ethics, with a central focus on the ethical concept of the fetus as a patient. On this basis, the authors analyze the ethical and clinical dimensions of the obstetric management options for pregnancies complicated by a neurologic anomaly. These management options include aggressive management, induced abortion, termination of pregnancy during the third trimester, non-aggressive obstetric management, and cephalocentesis. },
   url = \{ http://www.ncbi.nlm.nih.gov/pubmed/22695704 },
   misc = \{ 22695704 },
   address = \{ New York Presbyterian Hospital - Weill Medical College of Cornell University, New York, NY, USA. },
   edition = \{ 1878-0946 (Electronic), 1744-165X (Linking) },
   booktitle = \{ Semin Fetal Neonatal Med }
}

@Article{Erickson-Davis2012a,
   author = \{ Erickson-Davis, C. },
   title = \{ Ethical concerns regarding commercialization of deep brain stimulation for obsessive compulsive disorder },
   journal = \{ Bioethics },
   year = \{ 2012 },
   volume = \{ 26 },
   number = \{ 8 },
   pages = \{ 440-6 },
   month = \{ 10 },
   abstract = \{ The United States Food and Drug Administration's recent approval of the commercial use of Deep Brain Stimulation (DBS) as a treatment for Obsessive Compulsive Disorder (OCD) will be discussed within the context of the existing USA regulatory framework. The purpose will be to illustrate the current lack of regulation and oversight of the DBS market, which has resulted in the violation of basic ethical norms. The discussion will focus on: 1) the lack of available evidence on procedural safety and efficacy, 2) the numerous conflicts of interest held by research investigators, and 3) the ambiguity of both aforementioned categories due to an inherent lack of transparency in the research. It is argued that in order to address these issues, ethical analyses of DBS for psychiatric disorders must include the role of the industry forces that have become the primary impetus for this research. As such, DBS for OCD serves as an important case example in studies of neurotechnology and innovative surgery. },
   misc = \{ 21535063 },
   address = \{ Columbia University, Department of Sociomedical Sciences, NY. },
   edition = \{ 1467-8519 (Electronic), 0269-9702 (Linking) },
   booktitle = \{ Bioethics }
}

@Article{Jukic2012a,
   author = \{ Jukic, V. },
   title = \{ Impact of destruction of classic moral principles on ethical questions in psychiatry },
   journal = \{ Psychiatr Danub },
   year = \{ 2012 },
   volume = \{ 24 Suppl 3 },
   pages = \{ S298-302 },
   month = \{ 10 },
   abstract = \{ Society's treatment of psychiatric patients was always a reflection of social development and social awareness, as well as of ethical principles dominating a certain time period in that society. Over the last two and a half millennia, during which principles of Hippocratic ethics applied, attitudes towards psychiatric patients, from an ethical and practical standpoint, were and still are controversial to say the least. During this period thousands of people with mental disorders were abused, tortured, or killed, all of this in accordance to the existing ethical and legislative norms (Malleus Maleficarum, eugenic laws of totalitarian regimes...). In the last forty years many international organizations and associations brought forth a number of resolutions and declarations warning of the position and of the rights of psychiatric patients and giving instructions on the humane, that is to say ethical, treatment of this category of patients. In almost all the western countries laws are passed to protect the rights of people with mental disorders. Thanks to this and maybe even more to the development of psychiatry as a medical and scientific profession, the position of those with mental disorders is improving. However, at the same time over the last 40 years we are witnesses to the destruction of the classic moral principles and the establishment of certain "new" ethics which put psychiatric patients at a disadvantage, only in a more subtle way then before. This is why it is important to reexamine many of the ethical questions in psychiatry in the context of present ethical controversy. },
   misc = \{ 23114806 },
   address = \{ University Psychiatric Hospital Vrapce, Bolnicka c. 32, Zagreb, Croatia. vlado.jukic@bolnica-vrapce.hr },
   edition = \{ 0353-5053 (Print), 0353-5053 (Linking) },
   booktitle = \{ Psychiatr Danub }
}

@Article{Kuehlmeyer2012a,
   author = \{ Kuehlmeyer, K. and Racine, E. and Palmour, N. and Hoster, E. and Borasio, G. D. and Jox, R. J. },
   title = \{ Diagnostic and ethical challenges in disorders of consciousness and locked-in syndrome: a survey of German neurologists },
   journal = \{ J Neurol },
   year = \{ 2012 },
   volume = \{ 259 },
   number = \{ 10 },
   pages = \{ 2076-89 },
   month = \{ 10 },
   abstract = \{ Diagnosis and decisions on life-sustaining treatment (LST) in disorders of consciousness, such as the vegetative state (VS) and the minimally conscious state (MCS), are challenging for neurologists. The locked-in syndrome (LiS) is sometimes confounded with these disorders by less experienced physicians. We aimed to investigate (1) the application of diagnostic knowledge, (2) attitudes concerning limitations of LST, and (3) further challenging aspects in the care of patients. A vignette-based online survey with a randomized presentation of a VS, MCS, or LiS case scenario was conducted among members of the German Society for Neurology. A sample of 503 neurologists participated (response rate 16.4%). An accurate diagnosis was given by 86% of the participants. The LiS case was diagnosed more accurately (94%) than the VS case (79%) and the MCS case (87%, p < 0.001). Limiting LST for the patient was considered by 92, 91, and 84% of the participants who accurately diagnosed the VS, LiS, and MCS case (p = 0.09). Overall, most participants agreed with limiting cardiopulmonary resuscitation; a minority considered limiting artificial nutrition and hydration. Neurologists regarded the estimation of the prognosis and determination of the patients' wishes as most challenging. The majority of German neurologists accurately applied the diagnostic categories VS, MCS, and LiS to case vignettes. Their attitudes were mostly in favor of limiting life-sustaining treatment and slightly differed for MCS as compared to VS and LiS. Attitudes toward LST strongly differed according to circumstances (e.g., patient's will opposed treatment) and treatment measures. },
   misc = \{ 22407274 },
   address = \{ Institute of Ethics, History and Theory of Medicine, University of Munich, Lessingstrasse 2, 80336, Munich, Germany, katja.kuehlmeyer@med.lmu.de. },
   edition = \{ 1432-1459 (Electronic), 0340-5354 (Linking) },
   booktitle = \{ J Neurol }
}

@Article{Shaw2012a,
   author = \{ Shaw, D. M. },
   title = \{ Neuroenhancers, addiction and research ethics },
   journal = \{ Journal of Medical Ethics },
   year = \{ 2012 },
   volume = \{ 38 },
   number = \{ 10 },
   pages = \{ 605-8 },
   month = \{ 10 },
   abstract = \{ In their recent paper in this journal, Heinz and colleagues accuse proponents of cognitive enhancement of making two unjustified assumptions. The first of these is the assumption that neuroenhancing drugs will be safe; the second is that research into cognitive enhancement does not pose particular ethical problems. Heinz and colleagues argue that both these assumptions are false. Here, I argue that these assumptions are in fact correct, and that Heinz and colleagues themselves make several assumptions that undermine their argument. Neuroenhancement does raise several ethical concerns, but safety and research in this area pose no unique difficulties. },
   url = \{ http://www.ncbi.nlm.nih.gov/pubmed/22888151 },
   misc = \{ 22888151 },
   address = \{ Institute for Biomedical Ethics, University of Basel, Missionsstrasse 24, CH-4055 Basel, Basel-Stadt, Switzerland. davidmartinshaw@gmail.com. },
   edition = \{ 1473-4257 (Electronic), 0306-6800 (Linking) },
   booktitle = \{ Journal of Medical Ethics }
}

@Article{Underwood2012a,
   author = \{ Underwood, E. },
   title = \{ Neuroethics. When a brain scan bears bad news },
   journal = \{ Science },
   year = \{ 2012 },
   volume = \{ 338 },
   number = \{ 6106 },
   pages = \{ 455 },
   month = \{ 10 },
   url = \{ http://www.ncbi.nlm.nih.gov/pubmed/23112304 },
   misc = \{ 23112304 },
   edition = \{ 1095-9203 (Electronic), 0036-8075 (Linking) },
   booktitle = \{ Science }
}

@Article{Bird2012a,
   author = \{ Bird, S. J. },
   title = \{ Potential for Bias in the Context of Neuroethics : Commentary on "Neuroscience, Neuropolitics and Neuroethics: The Complex Case of Crime, Deception and fMRI" },
   journal = \{ Science and Engineering Ethics },
   year = \{ 2012 },
   volume = \{ 18 },
   number = \{ 3 },
   pages = \{ 593-600 },
   month = \{ 9 },
   abstract = \{ Neuroscience research, like all science, is vulnerable to the influence of extraneous values in the practice of research, whether in research design or the selection, analysis and interpretation of data. This is particularly problematic for research into the biological mechanisms that underlie behavior, and especially the neurobiological underpinnings of moral development and ethical reasoning, decision-making and behavior, and the other elements of what is often called the neuroscience of ethics. The problem arises because neuroscientists, like most everyone, bring to their work assumptions, preconceptions and values and other sources of potentially inappropriate bias of which they may be unaware. It is important that the training of neuroscientists, and research practice itself, include open and in-depth discussion and examination of the assumptions that underlie research. Further, policy makers, journalists, and the general public, that is, the consumers of neuroscience research findings (and by extension, neurotechnologies) should be made aware of the limitations as well as the strengths of the science, the evolving nature of scientific understanding, and the often invisible values inherent in science. },
   url = \{ http://www.ncbi.nlm.nih.gov/pubmed/23001457 },
   misc = \{ 23001457 },
   address = \{ , Wrentham, MA, 02093, USA, sjbird@mit.edu. },
   edition = \{ 1471-5546 (Electronic), 1353-3452 (Linking) },
   booktitle = \{ Science and Engineering Ethics }
}

@Article{Caravita2012a,
   author = \{ Caravita, S. C. S. and Giardino, S. and Lenzi, L. and Salvaterra, M. and Antonietti, A. },
   title = \{ Socio-economic factors related to moral reasoning in childhood and adolescence: the missing link between brain and behavior },
   journal = \{ Frontiers in Human Neuroscience },
   year = \{ 2012 },
   volume = \{ 6 },
   month = \{ 9 },
   abstract = \{ Neuroscientific and psychological research on moral development has until now developed independently, referring to distinct theoretical models, contents, and methods. In particular, the influence of socio-economic and cultural factors on morality has been broadly investigated by psychologists but as yet has not been investigated by neuroscientists. The value of bridging these two areas both theoretically and methodologically has, however, been suggested. This study aims at providing a first connection between neuroscientific and psychological literature on morality by investigating whether socio-economic dimensions, i.e., living socio-geographic/economic area, immigrant status and socio-economic status (SES), affect moral reasoning as operationalized in moral domain theory (a seminal approach in psychological studies on morality) and in Greene et al. (2001) perspective (one of the main approaches in neuroethics research). Participants were 81 primary school (M = 8.98 years; SD = 0.39), 72 middle school (M = 12.14 years; SD = 0.61), and 73 high school (M = 15.10 years; SD = 0.38) students from rural and urban areas. Participants' immigrant status (native vs. immigrant) and family SES level were recorded. Moral reasoning was assessed by means of a series of personal and impersonal dilemmas based on Greene et al. (2001) neuroimaging experiment and a series of moral and socio-conventional rule dilemmas based on the moral domain theory. Living socio-geographic/economic area, immigrant status and SES mainly affected evaluations of moral and, to a higher extent, socio-conventional dilemmas, but had no impact on judgment of personal and impersonal dilemmas. Results are mainly discussed from the angle of possible theoretical links and suggestions emerging for studies on moral reasoning in the frameworks of neuroscience and psychology. },
   keywords = \{ moral reasoning, socio-economic factors, neuroscience, psychological research, moral domain theory, immigrant adolescents, childrens judgments, discrimination, transgressions, rules, neuroscience, sensitivity, conceptions, gender, health },
   url = \{ <Go to ISI>://000309107700001 },
   misc = \{ ISI:000309107700001 },
   address = \{ Caravita, SCS
Univ Cattolica Sacro Cuore, Dipartimento Psicol, Lgo Gemelli 1, I-20123 Milan, MI, Italy
Univ Cattolica Sacro Cuore, Dipartimento Psicol, Lgo Gemelli 1, I-20123 Milan, MI, Italy
Univ Cattolica Sacro Cuore, Dipartimento Psicol, I-20123 Mil },
   edition = \{ 1662-5161 },
   booktitle = \{ Frontiers in Human Neuroscience }
}

@Article{Cho2012a,
   author = \{ Cho, F. },
   title = \{ The Limits of the Buddhist Embrace of Science : Commentary on "Compassion, Ethics, and Neuroscience: Neuroethics through Buddhist Eyes" },
   journal = \{ Science and Engineering Ethics },
   year = \{ 2012 },
   volume = \{ 18 },
   number = \{ 3 },
   pages = \{ 539-42 },
   month = \{ 9 },
   abstract = \{ The readiness of Buddhists to dialogue with and embrace modern science has caused some to worry that this encounter will deform Buddhist traditions for the sake of acceptance by the West. But their strong tradition of epistemological skepticism and intellectual pluralism makes it unlikely that Buddhists will embrace scientific positivism. Given the tensions between religion and science in contemporary western society, it is perhaps this feature of Buddhism that can make the most fruitful contribution in its dialogue with science. },
   misc = \{ 22426623 },
   address = \{ Georgetown University, Washington, DC, USA, chof@georgetown.edu. },
   edition = \{ 1471-5546 (Electronic), 1353-3452 (Linking) },
   booktitle = \{ Science and Engineering Ethics }
}

@Article{Duncan2012a,
   author = \{ Duncan, N. W. and Northoff, G. },
   title = \{ Overview of potential procedural and participant-related confounds for neuroimaging of the resting state },
   journal = \{ J Psychiatry Neurosci },
   year = \{ 2012 },
   volume = \{ 37 },
   number = \{ 6 },
   pages = \{ 120059 },
   month = \{ 9 },
   abstract = \{ Studies of intrinsic brain activity in the resting state have become increasingly common. A productive discussion of what analysis methods are appropriate, of the importance of physiologic correction and of the potential interpretations of results has been ongoing. However, less attention has been paid to factors other than physiologic noise that may confound resting-state experiments. These range from straightforward factors, such as ensuring that participants are all instructed in the same manner, to more obscure participant-related factors, such as body weight. We provide an overview of such potentially confounding factors, along with some suggested approaches for minimizing their impact. A particular theme that emerges from the overview is the range of systematic differences between types of study groups (e.g., between patients and controls) that may influence resting-state study results. },
   url = \{ http://www.ncbi.nlm.nih.gov/pubmed/22964258 },
   misc = \{ 22964258 },
   address = \{ Mind, Brain Imaging and Neuroethics Research Unit, University of Ottawa Institute of Mental Health Research, Ottawa, Ont. },
   edition = \{ 1488-2434 (Electronic), 1180-4882 (Linking) },
   booktitle = \{ J Psychiatry Neurosci }
}

@Article{el-Guebaly2012a,
   author = \{ el-Guebaly, N. },
   title = \{ Addiction Neuroethics: The Promises and Perils of Neuroscience Research on Addiction },
   journal = \{ Canadian Journal of Psychiatry-Revue Canadienne De Psychiatrie },
   year = \{ 2012 },
   volume = \{ 57 },
   number = \{ 9 },
   pages = \{ 580-581 },
   month = \{ 9 },
   url = \{ <Go to ISI>://000309330100012 },
   misc = \{ ISI:000309330100012 },
   edition = \{ 0706-7437 },
   booktitle = \{ Canadian Journal of Psychiatry-Revue Canadienne De Psychiatrie }
}

@Article{Frost2012a,
   author = \{ Frost, C. J. and Lumia, A. R. },
   title = \{ The Ethics of Neuroscience and the Neuroscience of Ethics: A Phenomenological-Existential Approach },
   journal = \{ Sci Eng Ethics },
   year = \{ 2012 },
   month = \{ 9 },
   abstract = \{ Advances in the neurosciences have many implications for a collective understanding of what it means to be human, in particular, notions of the self, the concept of volition or agency, questions of individual responsibility, and the phenomenology of consciousness. As the ability to peer directly into the brain is scientifically honed, and conscious states can be correlated with patterns of neural processing, an easy-but premature-leap is to postulate a one-way, brain-based determinism. That leap is problematic, however, and emerging findings in neuroscience can even be seen as compatible with some of the basic tenets of existentialism. Given the compelling authority of modern "science," it is especially important to question how the findings of neuroscience are framed, and how the articulation of research results challenge or change individuals' perceptions of themselves. Context plays an essential role in the emergence of human identity and in the sculpting of the human brain; for example, even a lack of stimuli ("nothing") can lead to substantial consequences for brain, behavior, and experience. Conversely, advances in understanding the brain might contribute to more precise definitions of what it means to be human, including definitions of appropriate social and moral behavior. Put another way, the issue is not simply the ethics involved in framing neurotechnology, but also the incorporation of neuroscientific findings into a richer understanding of human ethical (and existential) functioning. },
   url = \{ http://www.ncbi.nlm.nih.gov/pubmed/23054668 },
   misc = \{ 23054668 },
   address = \{ Psychology and Religious Studies, St. Joseph's College, New York, 155 West Roe Boulevard, Patchogue, NY, 11772, USA, cfrost@sjcny.edu. },
   edition = \{ 1471-5546 (Electronic), 1353-3452 (Linking) },
   booktitle = \{ Sci Eng Ethics }
}

@Article{Greely2012a,
   author = \{ Greely, H. T. },
   title = \{ What if? The farther shores of neuroethics : commentary on "neuroscience may supersede ethics and law" },
   journal = \{ Science and Engineering Ethics },
   year = \{ 2012 },
   volume = \{ 18 },
   number = \{ 3 },
   pages = \{ 439-46 },
   month = \{ 9 },
   abstract = \{ Neuroscience is clearly making enormous progress toward understanding how human brains work. The implications of this progress for ethics, law, society, and culture are much less clear. Some have argued that neuroscience will lead to vast changes, superseding much of law and ethics. The likely limits to the explanatory power of neuroscience argue against that position, as do the limits to the social relevance of what neuroscience will be able to explain. At the same time neuroscience is likely to change societies through increasing their abilities to predict future behavior, to infer subjective mental states by observing physical brain states ("read minds"), to provide evidence in some cases relevant to criminal responsibility, to provide new ways to intervene to "treat antisocial brains," and to enhance healthy brains. Neuroscience should make important cultural changes in our special, and specially negative, views of "mental" versus "physical" illness by showing that mental illness is a dysfunction of a physical organ. It will not likely change our beliefs, implicit or explicit, in free will, or spark a new conflict between science and religion akin to the creationism controversy. },
   url = \{ http://www.ncbi.nlm.nih.gov/pubmed/22926427 },
   misc = \{ 22926427 },
   address = \{ Stanford Law School, 559 Nathan Abbott Way, Stanford, CA, 94302-8610, USA, hgreely@stanford.edu. },
   edition = \{ 1471-5546 (Electronic), 1353-3452 (Linking) },
   booktitle = \{ Science and Engineering Ethics }
}

@Article{Henry2012a,
   author = \{ Henry, S. and Plemmons, D. },
   title = \{ Neuroscience, neuropolitics and neuroethics: the complex case of crime, deception and FMRI },
   journal = \{ Science and Engineering Ethics },
   year = \{ 2012 },
   volume = \{ 18 },
   number = \{ 3 },
   pages = \{ 573-91 },
   month = \{ 9 },
   abstract = \{ Scientific developments take place in a socio-political context but scientists often ignore the ways their innovations will be both interpreted by the media and used by policy makers. In the rush to neuroscientific discovery important questions are overlooked, such as the ways: (1) the brain, environment and behavior are related; (2) biological changes are mediated by social organization; (3) institutional bias in the application of technical procedures ignores race, class and gender dimensions of society; (4) knowledge is used to the advantage of the powerful; and (5) its applications may reinforce existing structures of power that pose ethical questions about distributive justice. The case of crime, deception and functional Magnetic Resonance Imaging (fMRI) shows the complexity, and the political and ethical challenges that confront those who seek to use neuroscience to explain the etiology of crime, and who base policy on its findings. An ethically grounded neuroscience needs to take account of existing structures of power and difference, and to develop a public neuropolitical consciousness that ensures that those subject to risk by the application of science and technology are participants in the decision-making processes involving the implementation of policies that affect them. },
   url = \{ http://www.ncbi.nlm.nih.gov/pubmed/23054671 },
   misc = \{ 23054671 },
   address = \{ School of Public Affairs, San Diego State University, 5500 Campanile Dr., San Diego, CA, 92182-4305, USA, stuart.henry2@gmail.com. },
   edition = \{ 1471-5546 (Electronic), 1353-3452 (Linking) },
   booktitle = \{ Science and Engineering Ethics }
}

@Article{Illes2012a,
   author = \{ Illes, J. },
   title = \{ Interview with Judy Illes },
   journal = \{ Trends Neurosci },
   year = \{ 2012 },
   volume = \{ 35 },
   number = \{ 9 },
   pages = \{ 521-3 },
   month = \{ 9 },
   url = \{ http://www.ncbi.nlm.nih.gov/pubmed/23097771 },
   misc = \{ 23097771 },
   address = \{ National Core for Neuroethics, Division of Neurology, Department of Medicine, University of British Columbia, 2211 Wesbrook Mall, Koerner S124, Vancouver, BC V6T 2B5, Canada. jilles@mail.ubc.ca },
   edition = \{ 1878-108X (Electronic), 0166-2236 (Linking) },
   booktitle = \{ Trends Neurosci }
}

@Article{Kalichman2012a,
   author = \{ Kalichman, M. and Plemmons, D. and Bird, S. J. },
   title = \{ Editors' overview: neuroethics: many voices and many stories },
   journal = \{ Science and Engineering Ethics },
   year = \{ 2012 },
   volume = \{ 18 },
   number = \{ 3 },
   pages = \{ 423-32 },
   month = \{ 9 },
   abstract = \{ Advances in neuroscience continue to enhance understanding of the brain and provide new tools to take advantage of that understanding. These changes are poised to profoundly alter society. Given that the impact will be felt not only by neuroscientists, but by diverse members of society, it is imperative that conversations engage all stakeholders. Doing so will allow for the sharing of diverse views and perspectives to understand and frame the science, better educate and prepare the public for new developments, and provide a shared approach to identifying and resolving ethical challenges. These were the goals of Neuroethics Week, staged in 2007 by the Center for Ethics in Science and Technology in San Diego, and are the basis for the contributions to this special issue of Science and Engineering Ethics. },
   url = \{ http://www.ncbi.nlm.nih.gov/pubmed/23054674 },
   misc = \{ 23054674 },
   address = \{ , San Diego, CA, USA, kalichman@ucsd.edu. },
   edition = \{ 1471-5546 (Electronic), 1353-3452 (Linking) },
   booktitle = \{ Science and Engineering Ethics }
}

@Article{Moosa2012a,
   author = \{ Moosa, E. },
   title = \{ Translating neuroethics: reflections from muslim ethics : commentary on "ethical concepts and future challenges of neuroimaging: an islamic perspective" },
   journal = \{ Science and Engineering Ethics },
   year = \{ 2012 },
   volume = \{ 18 },
   number = \{ 3 },
   pages = \{ 519-28 },
   month = \{ 9 },
   abstract = \{ Muslim ethics is cautiously engaging developments in neuroscience. In their encounters with developments in neuroscience such as brain death and functional magnetic resonance imaging procedures, Muslim ethicists might be on the cusp of spirited debates. Science and religion perform different kinds of work and ought not to be conflated. Cultural translation is central to negotiating the complex life worlds of religious communities, Muslims included. Cultural translation involves lived encounters with modernity and its byproduct, modern science. Serious ethical debate requires more than just a mere instrumental encounter with science. A robust Muslim approach to neuroethics might require an emulsion of religion and neuroscience, thought and body, and body and soul. Yet one must anticipate that Muslim debates in neuroethics will be inflected with Muslim values, symbols and the discrete faith perspectives of this tradition with meanings that are specific to people who share this worldview and their concerns. },
   url = \{ http://www.ncbi.nlm.nih.gov/pubmed/23054670 },
   misc = \{ 23054670 },
   address = \{ Department of Religion, Duke University, Durham, NC, USA, emoosa@gmail.com. },
   edition = \{ 1471-5546 (Electronic), 1353-3452 (Linking) },
   booktitle = \{ Science and Engineering Ethics }
}

@Article{Rothenberger2012a,
   author = \{ Rothenberger, A. and Rothenberger, L. G. },
   title = \{ Updates on Treatment of Attention-Deficit/Hyperactivity Disorder: Facts, Comments, and Ethical Considerations },
   journal = \{ Curr Treat Options Neurol },
   year = \{ 2012 },
   month = \{ 9 },
   abstract = \{ OPINION STATEMENT: Within the last 2 years the bulk of information on evidence based treatments in ADHD was reviewed quite intensively and new empirical studies could be added. This update reports comprehensively about actual and essential facts in the field related to brain development and sensitive periods, predictors of treatment, safety of medication, value of naturalistic studies, new drugs and complementary medicine, behavioral interventions including neurofeedback and psychosocial treatment, treatment of comorbidity, and ethical considerations including preventive aspects. The updated combination of well selected evidence based treatments (ie, pharma plus non-pharma) seems to be clinically and ethically recommended as also suggested by the European and American guidelines on ADHD. },
   misc = \{ 22968494 },
   address = \{ Child and Adolescent Psychiatry, University Medicine Gottingen, von-Siebold-Str. 5, 37075, Gottingen, Germany, arothen@gwdg.de. },
   edition = \{ 1534-3138 (Electronic), 1092-8480 (Linking) },
   booktitle = \{ Curr Treat Options Neurol }
}

@Article{Al-Delaimy2012a,
   author = \{ Al-Delaimy, W. K. },
   title = \{ Ethical Concepts and Future Challenges of Neuroimaging: An Islamic Perspective },
   journal = \{ Sci Eng Ethics },
   year = \{ 2012 },
   month = \{ 8 },
   abstract = \{ Neuroscience is advancing at a rapid pace, with new technologies and approaches that are creating ethical challenges not easily addressed by current ethical frameworks and guidelines. One fascinating technology is neuroimaging, especially functional Magnetic Resonance Imaging (fMRI). Although still in its infancy, fMRI is breaking new ground in neuroscience, potentially offering increased understanding of brain function. Different populations and faith traditions will likely have different reactions to these new technologies and the ethical challenges they bring with them. Muslims are approximately one-fifth of world population and they have a specific and highly regulated ethical and moral code, which helps them deal with scientific advances and decision making processes in an Islamically ethical manner. From this ethical perspective, in light of the relevant tenets of Islam, neuroimaging poses various challenges. The privacy of spirituality and the thought process, the requirement to put community interest before individual interest, and emphasis on conscious confession in legal situations are Islamic concepts that can pose a challenge for the use of something intrusive such as an fMRI. Muslim moral concepts such as There shall be no harm inflicted or reciprocated in Islam and Necessities overrule prohibitions are some of the criteria that might appropriately be used to guide advancing neuroscience. Neuroscientists should be particularly prudent and well prepared in implementing neuroscience advances that are breaking new scientific and ethical ground. Neuroscientists should also be prepared to assist in setting the ethical frameworks in place in advance of what might be perceived as runaway applications of technology. },
   url = \{ http://www.ncbi.nlm.nih.gov/pubmed/22865482 },
   misc = \{ 22865482 },
   address = \{ Department of Family and Preventive Medicine, University of California, La Jolla, San Diego, CA, 92093-0628, USA, waldelaimy@ucsd.edu. },
   edition = \{ 1471-5546 (Electronic), 1353-3452 (Linking) },
   booktitle = \{ Sci Eng Ethics }
}

@Article{Ansari2012a,
   author = \{ Ansari, D. and De Smedt, B. and Grabner, R. H. },
   title = \{ Neuroeducation - A Critical Overview of An Emerging Field },
   journal = \{ Neuroethics },
   year = \{ 2012 },
   volume = \{ 5 },
   number = \{ 2 },
   pages = \{ 105-117 },
   month = \{ 8 },
   abstract = \{ In the present article, we provide a critical overview of the emerging field of 'neuroeducation' also frequently referred to as 'mind, brain and education' or 'educational neuroscience'. We describe the growing energy behind linking education and neuroscience in an effort to improve learning and instruction. We explore reasons behind such drives for interdisciplinary research. Reviewing some of the key advances in neuroscientific studies that have come to bear on neuroeducation, we discuss recent evidence on the brain circuits underlying reading, mathematical abilities as well as the potential to use neuroscience to design training programs of neurocognitive functions, such as working memory, that are expected to have effects on overall brain function. Throughout this review we describe how such research can enrich our understanding of the acquisition of academic skills. Furthermore, we discuss the potential for modern brain imaging methods to serve as diagnostic tools as well as measures of the effects of educational interventions. Throughout this discussion, we draw attention to limitations of the available evidence and propose future avenues for research. We also discuss the challenges that face this growing discipline. Specifically, we draw attention to unrealistic expectations for the immediate impact of neuroscience on education, methodological difficulties, and lack of interdisciplinary training, which results in poor communication between educators and neuroscientists. We point out that there should be bi-directional and reciprocal interactions between both disciplines of neuroscience and education, in which research originating from each of these traditions is considered to be compelling in its own right. While there are many obstacles that lie in the way of a productive field of neuroeducation, we contend that there is much reason to be optimistic and that the groundwork has been laid to advance this field in earnest. },
   keywords = \{ neuroeducation, mind, brain and education, educational neuroscience, reading, numeracy, arithmetic, brain imaging, brain training, working-memory, cognitive neuroscience, developmental dyscalculia, individual-differences, brain-development, reading-ability, dyslexia, children, education, representation },
   url = \{ <Go to ISI>://000306217500002 },
   misc = \{ ISI:000306217500002 },
   address = \{ Ansari, D
Univ Western Ontario, Dept Psychol, Numer Cognit Lab, Westminster Hall, London, ON N6A 3K7, Canada
Univ Western Ontario, Dept Psychol, Numer Cognit Lab, Westminster Hall, London, ON N6A 3K7, Canada
Univ Western Ontario, Dept Psychol, Numer Co },
   edition = \{ 1874-5490 },
   booktitle = \{ Neuroethics }
}

@Article{Barnes2012a,
   author = \{ Barnes, R. E. and McCabe, H. },
   title = \{ Should we welcome a cure for autism? A survey of the arguments },
   journal = \{ Med Health Care Philos },
   year = \{ 2012 },
   volume = \{ 15 },
   number = \{ 3 },
   pages = \{ 255-69 },
   month = \{ 8 },
   abstract = \{ Substantial research efforts have been devoted to developing a cure for autism, but some advocates of people with autism claim that these efforts are misguided and even harmful. They claim that there is nothing wrong with people with autism, so there is nothing to cure. Others argue that autism is a serious and debilitating disorder and that a cure for autism would be a wonderful medical breakthrough. Our goal in this essay is to evaluate what assumptions underlie each of these positions. We evaluate the arguments made on each side, reject those that are implausible and then highlight the key assumptions of those that remain. },
   keywords = \{ Aptitude, Autistic Disorder/psychology/therapy, Biodiversity, Cultural Characteristics, Disabled Persons, Empathy, Ethics, Medical, Family Relations, Health Resources/supply & distribution, Humans, Interpersonal Relations, Moral Obligations, Motivation, Personal Autonomy, Personality, Quality of Life },
   misc = \{ 21837546 },
   address = \{ Philosophy Department, Hobart & William Smith Colleges, Geneva, NY 14456, USA. barnes@hws.edu },
   edition = \{ 1572-8633 (Electronic), 1386-7423 (Linking) },
   booktitle = \{ Med Health Care Philos }
}

@Article{Blanke2012a,
   author = \{ Blanke, O. },
   title = \{ Multisensory brain mechanisms of bodily self-consciousness },
   journal = \{ Nat Rev Neurosci },
   year = \{ 2012 },
   volume = \{ 13 },
   number = \{ 8 },
   pages = \{ 556-71 },
   month = \{ 8 },
   abstract = \{ Recent research has linked bodily self-consciousness to the processing and integration of multisensory bodily signals in temporoparietal, premotor, posterior parietal and extrastriate cortices. Studies in which subjects receive ambiguous multisensory information about the location and appearance of their own body have shown that these brain areas reflect the conscious experience of identifying with the body (self-identification (also known as body-ownership)), the experience of where 'I' am in space (self-location) and the experience of the position from where 'I' perceive the world (first-person perspective). Along with phenomena of altered states of self-consciousness in neurological patients and electrophysiological data from non-human primates, these findings may form the basis for a neurobiological model of bodily self-consciousness. },
   misc = \{ 22805909 },
   address = \{ 1] Center for Neuroprosthetics, School of Life Sciences, Ecole Polytechnique Federale de Lausanne, 1015 Lausanne, Switzerland. [2] Laboratory of Cognitive Neuroscience, Brain Mind Institute, School of Life Sciences, Ecole Polytechnique Federale de Lausann },
   edition = \{ 1471-0048 (Electronic), 1471-003X (Linking) },
   booktitle = \{ Nat Rev Neurosci }
}

@Article{Bruni2012a,
   author = \{ Bruni, T. and Mameli, M. and Pravettoni, G. and Boniolo, G. },
   title = \{ Cystic fibrosis carrier screening in Veneto (Italy): an ethical analysis },
   journal = \{ Med Health Care Philos },
   year = \{ 2012 },
   volume = \{ 15 },
   number = \{ 3 },
   pages = \{ 321-8 },
   month = \{ 8 },
   abstract = \{ A recent study by Castellani et al. (JAMA 302(23):2573-2579, 2009) describes the population-level effects of the choices of individuals who underwent molecular carrier screening for cystic fibrosis (CF) in Veneto, in the northeastern part of Italy, between 1993 and 2007. We discuss some of the ethical issues raised by the policies and individual choices that are the subject of this study. In particular, (1) we discuss the ethical issues raised by the acquisition of genetic information through antenatal carrier testing; (2) we consider whether by choosing to procreate naturally these couples can harm the resulting child and/or other members of society, and what the moral implications of such harm would be; (3) we consider whether by choosing to avoid natural procreation carrier couples can harm current or future individuals affected by cystic fibrosis; (4) we discuss whether programs that make carrier testing available can be considered eugenic programs. },
   keywords = \{ Cystic Fibrosis/*diagnosis/*genetics/prevention & control, Decision Making/*ethics, Disabled Persons, Ethical Analysis, Eugenics, Genetic Counseling, Genetic Testing/*ethics, *Heterozygote Detection, Humans, Italy, Personal Autonomy, Prenatal Diagnosis/*ethics, Reproductive Behavior/*ethics },
   url = \{ http://www.ncbi.nlm.nih.gov/pubmed/21863402 },
   misc = \{ 21863402 },
   address = \{ The FIRC Institute of Molecular Oncology (IFOM), Via Adamello 16, 20139 Milan, Italy. tommaso.bruni@ifom-ieo-campus.it },
   edition = \{ 1572-8633 (Electronic), 1386-7423 (Linking) },
   booktitle = \{ Med Health Care Philos }
}

@Article{Di2012a,
   author = \{ Di Pietro, N. C. and Whiteley, L. and Illes, J. },
   title = \{ Treatments and Services for Neurodevelopmental Disorders on Advocacy Websites: Information or Evaluation? },
   journal = \{ Neuroethics },
   year = \{ 2012 },
   volume = \{ 5 },
   number = \{ 2 },
   pages = \{ 197-209 },
   month = \{ 8 },
   abstract = \{ The Internet has quickly gained popularity as a major source of health-related information, but its impact is unclear. Here, we investigate the extent to which advocacy websites for three neurodevelopmental disorders-cerebral palsy (CP), autism spectrum disorder (ASD) and fetal alcohol spectrum disorder (FASD)-inform stakeholders about treatment options, and discuss the ethical challenges inherent in providing such information online. We identified major advocacy websites for each disorder and assessed website accountability, the number, attributes, and accessibility of treatments described, and the valence of treatment information. With the exception of FASD websites, we found that advocacy websites provide a plethora of information about a wide variety of readily available products and services. Treatment information is primarily targeted at families and is overwhelmingly encouraging, regardless of the type or conventionality of treatments. Many websites acknowledge corporate sponsors. While the majority do not overtly advertise or endorse specific brands, they also do not prominently display disclaimers about the nature and intent of treatment information. Thus, while advocacy websites are organized to serve as information clearinghouses, they implicitly appear to provide endorsement of selected treatments and services. We conclude with recommendations for new partnerships between government-funded health organizations, advocacy and investigators to make more transparent the role of online information in informing treatment options and improving the evaluation of information. },
   keywords = \{ autism, cerebral palsy, fetal alcohol syndrome disorder, treatments, internet advocacy, neuroethics, fetal alcohol syndrome, health information, alternative medicine, e-mail, internet, reliability, parents, autism, complementary, education },
   url = \{ <Go to ISI>://000306217500009 },
   misc = \{ ISI:000306217500009 },
   address = \{ Illes, J
UBC Hosp, Natl Core Neuroeth, 2211 Wesbrook Mall, Vancouver, BC V6T 2R5, Canada
UBC Hosp, Natl Core Neuroeth, 2211 Wesbrook Mall, Vancouver, BC V6T 2R5, Canada
UBC Hosp, Natl Core Neuroeth, Vancouver, BC V6T 2R5, Canada
Univ British Columbia, },
   edition = \{ 1874-5490 },
   booktitle = \{ Neuroethics }
}

@Article{Epstein2012a,
   author = \{ Epstein, R. M. },
   title = \{ Whole mind and shared mind in clinical decision-making },
   journal = \{ Patient Educ Couns },
   year = \{ 2012 },
   month = \{ 8 },
   abstract = \{ OBJECTIVE: To review the theory, research evidence and ethical implications regarding "whole mind" and "shared mind" in clinical practice in the context of chronic and serious illnesses. METHODS: Selective critical review of the intersection of classical and naturalistic decision-making theories, cognitive neuroscience, communication research and ethics as they apply to decision-making and autonomy. RESULTS: Decision-making involves analytic thinking as well as affect and intuition ("whole mind") and sharing cognitive and affective schemas of two or more individuals ("shared mind"). Social relationships can help processing of complex information that otherwise would overwhelm individuals' cognitive capacities. CONCLUSIONS: Medical decision-making research, teaching and practice should consider both analytic and non-analytic cognitive processes. Further, research should consider that decisions emerge not only from the individual perspectives of patients, their families and clinicians, but also the perspectives that emerge from the interactions among them. Social interactions have the potential to enhance individual autonomy, as well as to promote relational autonomy based on shared frames of reference. PRACTICE IMPLICATIONS: Shared mind has the potential to result in wiser decisions, greater autonomy and self-determination; yet, clinicians and patients should be vigilant for the potential of hierarchical relationships to foster coercion or silencing of the patient's voice. },
   url = \{ http://www.ncbi.nlm.nih.gov/pubmed/22884938 },
   misc = \{ 22884938 },
   address = \{ Departments of Family Medicine, Psychiatry, Oncology and Nursing and the Center for Communication and Disparities Research, University of Rochester Medical Center, Rochester, NY, USA. },
   edition = \{ 1873-5134 (Electronic), 0738-3991 (Linking) },
   booktitle = \{ Patient Educ Couns }
}

@Article{Figueroa2012a,
   author = \{ Figueroa, G. },
   title = \{ Neuroethics: reflections on the latent principles of morals in medicine },
   journal = \{ Revista Medica De Chile },
   year = \{ 2012 },
   volume = \{ 140 },
   number = \{ 8 },
   pages = \{ 1078-1084 },
   month = \{ 8 },
   abstract = \{ Ethical dilemmas resulting from neural sciences have promoted the emergence of a new discipline termed neuroethics. Researchers distinguish between ethics of neuroscience and neuroscience of ethics. The former deals with ethical problems arising from new forms of interventions into the brain. The latter investigates the neural mechanisms that may possibly underlie morality as such. This article presents a survey of the new empirical facts and directions, and a critical evaluation of the methodological and ontological problems underlying neuroethics as such. Conceptual analyses of research issues and the underlying implicit conceptions of human being are thoroughly investigated based on Heidegger's thought. (Rev Med Chile 2012; 140: 1078-1084). },
   keywords = \{ ethics, moral development, neurobiology, prefrontal cortex, judgment, disorder, fmri },
   url = \{ <Go to ISI>://000309152000018 },
   misc = \{ ISI:000309152000018 },
   address = \{ Figueroa, G
Univ Valparaiso, Escuela Med, Dept Psiquiatria, Valparaiso, Chile
Univ Valparaiso, Escuela Med, Dept Psiquiatria, Valparaiso, Chile
Univ Valparaiso, Escuela Med, Dept Psiquiatria, Valparaiso, Chile },
   edition = \{ 0034-9887 },
   booktitle = \{ Revista Medica De Chile }
}

@Article{Fins2012a,
   author = \{ Fins, J. J. and Dorfman, G. S. and Pancrazio, J. J. },
   title = \{ Challenges to deep brain stimulation: a pragmatic response to ethical, fiscal, and regulatory concerns },
   journal = \{ Ann N Y Acad Sci },
   year = \{ 2012 },
   volume = \{ 1265 },
   pages = \{ 80-90 },
   month = \{ 8 },
   abstract = \{ In response to the early success of deep brain stimulation, we offer some common-sense strategies to sustain the work, addressing the need to do so in a fiscally workable, ethically transparent, and scientifically informed manner. After delineating major threats, we will suggest reforms in both the legislative and regulatory spheres that might remediate these challenges. We will recommend (1) revisions to the Bayh-Dole Act of 1980, which governs intellectual property exchange resulting from federally funded research; (2) revisions to the Association of American Medical Colleges recommendations concerning the management of conflicts of interest when scientists with an intellectual property interest participate in clinical research in tandem; (3) revisions to the Food and Drug Administration's pre-market approval process for new devices, including a proposal for a mini-investigational device exemption; and (4) the establishment of a public-private partnership to build ethical and sustainable synergies between the scientific community, industry, and government that would foster discovery and innovation. },
   url = \{ http://www.ncbi.nlm.nih.gov/pubmed/22823486 },
   misc = \{ 22823486 },
   address = \{ Division of Medical Ethics, Weill Cornell Medical College, New York, New York, USA. jjfins@med.cornell.edu },
   edition = \{ 1749-6632 (Electronic), 0077-8923 (Linking) },
   booktitle = \{ Ann N Y Acad Sci }
}

@Article{Fisher2012a,
   author = \{ Fisher, C. E. and Dunn, L. B. and Christopher, P. P. and Holtzheimer, P. E. and Leykin, Y. and Mayberg, H. S. and Lisanby, S. H. and Appelbaum, P. S. },
   title = \{ The ethics of research on deep brain stimulation for depression: decisional capacity and therapeutic misconception },
   journal = \{ Ann N Y Acad Sci },
   year = \{ 2012 },
   volume = \{ 1265 },
   pages = \{ 69-79 },
   month = \{ 8 },
   abstract = \{ Research on deep brain stimulation (DBS) for treatment-resistant depression appears promising, but concerns have been raised about the decisional capacity of severely depressed patients and their potential misconceptions about the research. We assessed 31 DBS research participants with the MacArthur Competence Assessment Tool for Clinical Research (MacCAT-CR), a well-validated capacity measure, and with a scale to measure therapeutic misconception, which occurs when subjects do not recognize key differences between treatment and clinical research. Correlations with baseline depressive symptoms were explored. Subjects' performance on the MacCAT-CR was excellent, but therapeutic misconception was still apparent. A trend toward significance was found in the correlation between baseline depression ratings and total therapeutic misconception score. Responses to open-ended prompts revealed both reassuring and concerning statements related to expectations of risk, benefit, and individualization. Even severely depressed patients did not manifest impairments in their capacity to consent to DBS research. Therapeutic misconception, however, remained prevalent. },
   url = \{ http://www.ncbi.nlm.nih.gov/pubmed/22812719 },
   misc = \{ 22812719 },
   address = \{ Department of Psychiatry, College of Physicians & Surgeons, Columbia University, New York, New York, USA. },
   edition = \{ 1749-6632 (Electronic), 0077-8923 (Linking) },
   booktitle = \{ Ann N Y Acad Sci }
}

@Article{Haustgen2012a,
   author = \{ Haustgen, T. },
   title = \{ The beginning of the Societe Medico-Psychologique, between philosophy and central nervous system },
   journal = \{ Annales Medico-Psychologiques },
   year = \{ 2012 },
   volume = \{ 170 },
   number = \{ 6 },
   pages = \{ 408-413 },
   month = \{ 8 },
   abstract = \{ French psychiatry around 1850 is characterized by the paradigm of unitary alienation (Pinel, Esquirol), the preeminence of the moral treatment, the secondary function of the brain (after the decline of the works of Georget and Bayle and of the phrenology), the development of the asylum system (distinct from general hospitals), the theoretical rivalry between sensationalism or "physiology" (Cabanis) and spiritualism or "psychology" (Maine de Biran). The founders of the Societe Medico-Psychologique (Baillarger, Moreau de Tours, Brierre de Boismont) are inspired by the latter, politically conservative, beside their inquiries about the central nervous system. After a slow genesis, between 1843 and 1852, the society begins its reunions during the "authoritary" period of the 2nd Empire. They are characterized by the clinical (on monomania and hallucinations) and forensic discussions between alienists and philosophers around free will. During the decade 1860, the organic theories prevail, through hereditary degeneration (Morel), strengthened by the growth of fundamental sciences and cerebral anatomo-physiology. On the other hand, discussions on classifications and "folie raisonnante" allow the transition towards the paradigm of mental illnesses (J. Falret), later adopted in Germany by Kraepelin. (C) 2012 Published by Elsevier Masson SAS. },
   keywords = \{ brain, dualism, heredity, materialism, paradigm, scientist association, spiritualism, theory },
   url = \{ <Go to ISI>://000308970300009 },
   misc = \{ ISI:000308970300009 },
   address = \{ Haustgen, T
CMP, 77 Rue Victor Hugo, F-93100 Montreuil, France
CMP, 77 Rue Victor Hugo, F-93100 Montreuil, France
CMP, F-93100 Montreuil, France },
   edition = \{ 0003-4487 },
   booktitle = \{ Annales Medico-Psychologiques }
}

@Article{Heinrichs2012a,
   author = \{ Heinrichs, J. H. },
   title = \{ The Sensitivity of Neuroimaging Data },
   journal = \{ Neuroethics },
   year = \{ 2012 },
   volume = \{ 5 },
   number = \{ 2 },
   pages = \{ 185-195 },
   month = \{ 8 },
   abstract = \{ When new methods of generating information about individuals leave the confined space of research application the possibility of morally dubious application arises. The current propagation of neuroscientific diagnostics leads to new possibilities of misuse and accordingly new needs for the protection of individual privacy emerge. While most current privacy discussion focuses on sensationalist applications which aim/claim to gather information about psychological traits or even the content of thoughts, the more sober but much more realistic endeavour to gather health data from research or medical imaging studies is widely neglected. I will try to answer the question if and in how far data from neuroscientific imaging technologies require special protection. Two developments form the background of the ethical discussion: the increased diagnostic power of neuroimaging techniques and the wider distribution of this technology beyond specialized medical offices and clinics. The first development is likely to broaden the scope of data, which are considered relevant for health care and related decisions. The latter is likely to widen the scope of persons who might have access to diagnostic results without at the time taking the role of a doctor towards the person diagnosed. I will argue that neuroimaging data are currently primarily medical data and that the associated standards of consent and confidentiality are worth protecting. Even nonmedical applications of neuroimaging technology inherit too much of the diagnostic power for which they were originally invented, for it to be advisable to drop the accompanying consent and confidentiality requirements. },
   keywords = \{ privacy, data protection, health data, neuroimaging, ethical issues },
   url = \{ <Go to ISI>://000306217500008 },
   misc = \{ ISI:000306217500008 },
   address = \{ Heinrichs, JH
Forschungszentrum Julich, Inst Neurosci & Med 8, D-52425 Julich, Germany
Forschungszentrum Julich, Inst Neurosci & Med 8, D-52425 Julich, Germany
Forschungszentrum Julich, Inst Neurosci & Med 8, D-52425 Julich, Germany },
   edition = \{ 1874-5490 },
   booktitle = \{ Neuroethics }
}

@Article{Howard-Jones2012a,
   author = \{ Howard-Jones, P. A. and Fenton, K. D. },
   title = \{ The Need for Interdisciplinary Dialogue in Developing Ethical Approaches to Neuroeducational Research },
   journal = \{ Neuroethics },
   year = \{ 2012 },
   volume = \{ 5 },
   number = \{ 2 },
   pages = \{ 119-134 },
   month = \{ 8 },
   abstract = \{ This paper argues that many ethical issues in neuroeducational research cannot be appropriately addressed using the principles and guidance available in one of these areas alone, or by applying these in simple combination. Instead, interdisciplinary and public dialogue will be required to develop appropriate normative principles. In developing this argument, it examines neuroscientific and educational perspectives within three broad categories of ethical issue arising at the interface of cognitive neuroscience and education: issues regarding the carrying out of interdisciplinary research, the scrutiny and communication of findings and concepts, and the application of research and associated issues of policy likely to arise in the future. To help highlight the need for interdisciplinary and public discussion, we also report the opinions of a group of educators (comprising trainee teachers, teachers and head teachers) on the neuroeducational ethics of cognitive enhancing drugs, infant screening, genetic profiling and animal research. },
   keywords = \{ educational neuroscience, neuroeducational research, education, cognitive enhancing drugs, infant screening, genetic profiling, animal research, animal experimentation, incidental findings, learning games, brain, children, dyslexia, neuroscience, education, issues, mri },
   url = \{ <Go to ISI>://000306217500003 },
   misc = \{ ISI:000306217500003 },
   address = \{ Howard-Jones, PA
Univ Bristol, Grad Sch Educ, 35 Berkeley Sq, Bristol BS8 1JA, Avon, England
Univ Bristol, Grad Sch Educ, 35 Berkeley Sq, Bristol BS8 1JA, Avon, England
Univ Bristol, Grad Sch Educ, Bristol BS8 1JA, Avon, England
Univ W England, Dept P },
   edition = \{ 1874-5490 },
   booktitle = \{ Neuroethics }
}

@Article{Jaarsma2012a,
   author = \{ Jaarsma, P. and Gelhaus, P. and Welin, S. },
   title = \{ Living the categorical imperative: autistic perspectives on lying and truth telling-between Kant and care ethics },
   journal = \{ Med Health Care Philos },
   year = \{ 2012 },
   volume = \{ 15 },
   number = \{ 3 },
   pages = \{ 271-7 },
   month = \{ 8 },
   abstract = \{ Lying is a common phenomenon amongst human beings. It seems to play a role in making social interactions run more smoothly. Too much honesty can be regarded as impolite or downright rude. Remarkably, lying is not a common phenomenon amongst normally intelligent human beings who are on the autism spectrum. They appear to be 'attractively morally innocent' and seem to have an above average moral conscientious objection against deception. In this paper, the behavior of persons with autism with regard to deception and truthfulness will be discussed in the light of two different ethical theories, illustrated by fragments from autobiographies of persons with autism. A systemizing 'Kantian' and an empathizing 'ethics of care' perspective reveal insights on high-functioning autism, truthfulness and moral behavior. Both perspectives are problematic from the point of view of a moral agent with autism. High-functioning persons with autism are, generally speaking, strong systemizes and weak empathizers. Particularly, they lack 'cognitive empathy' which would allow them to understand the position of the other person. Instead, some tend to invent a set of rules that makes their behavior compatible with the expectations of others. From a Kantian point of view, the autistic tendency to always tell the truth appears praiseworthy and should not be changed, though it creates problems in the social life of persons with autism. From a care ethics perspective, on the other hand, a way should be found to allow the high-functioning persons with autism to respect the feelings and needs of other persons as sometimes overruling the duty of truthfulness. We suggest this may even entail 'morally educating' children and adolescents with autism to become socially skilled empathic 'liars'. },
   keywords = \{ Adolescent, Autistic Disorder, Autobiography as Topic, Communication, Deception, Emotions, Empathy, Ethics, Medical, Family, Humans, Interpersonal Relations, Learning, Moral Obligations, Personality, Social Behavior },
   misc = \{ 22065242 },
   address = \{ Division of Health and Society, IMH, University of Linkoping, Linkoping, Sweden. pier.jaarsma@liu.se },
   edition = \{ 1572-8633 (Electronic), 1386-7423 (Linking) },
   booktitle = \{ Med Health Care Philos }
}

@Article{Lewis2012a,
   author = \{ Lewis, G. J. and Kanai, R. and Bates, T. C. and Rees, G. },
   title = \{ Moral values are associated with individual differences in regional brain volume },
   journal = \{ J Cogn Neurosci },
   year = \{ 2012 },
   volume = \{ 24 },
   number = \{ 8 },
   pages = \{ 1657-63 },
   month = \{ 8 },
   abstract = \{ Moral sentiment has been hypothesized to reflect evolved adaptations to social living. If so, individual differences in moral values may relate to regional variation in brain structure. We tested this hypothesis in a sample of 70 young, healthy adults examining whether differences on two major dimensions of moral values were significantly associated with regional gray matter volume. The two clusters of moral values assessed were "individualizing" (values of harm/care and fairness) and "binding" (deference to authority, in-group loyalty, and purity/sanctity). Individualizing was positively associated with left dorsomedial pFC volume and negatively associated with bilateral precuneus volume. For binding, a significant positive association was found for bilateral subcallosal gyrus and a trend to significance for the left anterior insula volume. These findings demonstrate that variation in moral sentiment reflects individual differences in brain structure and suggest a biological basis for moral sentiment, distributed across multiple brain regions. },
   url = \{ http://www.ncbi.nlm.nih.gov/pubmed/22571458 },
   misc = \{ 22571458 },
   address = \{ University of California, Santa Barbara. },
   edition = \{ 1530-8898 (Electronic), 0898-929X (Linking) },
   booktitle = \{ J Cogn Neurosci }
}

@Article{Outram2012a,
   author = \{ Outram, S. M. },
   title = \{ Ethical Considerations in the Framing of the Cognitive Enhancement Debate },
   journal = \{ Neuroethics },
   year = \{ 2012 },
   volume = \{ 5 },
   number = \{ 2 },
   pages = \{ 173-184 },
   month = \{ 8 },
   abstract = \{ Over the past few years the use of stimulants such as methylphenidate and modafinil among the student population has attracted considerable debate in the pages of bioethics journals. Under the rubric of cognitive enhancement, bioethicists have discussed this use of stimulants-along with future technologies of enhancement-and have launched a sometimes forceful debate of such practices. In the following paper, it is argued that even if we focus solely upon current practices, the term cognitive enhancement encompasses a wide range of ethical considerations that can usefully be addressed without the need for speculation. In taking this position it is suggested that we divide cognitive enhancement into a series of empirically-constructed frameworks-medical risks and benefits, self-medication and under-prescription, prescription drug abuse and over-medication, and finally, the intention to cognitively enhance. These are not mutually exclusive frameworks, but provide a way in which to identify the scope of the issue at hand and particular ethical and medical questions that may be relevant to enhancement. By a process of elimination it is suggested that we can indeed talk of cognitive enhancement as an observable set of practices. However, in doing so we should be aware of how academic commentaries and discussion may be seen as both capturing reality and reifying cognitive enhancement as an entity. },
   keywords = \{ bioethics, cognitive enhancement, framing, stimulants, deficit-hyperactivity-disorder, attention-deficit/hyperactivity disorder, college-students, illicit use, prescription stimulants, symptom exaggeration, cosmetic neurology, national-survey, medication use, double-blind },
   url = \{ <Go to ISI>://000306217500007 },
   misc = \{ ISI:000306217500007 },
   address = \{ Outram, SM
Dalhousie Univ, Novel Tech Eth, 1234 Le Marchant St, Halifax, NS B3H 3P7, Canada
Dalhousie Univ, Novel Tech Eth, 1234 Le Marchant St, Halifax, NS B3H 3P7, Canada
Dalhousie Univ, Novel Tech Eth, Halifax, NS B3H 3P7, Canada },
   edition = \{ 1874-5490 },
   booktitle = \{ Neuroethics }
}

@Article{Rosen2012a,
   author = \{ Rosen, B. R. and Savoy, R. L. },
   title = \{ fMRI at 20: Has it changed the world? },
   journal = \{ Neuroimage },
   year = \{ 2012 },
   volume = \{ 62 },
   number = \{ 2 },
   pages = \{ 1316-1324 },
   month = \{ 8 },
   abstract = \{ The prevalence of fMRI in cognitive neuroscience research is clear, but the overall impact of the associated research in the broader scope of our scientific community, and of society, is less obvious. The first reports of fMRI garnered huge interest in many areas, giving rise to a wide range of applications and technical developments over the past 20 years. Using five primary areas, i.e. scientific impact, clinical practice, cognitive neuroscience, mental illness, and society-this essay examines the question: Has fMRI changed the world? (C) 2012 Elsevier Inc. All rights reserved. },
   keywords = \{ functional mri, clinical impact, cognitive neuroscience, mental illness, neuroethics, mental health parity, human visual-cortex, brain activity, blind, stimulation, activation, evolution, adults },
   url = \{ <Go to ISI>://000306390600103 },
   misc = \{ ISI:000306390600103 },
   address = \{ Rosen, BR
Massachusetts Gen Hosp, Athinoula A Martinos Ctr Biomed Imaging, Boston, MA 02114 USA
Massachusetts Gen Hosp, Athinoula A Martinos Ctr Biomed Imaging, Boston, MA 02114 USA
Massachusetts Gen Hosp, Athinoula A Martinos Ctr Biomed Imaging, Bosto },
   edition = \{ 1053-8119 },
   booktitle = \{ Neuroimage }
}

@Article{Carter2012a,
   author = \{ Carter, A. and Hall, W. },
   title = \{ Ethical implications of research on craving },
   journal = \{ Addict Behav },
   year = \{ 2012 },
   month = \{ 7 },
   abstract = \{ Cravings, intense desires to experience the effects of a drug, are widely regarded as significant impediments to overcoming addiction, although their role in relapse may be overstated. Scientists and clinicians wish to better understand the neurobiological and cognitive basis of craving so that they may develop psychotherapeutic, pharmacological and other medical methods to reduce craving and thereby drug use. The conduct of such research raises significant ethical issues. When recruiting individuals and conducting this research, scientists need to ensure that substance dependent participants have the capacity to provide free and uncoerced consent. This is especially the case in studies in which dependent participants are given their drug of addiction or provided with other inducements to participate (e.g. financial incentives) that may undermine their ability to fully consider the risks of participation. Treatments for addiction that seek to reduce cravings may also carry risks. This includes psychotherapeutic approaches, as well as pharmacological and medical treatments. Clinicians need to consider the risks and benefits of treatment and carefully communicate these to patients. The desire to reduce urges to use drugs should not be employed to justify potentially harmful and ineffective treatments. The safety and effectiveness of emerging treatments should be assessed by well conducted randomized controlled clinical trials. },
   url = \{ http://www.ncbi.nlm.nih.gov/pubmed/22854057 },
   misc = \{ 22854057 },
   address = \{ The University of Queensland, UQ Centre for Clinical Research, Royal Brisbane and Women's Hospital Campus, Herston QLD 4029, Australia. },
   edition = \{ 1873-6327 (Electronic), 0306-4603 (Linking) },
   booktitle = \{ Addict Behav }
}

@Article{Cloutier2012a,
   author = \{ Cloutier, J. and Ambady, N. and Meagher, T. and Gabrieli, J. D. E. },
   title = \{ The neural substrates of person perception: Spontaneous use of financial and moral status knowledge },
   journal = \{ Neuropsychologia },
   year = \{ 2012 },
   volume = \{ 50 },
   number = \{ 9 },
   pages = \{ 2371-2376 },
   month = \{ 7 },
   abstract = \{ The current study examines the effect of status information on the neural substrates of person perception. In an event-related fMRI experiment, participants were presented with photographs of faces preceded with information denoting either: low or high financial status (e.g., "earns $25,000" or "earns $350,000"), or low or high moral status (e.g., "is a tobacco executive" or "does cancer research"). Participants were asked to form an impression of the targets, but were not instructed to explicitly evaluate their social status. Building on previous brain-imaging investigations, regions of interest analyses were performed for brain regions expected to support either cognitive (i.e., intraparietal sulcus) or emotional (i.e., ventromedial prefrontal cortex) components of social status perception. Activation of the intraparietal sulcus was found to be sensitive to the financial status of individuals while activation of the ventromedial prefrontal cortex was sensitive to the moral status of individuals. The implications of these results towards uncovering the neural substrates of status perception and, more broadly, the extended network of brain regions involved in person perception are discussed. (C) 2012 Elsevier Ltd. All rights reserved. },
   keywords = \{ social cognition, person perception, impression formation, ventromedial prefrontal cortex, intraparietal sulcus, individuation, fmri, medial prefrontal cortex, human parietal lobe, face perception, social hierarchy, self, judgments, brain, representations, utilitarian, cognition },
   url = \{ <Go to ISI>://000307368100025 },
   misc = \{ ISI:000307368100025 },
   address = \{ Cloutier, J
Univ Chicago, Dept Psychol, 5848 S Univ Ave, Chicago, IL 60637 USA
Univ Chicago, Dept Psychol, 5848 S Univ Ave, Chicago, IL 60637 USA
Univ Chicago, Dept Psychol, Chicago, IL 60637 USA
Stanford Univ, Dept Psychol, Stanford, CA 94305 USA
MI },
   edition = \{ 0028-3932 },
   booktitle = \{ Neuropsychologia }
}

@Article{Dresler2012a,
   author = \{ Dresler, M. and Sandberg, A. and Ohla, K. and Bublitz, C. and Trenado, C. and Mroczko-Wasowicz, A. and Kuhn, S. and Repantis, D. },
   title = \{ Non-pharmacological cognitive enhancement },
   journal = \{ Neuropharmacology },
   year = \{ 2012 },
   month = \{ 7 },
   abstract = \{ The term "cognitive enhancement" usually characterizes interventions in humans that aim to improve mental functioning beyond what is necessary to sustain or restore good health. While the current bioethical debate mainly concentrates on pharmaceuticals, according to the given characterization, cognitive enhancement also by non-pharmacological means has to be regarded as enhancement proper. Here we summarize empirical data on approaches using nutrition, physical exercise, sleep, meditation, mnemonic strategies, computer training, and brain stimulation for enhancing cognitive capabilities. Several of these non-pharmacological enhancement strategies seem to be more efficacious compared to currently available pharmaceuticals usually coined as cognitive enhancers. While many ethical arguments of the cognitive enhancement debate apply to both pharmacological and non-pharmacological enhancers, some of them appear in new light when considered on the background of non-pharmacological enhancement. This article is part of a Special Issue entitled 'Cognitive Enhancers'. },
   misc = \{ 22828638 },
   address = \{ Max Planck Institute of Psychiatry, Kraepelinstr. 2-10, 80804 Munich, Germany. },
   edition = \{ 1873-7064 (Electronic), 0028-3908 (Linking) },
   booktitle = \{ Neuropharmacology }
}

@Article{Forlini2012a,
   author = \{ Forlini, C. and Racine, E. },
   title = \{ Stakeholder perspectives and reactions to "academic" cognitive enhancement: Unsuspected meaning of ambivalence and analogies },
   journal = \{ Public Understanding of Science },
   year = \{ 2012 },
   volume = \{ 21 },
   number = \{ 5 },
   pages = \{ 606-625 },
   month = \{ 7 },
   abstract = \{ The existence of diverging discourses in the media and academia on the use of prescription medications to improve cognition in healthy individuals, i.e. "cognitive enhancement" (CE) creates the need to better understand perspectives from stakeholders. This qualitative focus-group study examined perspectives from students, parents and healthcare providers on CE. Stakeholders expressed ambivalence regarding CE (i.e. reactions to, definitions of, risks, and benefits). They were reluctant to adopt analogies to performance-enhancing steroids and caffeine though these analogies were useful in discussing concepts common to the use of different performance-enhancing substances. Media coverage of CE was criticized for lack of scientific rigor, ethical clarity, and inadvertent promotion of CE. Ambivalence of stakeholders suggests fundamental discomfort with economic and social driving forces of CE. Forms of public dialogue that voice the unease and ambivalence of stakeholders should be pursued to avoid opting hastily for permissive or restrictive health policies for CE. },
   keywords = \{ ambivalence, cognitive enhancement, focus groups, media coverage, neuroethics, stakeholder perspective, enhancing drugs, working-memory, young-adults, methylphenidate, healthy, ethics, misuse, individuals, fairness, abuse },
   url = \{ <Go to ISI>://000305534000006 },
   misc = \{ ISI:000305534000006 },
   address = \{ Racine, E
110 Ave Pins O, Montreal, PQ H2W 1R7, Canada
110 Ave Pins O, Montreal, PQ H2W 1R7, Canada
IRCM, Neuroeth Res Unit, Montreal, PQ, Canada },
   edition = \{ 0963-6625 },
   booktitle = \{ Public Understanding of Science }
}

@Article{Galpern2012a,
   author = \{ Galpern, W. R. and Corrigan-Curay, J. and Lang, A. E. and Kahn, J. and Tagle, D. and Barker, R. A. and Freeman, T. B. and Goetz, C. G. and Kieburtz, K. and Kim, S. Y. and Piantadosi, S. and Comstock Rick, A. and Federoff, H. J. },
   title = \{ Sham neurosurgical procedures in clinical trials for neurodegenerative diseases: scientific and ethical considerations },
   journal = \{ Lancet Neurol },
   year = \{ 2012 },
   volume = \{ 11 },
   number = \{ 7 },
   pages = \{ 643-50 },
   month = \{ 7 },
   abstract = \{ There have been several recent scientific advances in gene-based and cell-based therapies that might translate into novel therapeutic approaches for neurodegenerative disorders. Such therapies might need to be directly delivered into the CNS, and complex scientific and ethical assessment will be needed to determine whether a sham neurosurgical arm should be included in clinical trials assessing these agents. We have developed a framework of points for investigators to consider when designing trials that involve direct delivery of a therapeutic agent to the CNS. The inclusion of a sham neurosurgical arm will be guided in part by the objectives of the clinical study (preliminary safety, optimisation, and feasibility vs preliminary efficacy vs confirmatory efficacy) and the need to minimise bias and confounds. Throughout the clinical development process, the perspectives of researchers, ethicists, and patients must be considered, and risks should be minimised whenever possible in a manner that is consistent with good trial design. },
   keywords = \{ Clinical Trials as Topic/*ethics, Humans, Neurodegenerative Diseases/*therapy, Neurosurgical Procedures/*ethics, Nontherapeutic Human Experimentation/*ethics, *Placebos },
   url = \{ http://www.ncbi.nlm.nih.gov/pubmed/22710757 },
   misc = \{ 22710757 },
   address = \{ Office of Clinical Research, National Institute of Neurological Disorders and Stroke, National Institutes of Health, 6001 Executive Blvd, #2225, Bethesda, MD 20892, USA. galpernw@ninds.nih.gov },
   edition = \{ 1474-4465 (Electronic), 1474-4422 (Linking) },
   booktitle = \{ Lancet Neurol }
}

@Article{Gjoneska2012a,
   author = \{ Gjoneska, B. },
   title = \{ Neuroimaging and neuroethics: imaging the ethics in neuroscience },
   journal = \{ Prilozi },
   year = \{ 2012 },
   volume = \{ 33 },
   number = \{ 1 },
   pages = \{ 419-24 },
   month = \{ 7 },
   abstract = \{ (Full text is available at http://www.manu.edu.mk/prilozi). This paper outlines the topics that are on the intersection of neuroethics and neuroimaging domain. Materials and methods: An extensive search through Medline bibliographic database was performed for a period of 12 years (1997-2009), using a combination of 3 keywords ("ethics", "neuroethics", "neuroimaging"). The search returned 119 indexed articles, of which 102 were found relevant. The articles were classified in two main categories tackling ethical challenges in basic research (55 papers) and applied clinical research and practice (39 papers). Results and conclusions: For each of the categories, the majority of articles came under one of the following topics - the neural basis of emotion, reasoning and personality (30 papers) and ethics of neuroimaging in disorders of consciousness (15 papers). The appointed topics stand at the very intersection of the neuroethics and neuroimaging domain, evidencing their strong interdependent relationship. Furthermore, the number of topics and corresponding articles has been steadily increasing over the years (minimal in 1997, maximal in 2009). These data are in good acconcordance with other scientific findings. Also, they correspond to the period of progress in the investigated disciplines, giving rise to the fact that future advances in neuroethics are in strong correlation to the advances of neuroimaging technologies. Key words: ethical, moral, legal, neuroscience, research. },
   url = \{ http://www.ncbi.nlm.nih.gov/pubmed/23037187 },
   misc = \{ 23037187 },
   address = \{ Neuroinformatics Division, Department of Bioinformatics, Macedonian Academy of Sciences and Arts, Skopje, R. Macedonia. },
   edition = \{ 0351-3254 (Print), 0351-3254 (Linking) },
   booktitle = \{ Prilozi }
}

@Article{Greenspan2012a,
   author = \{ Greenspan, R. J. },
   title = \{ Biological Indeterminacy },
   journal = \{ Sci Eng Ethics },
   year = \{ 2012 },
   month = \{ 7 },
   abstract = \{ Reductionist explanations in biology generally assume that biological mechanisms are highly deterministic and basically similar between individuals. A contrasting view has emerged recently that takes into account the degeneracy of biological processes-the ability to arrive at a given endpoint by a variety of available paths, even within the same individual. This perspective casts significant doubt on the prospects for the ability to predict behavior accurately based on brain imaging or genotyping, and on the ability of neuroscience to stipulate ethics. },
   url = \{ http://www.ncbi.nlm.nih.gov/pubmed/22752704 },
   misc = \{ 22752704 },
   address = \{ Kavli Institute for Brain and Mind, University of California San Diego, La Jolla, CA, USA, rgreenspan@ucsd.edu. },
   edition = \{ 1471-5546 (Electronic), 1353-3452 (Linking) },
   booktitle = \{ Sci Eng Ethics }
}

@Article{Harrison2012a,
   author = \{ Harrison, B. J. and Pujol, J. and Soriano-Mas, C. and Hernandez-Ribas, R. and Lopez-Sola, M. and Ortiz, H. and Alonso, P. and Deus, J. and Menchon, J. M. and Real, E. and Segalas, C. and Contreras-Rodriguez, O. and Blanco-Hinojo, L. and Cardoner, N. },
   title = \{ Neural Correlates of Moral Sensitivity in Obsessive-Compulsive DisorderMoral Sensitivity in Obsessive-compulsive Disorder },
   journal = \{ Arch Gen Psychiatry },
   year = \{ 2012 },
   volume = \{ 69 },
   number = \{ 7 },
   pages = \{ 741-9 },
   month = \{ 7 },
   abstract = \{ CONTEXT Heightened moral sensitivity seems to characterize patients with obsessive-compulsive disorder (OCD). Recent advances in social cognitive neuroscience suggest that a compelling relationship may exist between this disorder-relevant processing bias and the functional activity of brain regions implicated in OCD. OBJECTIVE To test the hypothesis that patients with OCD demonstrate an increased response of relevant ventromedial prefrontal and orbitofrontal cortex regions in a functional magnetic resonance imaging study of difficult moral decision making. DESIGN Case-control cross-sectional study. SETTING Hospital referral OCD unit and magnetic resonance imaging facility. PARTICIPANTS Seventy-three patients with OCD (42 men and 31 women) and 73 control participants matched for age, sex, and education level. MAIN OUTCOME MEASURES Functional magnetic resonance imaging activation maps representing significant changes in blood oxygenation level-dependent signal in response to 24 hypothetical moral dilemma vs nondilemma task vignettes and additional activation maps representing significant linear associations between patients' brain responses and symptom severity ratings. RESULTS In both groups, moral dilemma led to robust activation of frontal and temporoparietal brain regions. Supporting predictions, patients with OCD demonstrated significantly increased activation of the ventral frontal cortex, particularly of the medial orbitofrontal cortex. In addition, the left dorsolateral prefrontal cortex and left middle temporal gyrus were more robustly activated in patients with OCD. These results were unexplained by group differences in comorbid affective symptoms. Patients' global illness severity predicted the relative magnitude of orbitofrontal-striatal activation. The severity of "harm/checking" symptoms and "sexual/religious" obsessions predicted the magnitude of posterior temporal and amygdala-paralimbic activation, respectively. CONCLUSIONS The neural correlates of moral sensitivity in patients with OCD partly coincide with brain regions that are of general interest to pathophysiologic models of this disorder. In particular, these findings suggest that the orbitofrontal cortex together with the left dorsolateral prefrontal cortex may be relevant for understanding the link between neurobiological processes and certain maladaptive cognitions in OCD. },
   url = \{ http://www.ncbi.nlm.nih.gov/pubmed/22752238 },
   misc = \{ 22752238 },
   edition = \{ 1538-3636 (Electronic), 0003-990X (Linking) },
   booktitle = \{ Arch Gen Psychiatry }
}

@Article{Harrison2012b,
   author = \{ Harrison, B. J. and Pujol, J. and Soriano-Mas, C. and Hernandez-Ribas, R. and Lopez-Sola, M. and Ortiz, H. and Alonso, P. and Deus, J. and Menchon, J. M. and Real, E. and Segalas, C. and Contreras-Rodriguez, O. and Blanco-Hinojo, L. and Cardoner, N. },
   title = \{ Neural Correlates of Moral Sensitivity in Obsessive-Compulsive Disorder },
   journal = \{ Archives of General Psychiatry },
   year = \{ 2012 },
   volume = \{ 69 },
   number = \{ 7 },
   pages = \{ 741-749 },
   month = \{ 7 },
   abstract = \{ Context: Heightened moral sensitivity seems to characterize patients with obsessive-compulsive disorder (OCD). Recent advances in social cognitive neuroscience suggest that a compelling relationship may exist between this disorder-relevant processing bias and the functional activity of brain regions implicated in OCD.
Objective: To test the hypothesis that patients with OCD demonstrate an increased response of relevant ventromedial prefrontal and orbitofrontal cortex regions in a functional magnetic resonance imaging study of difficult moral decision making.
Design: Case-control cross-sectional study.
Setting: Hospital referral OCD unit and magnetic resonance imaging facility.
Participants: Seventy-three patients with OCD (42 men and 31 women) and 73 control participants matched for age, sex, and education level.
Main Outcome Measures: Functional magnetic resonance imaging activation maps representing significant changes in blood oxygenation level-dependent signal in response to 24 hypothetical moral dilemma vs nondilemma task vignettes and additional activation maps representing significant linear associations be-tween patients' brain responses and symptom severity ratings.
Results: In both groups, moral dilemma led to robust activation of frontal and temporoparietal brain regions. Supporting predictions, patients with OCD demonstrated significantly increased activation of the ventral frontal cortex, particularly of the medial orbitofrontal cortex. In addition, the left dorsolateral prefrontal cortex and left middle temporal gyrus were more robustly activated in patients with OCD. These results were unexplained by group differences in comorbid affective symptoms. Patients' global illness severity predicted the relative magnitude of orbitofrontal-striatal activation. The severity of "harm/checking" symptoms and "sexual/religious" obsessions predicted the magnitude of posterior temporal and amygdala-paralimbic activation, respectively.
Conclusions: The neural correlates of moral sensitivity in patients with OCD partly coincide with brain regions that are of general interest to pathophysiologic models of this disorder. In particular, these findings suggest that the orbitofrontal cortex together with the left dorsolateral prefrontal cortex may be relevant for understanding the link between neurobiological processes and certain maladaptive cognitions in OCD. },
   keywords = \{ ventromedial prefrontal damage, cognitive-behavioral analysis, glucose metabolic rates, brains default network, decision-making, paroxetine treatment, symptom provocation, negative emotion, judgments, fmri },
   url = \{ <Go to ISI>://000305907600014 },
   misc = \{ ISI:000305907600014 },
   address = \{ Harrison, BJ
Univ Melbourne, Melbourne Neuropsychiat Ctr, Dept Psychiat, Natl Neurosci Facil, 161 Barry St, Melbourne, Vic 3053, Australia
Univ Melbourne, Melbourne Neuropsychiat Ctr, Dept Psychiat, Natl Neurosci Facil, 161 Barry St, Melbourne, Vic 3053 },
   edition = \{ 0003-990X },
   booktitle = \{ Archives of General Psychiatry }
}

@Article{Hysek2012a,
   author = \{ Hysek, C. M. and Domes, G. and Liechti, M. E. },
   title = \{ MDMA enhances "mind reading" of positive emotions and impairs "mind reading" of negative emotions },
   journal = \{ Psychopharmacology (Berl) },
   year = \{ 2012 },
   volume = \{ 222 },
   number = \{ 2 },
   pages = \{ 293-302 },
   month = \{ 7 },
   abstract = \{ RATIONALE: 3,4-Methylenedioxymethamphetamine (MDMA, ecstasy) increases sociability. The prosocial effects of MDMA may result from the release of the "social hormone" oxytocin and associated alterations in the processing of socioemotional stimuli. MATERIALS AND METHODS: We investigated the effects of MDMA (125 mg) on the ability to infer the mental states of others from social cues of the eye region in the Reading the Mind in the Eyes Test. The study included 48 healthy volunteers (24 men, 24 women) and used a double-blind, placebo-controlled, within-subjects design. A choice reaction time test was used to exclude impairments in psychomotor function. We also measured circulating oxytocin and cortisol levels and subjective drug effects. RESULTS: MDMA differentially affected mind reading depending on the emotional valence of the stimuli. MDMA enhanced the accuracy of mental state decoding for positive stimuli (e.g., friendly), impaired mind reading for negative stimuli (e.g., hostile), and had no effect on mind reading for neutral stimuli (e.g., reflective). MDMA did not affect psychomotor performance, increased circulating oxytocin and cortisol levels, and produced subjective prosocial effects, including feelings of being more open, talkative, and closer to others. CONCLUSIONS: The shift in the ability to correctly read socioemotional information toward stimuli associated with positive emotional valence, together with the prosocial feelings elicited by MDMA, may enhance social approach behavior and sociability when MDMA is used recreationally and facilitate therapeutic relationships in MDMA-assisted psychotherapeutic settings. },
   misc = \{ 22277989 },
   address = \{ Division of Clinical Pharmacology and Toxicology, Department of Biomedicine and Department of Internal Medicine, University Hospital and University of Basel, Basel, Switzerland. },
   edition = \{ 1432-2072 (Electronic), 0033-3158 (Linking) },
   booktitle = \{ Psychopharmacology (Berl) }
}

@Article{Kaplan2012a,
   author = \{ Kaplan, D. M. },
   title = \{ How to demarcate the boundaries of cognition },
   journal = \{ Biology & Philosophy },
   year = \{ 2012 },
   volume = \{ 27 },
   number = \{ 4 },
   pages = \{ 545-570 },
   month = \{ 7 },
   abstract = \{ Advocates of extended cognition argue that the boundaries of cognition span brain, body, and environment. Critics maintain that cognitive processes are confined to a boundary centered on the individual. All participants to this debate require a criterion for distinguishing what is internal to cognition from what is external. Yet none of the available proposals are completely successful. I offer a new account, the mutual manipulability account, according to which cognitive boundaries are determined by relationships of mutual manipulability between the properties and activities of putative components and the overall behavior of the cognitive mechanism in which they figure. Among its main advantages, this criterion is capable of (a) distinguishing components of cognition from causal background conditions and lower-level correlates, and (b) showing how the core hypothesis of extended cognition can serve as a legitimate empirical hypothesis amenable to experimental test and confirmation. Conceiving the debate in these terms transforms the current clash over extended cognition into a substantive empirical debate resolvable on the basis of evidence from cognitive science and neuroscience. },
   keywords = \{ extended cognition, embodied cognition, mutual manipulability, intervention, mechanism, extended mind, arm, neuroscience, principles, mechanisms, movements, defense, memory, force },
   url = \{ <Go to ISI>://000304649800005 },
   misc = \{ ISI:000304649800005 },
   address = \{ Kaplan, DM
Washington Univ, Sch Med, Dept Anat & Neurobiol, Box 8108,660 S Euclid Ave, St Louis, MO 63110 USA
Washington Univ, Sch Med, Dept Anat & Neurobiol, Box 8108,660 S Euclid Ave, St Louis, MO 63110 USA
Washington Univ, Sch Med, Dept Anat & Neuro },
   edition = \{ 0169-3867 },
   booktitle = \{ Biology & Philosophy }
}

@Article{Martins2012a,
   author = \{ Martins, A. T. and Faisca, L. M. and Esteves, F. and Muresan, A. and Reis, A. },
   title = \{ Atypical moral judgment following traumatic brain injury },
   journal = \{ Judgment and Decision Making },
   year = \{ 2012 },
   volume = \{ 7 },
   number = \{ 4 },
   pages = \{ 478-487 },
   month = \{ 7 },
   abstract = \{ Previous research has shown an association between emotions, particularly social emotions, and moral judgments. Some studies suggested an association between blunted emotion and the utilitarian moral judgments observed in patients with prefrontal lesions. In order to investigate how prefrontal brain damage affects moral judgment, we asked a sample of 29 TBI patients (12 females and 17 males) and 41 healthy participants (16 females and 25 males) to judge 22 hypothetical dilemmas split into three different categories (non-moral, impersonal and personal moral). The TBI group presented a higher proportion of affirmative (utilitarian) responses for personal moral dilemmas when compared to controls, suggesting an atypical pattern of utilitarian judgements. We also found a negative association between the performance on recognition of social emotions and the proportion of affirmative responses on personal moral dilemmas. These results suggested that the preference for utilitarian responses in this type of dilemmas is accompanied by difficulties in social emotion recognition. Overall, our findings suggest that deontological moral judgments are associated with normal social emotion processing and that frontal lobe plays an important role in both emotion and moral judgment. },
   keywords = \{ moral judgment, social emotion recognition, frontal tbi, emotion recognition, prefrontal cortex, social emotions, damage, perception, deficits, empathy, lesion, stroke, bases },
   url = \{ <Go to ISI>://000307071900011 },
   misc = \{ ISI:000307071900011 },
   address = \{ Martins, AT
Univ Algarve, Inst Biotechnol & Bioengn CBME, Fac Humanities & Social Sci, Cognit Neurosci Res Grp,Dept Psychol & Educ Sci, Faro, Portugal
Univ Algarve, Inst Biotechnol & Bioengn CBME, Fac Humanities & Social Sci, Cognit Neurosci Res Grp,Dep },
   edition = \{ 1930-2975 },
   booktitle = \{ Judgment and Decision Making }
}

@Article{McKaughan2012a,
   author = \{ McKaughan, D. J. },
   title = \{ Voles, vasopressin, and infidelity: a molecular basis for monogamy, a platform for ethics, and more? },
   journal = \{ Biology & Philosophy },
   year = \{ 2012 },
   volume = \{ 27 },
   number = \{ 4 },
   pages = \{ 521-543 },
   month = \{ 7 },
   abstract = \{ Voles are attracting attention because genetic variation at a single locus appears to have a profound impact on a complex social behavior, namely monogamy. After briefly reviewing the state of the most relevant scientific literature, I examine the way that this research gets taken up by the popular media, by scientists, and by the notable philosopher of neuroscience Patricia Churchland and interpreted as having deeply revisionary implications for how we ordinarily understand ourselves as persons. We have all these big questions we would like to resolve about free will, consciousness, our understanding of persons, and the nature of morality and there is a tendency to ask more of neuroscience than it can yet answer. I do not deny that advances in neuroscience may eventually bear on important philosophical issues. However, it is not at all clear that this research has many of the sweeping implications being claimed for it and, in communicating science responsibly to the public, there is reason to be cautious about suggesting that it does. },
   keywords = \{ churchland, patricia smith, free will, neuroethics, oxytocin, vasopressin, voles, science and culture, pair-bond formation, prairie voles, microtus-ochrogaster, partner preferences, 1a receptor, single-gene, oxytocin, behavior, neuroscience, brain },
   url = \{ <Go to ISI>://000304649800004 },
   misc = \{ ISI:000304649800004 },
   address = \{ McKaughan, DJ
Boston Coll, Dept Philosophy, 373 Maloney Hall,21 Campanella Way, Chestnut Hill, MA 02467 USA
Boston Coll, Dept Philosophy, 373 Maloney Hall,21 Campanella Way, Chestnut Hill, MA 02467 USA
Boston Coll, Dept Philosophy, Chestnut Hill, MA 02 },
   edition = \{ 0169-3867 },
   booktitle = \{ Biology & Philosophy }
}

@Article{Reniers2012a,
   author = \{ Reniers, R. L. E. P. and Corcoran, R. and Vollm, B. A. and Mashru, A. and Howard, R. and Liddle, P. F. },
   title = \{ Moral decision-making, ToM, empathy and the default mode network },
   journal = \{ Biological Psychology },
   year = \{ 2012 },
   volume = \{ 90 },
   number = \{ 3 },
   pages = \{ 202-210 },
   month = \{ 7 },
   abstract = \{ Automatic intuitions and deliberate reasoning, sourcing internal representations of our personal norms and values, contribute to our beliefs of what is right and wrong. We used fMRI to directly compare moral (M) and non-moral (NM) decision-making processes using scenarios requiring conscious deliberation, whereby the main character declared an intention to take a course of action. Furthermore, we examined the relationship between BOLD signal, associated with M > NM decision-making, and moral judgment competence, psychopathy, and empathy. We observed greater activity in various parts of Theory of Mind, empathy and default mode networks during M > NM decision-making. There was a trend for high scores on primary psychopathy to correlate with decreased M > NM BOLD activation in an area extending from dorsolateral prefrontal cortex to medial prefrontal cortex. We suggest that moral decision-making entails a greater degree of internally directed processing, such as self-referential mental processing and the representation of intentions and feelings, than non-moral decision-making. (C) 2012 Elsevier B.V. All rights reserved. },
   keywords = \{ moral decision-making, fmri, tom, empathy, default mode network, psychopathy, ventromedial prefrontal cortex, report psychopathy scale, neural basis, functional-anatomy, perspective-taking, human cognition, human brain, self, judgment, damage },
   url = \{ <Go to ISI>://000306161500004 },
   misc = \{ ISI:000306161500004 },
   address = \{ Reniers, RLEP
Univ Birmingham, Sch Psychol, Frankland Bldg, Birmingham B15 2TT, W Midlands, England
Univ Birmingham, Sch Psychol, Frankland Bldg, Birmingham B15 2TT, W Midlands, England
Univ Nottingham, Nottinghamshire Healthcare NHS Trust, Sect Forens },
   edition = \{ 0301-0511 },
   booktitle = \{ Biological Psychology }
}

@Article{Savulescu2012a,
   author = \{ Savulescu, J. and Persson, I. },
   title = \{ Moral Enhancement, Freedom and the God Machine },
   journal = \{ Monist },
   year = \{ 2012 },
   volume = \{ 95 },
   number = \{ 3 },
   pages = \{ 399-421 },
   month = \{ 7 },
   misc = \{ 22942461 },
   edition = \{ 0026-9662 (Print), 0026-9662 (Linking) },
   booktitle = \{ Monist }
}

@Article{Wilkinson2012a,
   author = \{ Wilkinson, D. and Savulescu, J. },
   title = \{ A Costly Separation between Withdrawing and Withholding Treatment in Intensive Care },
   journal = \{ Bioethics },
   year = \{ 2012 },
   month = \{ 7 },
   abstract = \{ Ethical analyses, professional guidelines and legal decisions support the equivalence thesis for life-sustaining treatment: if it is ethical to withhold treatment, it would be ethical to withdraw the same treatment. In this paper we explore reasons why the majority of medical professionals disagree with the conclusions of ethical analysis. Resource allocation is considered by clinicians to be a legitimate reason to withhold but not to withdraw intensive care treatment. We analyse five arguments in favour of non-equivalence, and find only relatively weak reasons to restrict rationing to withholding treatment. On the contrary, resource allocation provides a strong argument in favour of equivalence: non-equivalence causes preventable death in critically ill patients. We outline two proposals for increasing equivalence in practice: (1) reduction of the mortality threshold for treatment withdrawal, (2) time-limited trials of intensive care. These strategies would help to move practice towards more rational treatment limitation decisions. },
   url = \{ http://www.ncbi.nlm.nih.gov/pubmed/22762352 },
   misc = \{ 22762352 },
   address = \{ Women's and Children's Hospital, Adelaide University of Oxford, St Cross College, Oxford, and Oxford Uehiro Centre for Practical Ethics and Oxford Centre for Neuroethics. },
   edition = \{ 1467-8519 (Electronic), 0269-9702 (Linking) },
   booktitle = \{ Bioethics }
}

@Article{Bard2012a,
   author = \{ Bard, I. and Singh, I. },
   title = \{ Neuroscience: Help to survey the use of smart drugs },
   journal = \{ Nature },
   year = \{ 2012 },
   volume = \{ 486 },
   number = \{ 7404 },
   pages = \{ 473 },
   month = \{ 6 },
   keywords = \{ Biomedical Enhancement/ statistics & numerical data, Cognition/ drug effects/physiology, Drug Utilization/ statistics & numerical data, Great Britain, Health Surveys, Humans, Ireland, Research Personnel/psychology/statistics & numerical data, Students/psychology/statistics & numerical data },
   misc = \{ 22739303 },
   edition = \{ 1476-4687 (Electronic), 0028-0836 (Linking) },
   booktitle = \{ Nature }
}

@Article{Boot2012a,
   author = \{ Boot, B. P. and Partridge, B. and Hall, W. },
   title = \{ Letter to the Editor: Better evidence for safety and efficacy is needed before neurologists prescribe drugs for neuroenhancement to healthy people },
   journal = \{ Neurocase },
   year = \{ 2012 },
   volume = \{ 18 },
   number = \{ 3 },
   pages = \{ 181-4 },
   month = \{ 6 },
   abstract = \{ In this paper we question the guidance offered to neurologists by the Ethics, Law and Humanities Committee of the American Academy of Neurology ( Larriviere, Williams, Rizzo & Bonnie, 2009 ) on how to respond to requests for "neuroenhancement": the use of pharmaceuticals to enhance cognitive function in cognitively normal people. The guidance assumes that the benefits of using neuroenhancers will prove to outweigh the risks in the absence of any evidence that this is the case. However, the principle of nonmaleficence dictates that the use of these drugs by healthy people should not be condoned before reliable evidence for their short and long term safety and efficacy is at hand. The proposed ethical framework for neuroenhancement prescribing also neglects the broader social implications of condoning such practices. The adoption of these guidelines by neurologists could have adverse social and medical effects that need to be more carefully considered. },
   misc = \{ 22007842 },
   address = \{ a Mayo Clinic , Rochester , MN , USA. },
   edition = \{ 1465-3656 (Electronic), 1355-4794 (Linking) },
   booktitle = \{ Neurocase }
}

@Article{Cloutier2012a,
   author = \{ Cloutier, J. and Ambady, N. and Meagher, T. and Gabrieli, J. D. },
   title = \{ The neural substrates of person perception: Spontaneous use of financial and moral status knowledge },
   journal = \{ Neuropsychologia },
   year = \{ 2012 },
   month = \{ 6 },
   abstract = \{ The current study examines the effect of status information on the neural substrates of person perception. In an event-related fMRI experiment, participants were presented with photographs of faces preceded with information denoting either: low or high financial status (e.g., "earns $25,000" or "earns $350,000"), or low or high moral status (e.g., "is a tobacco executive" or "does cancer research"). Participants were asked to form an impression of the targets, but were not instructed to explicitly evaluate their social status. Building on previous brain-imaging investigations, regions of interest analyses were performed for brain regions expected to support either cognitive (i.e., intraparietal sulcus) or emotional (i.e., ventromedial prefrontal cortex) components of social status perception. Activation of the intraparietal sulcus was found to be sensitive to the financial status of individuals while activation of the ventromedial prefrontal cortex was sensitive to the moral status of individuals. The implications of these results towards uncovering the neural substrates of status perception and, more broadly, the extended network of brain regions involved in person perception are discussed. },
   url = \{ http://www.ncbi.nlm.nih.gov/pubmed/22732489 },
   misc = \{ 22732489 },
   address = \{ Dept. of Psychology, University of Chicago, Chicago, IL, USA. },
   edition = \{ 1873-3514 (Electronic), 0028-3932 (Linking) },
   booktitle = \{ Neuropsychologia }
}

@Article{Cyranoski2012a,
   author = \{ Cyranoski, D. },
   title = \{ Neuroscience: The mind reader },
   journal = \{ Nature },
   year = \{ 2012 },
   volume = \{ 486 },
   number = \{ 7402 },
   pages = \{ 178-80 },
   month = \{ 6 },
   url = \{ http://www.ncbi.nlm.nih.gov/pubmed/22699592 },
   misc = \{ 22699592 },
   edition = \{ 1476-4687 (Electronic), 0028-0836 (Linking) },
   booktitle = \{ Nature }
}

@Article{Epker2012a,
   author = \{ Epker, J. L. and de Groot, Y. J. and Kompanje, E. J. },
   title = \{ Ethical and practical considerations concerning perimortem sperm procurement in a severe neurologically damaged patient and the apparent discrepancy in validation of proxy consent in various postmortem procedures },
   journal = \{ Intensive Care Med },
   year = \{ 2012 },
   volume = \{ 38 },
   number = \{ 6 },
   pages = \{ 1069-73 },
   month = \{ 6 },
   abstract = \{ INTRODUCTION: Although sperm procurement and preservation has been become commonplace in situations in which infertility can be easily foreseen, peri- or postmortem sperm procurement for reproductive use in unexpected coma or death is not generally accepted. There are no laws and regulations for this kind of intervention in all countries and they may also differ from country to country. Intensive care specialists can be confronted with a request for peri- or postmortem sperm procurement, while not being aware of the country-specific provisions. CASE DESCRIPTION: A young male patient who suffered 17 L blood loss and half an hour of cardiopulmonary resuscitation was admitted to a university hospital for an ill-understood unstoppable abdominal bleed. After rapid deterioration of the neurological situation, due to severe post-anoxic damage, the decision was made to withdraw life-sustaining treatment. At that moment the partner of the patient asked for perimortem sperm procurement, which was denied, on the basis of the ethical reasoning that consent of the man involved was lacking. Retrospectively the decision was right according to Dutch regulations; however, with more time for elaborate ethical reasoning, the decision outcome, without the awareness of an existing prohibition, also could have been different. CONCLUSIONS: Guidelines and laws for peri- or postmortem sperm procurement differ from country to country, so any intensive care specialist should have knowledge from the latest legislation for this specific subject in his/her country. An overview is provided. A decision based on ethical reasoning may appear satisfying, but can unfortunately be in full contrast with the existing laws. },
   url = \{ http://www.ncbi.nlm.nih.gov/pubmed/22460852 },
   misc = \{ 22460852 },
   address = \{ Department of Intensive Care Medicine, Erasmus MC University Medical Centre Rotterdam, PO Box 2040, 3000 CA, Rotterdam, The Netherlands. j.epker@erasmusmc.nl },
   edition = \{ 1432-1238 (Electronic), 0342-4642 (Linking) },
   booktitle = \{ Intensive Care Med }
}

@Article{Feldmanhall2012a,
   author = \{ Feldmanhall, O. and Dalgleish, T. and Thompson, R. and Evans, D. and Schweizer, S. and Mobbs, D. },
   title = \{ Differential Neural Circuitry and Self-Interest in Real versus Hypothetical Moral Decisions },
   journal = \{ Soc Cogn Affect Neurosci },
   year = \{ 2012 },
   month = \{ 6 },
   abstract = \{ Classic social psychology studies demonstrate that people can behave in ways that contradict their intentions-especially within the moral domain. We measured brain activity while subjects decided between financial self-benefit (earning money) and preventing physical harm (applying an electric shock) to a confederate under both real and hypothetical conditions. We found a shared neural network associated with empathic concern for both types of decisions. However, hypothetical and real moral decisions also recruited distinct neural circuitry: hypothetical moral decisions mapped closely onto the imagination network, while real moral decisions elicited activity in the bilateral amygdala and anterior cingulate-areas essential for social and affective processes. Moreover, during real moral decision-making, distinct regions of the prefrontal cortex (PFC) determined whether subjects make selfish or prosocial moral choices. Together, these results reveal not only differential neural mechanisms for real and hypothetical moral decisions, but that the nature of real moral decisions can be predicted by dissociable networks within the PFC. },
   url = \{ http://www.ncbi.nlm.nih.gov/pubmed/22711879 },
   misc = \{ 22711879 },
   address = \{ CB2 7EF, UK Telephone +44 (0) 1223 355 Oriel.FeldmanHall@mrc-cbu.cam.ac.uk. },
   edition = \{ 1749-5024 (Electronic), 1749-5016 (Linking) },
   booktitle = \{ Soc Cogn Affect Neurosci }
}

@Article{Feldmanhall2012b,
   author = \{ Feldmanhall, O. and Mobbs, D. and Evans, D. and Hiscox, L. and Navrady, L. and Dalgleish, T. },
   title = \{ What we say and what we do: The relationship between real and hypothetical moral choices },
   journal = \{ Cognition },
   year = \{ 2012 },
   volume = \{ 123 },
   number = \{ 3 },
   pages = \{ 434-41 },
   month = \{ 6 },
   abstract = \{ Moral ideals are strongly ingrained within society and individuals alike, but actual moral choices are profoundly influenced by tangible rewards and consequences. Across two studies we show that real moral decisions can dramatically contradict moral choices made in hypothetical scenarios (Study 1). However, by systematically enhancing the contextual information available to subjects when addressing a hypothetical moral problem-thereby reducing the opportunity for mental simulation-we were able to incrementally bring subjects' responses in line with their moral behaviour in real situations (Study 2). These results imply that previous work relying mainly on decontextualized hypothetical scenarios may not accurately reflect moral decisions in everyday life. The findings also shed light on contextual factors that can alter how moral decisions are made, such as the salience of a personal gain. },
   url = \{ http://www.ncbi.nlm.nih.gov/pubmed/22405924 },
   misc = \{ 22405924 },
   address = \{ Cambridge University, Cambridge CB2 1TP, UK; Medical Research Council Cognition and Brain Sciences Unit, Cambridge CB2 7EF, UK. },
   edition = \{ 1873-7838 (Electronic), 0010-0277 (Linking) },
   booktitle = \{ Cognition }
}

@Article{Ganz2012a,
   author = \{ Ganz, F. D. },
   title = \{ Tend and Befriend in the Intensive Care Unit },
   journal = \{ Critical Care Nurse },
   year = \{ 2012 },
   volume = \{ 32 },
   number = \{ 3 },
   pages = \{ 25-33 },
   month = \{ 6 },
   abstract = \{ Stress is a common phenomenon in the intensive care unit for both patients and nurses. Critical care nurses may experience many forms of stress, including physical, psychological, and moral stress or distress. The physiological stress response traditionally associated with the hypothalamic-pituitary-adrenal axis has been expanded to include a new model, called tend and befriend, that has been linked to females of different species, including humans. Studies have shown that stress also affects immune function. Although commonly associated with adverse outcomes, stress can lead to personal growth. The tend and befriend strategy is an intervention that was developed to help nurses increase their ability to grow from stressful situations, especially those related to moral distress. (Critical Care Nurse. 2012;32[3]:25-34) },
   keywords = \{ posttraumatic-stress-disorder, pituitary-adrenal axis, moral distress, immune function, brain oxytocin, social support, cross-talk, health, psychoneuroimmunology, disease },
   url = \{ <Go to ISI>://000304899700003 },
   misc = \{ ISI:000304899700003 },
   address = \{ Ganz, FD
Hadassah Hebrew Univ, Sch Nursing, Masters Program, Jerusalem, Israel
Hadassah Hebrew Univ, Sch Nursing, Masters Program, Jerusalem, Israel
Hadassah Hebrew Univ, Sch Nursing, Masters Program, Jerusalem, Israel },
   edition = \{ 0279-5442 },
   booktitle = \{ Critical Care Nurse }
}

@Article{Heinz2012a,
   author = \{ Heinz, A. and Kipke, R. and Heimann, H. and Wiesing, U. },
   title = \{ Cognitive neuroenhancement: false assumptions in the ethical debate },
   journal = \{ J Med Ethics },
   year = \{ 2012 },
   volume = \{ 38 },
   number = \{ 6 },
   pages = \{ 372-5 },
   month = \{ 6 },
   abstract = \{ The present work critically examines two assumptions frequently stated by supporters of cognitive neuroenhancement. The first, explicitly methodological, assumption is the supposition of effective and side effect-free neuroenhancers. However, there is an evidence-based concern that the most promising drugs currently used for cognitive enhancement can be addictive. Furthermore, this work describes why the neuronal correlates of key cognitive concepts, such as learning and memory, are so deeply connected with mechanisms implicated in the development and maintenance of addictive behaviour so that modification of these systems may inevitably run the risk of addiction to the enhancing drugs. Such a potential risk of addiction could only be falsified by in-depth empirical research. The second, implicit, assumption is that research on neuroenhancement does not pose a serious moral problem. However, the potential for addiction, along with arguments related to research ethics and the potential social impact of neuroenhancement, could invalidate this assumption. It is suggested that ethical evaluation needs to consider the empirical data as well as the question of whether and how such empirical knowledge can be obtained. },
   misc = \{ 22228818 },
   address = \{ Klinik fur Psychiatrie und Psychotherapie, Charite Universitatsmedizin Berlin, Berlin, Germany. },
   edition = \{ 1473-4257 (Electronic), 0306-6800 (Linking) },
   booktitle = \{ J Med Ethics }
}

@Article{Huffmeijer2012a,
   author = \{ Huffmeijer, R. and Alink, L. R. A. and Tops, M. and Bakermans-Kranenburg, M. J. and van IJzendoorn, M. H. },
   title = \{ Asymmetric frontal brain activity and parental rejection predict altruistic behavior: Moderation of oxytocin effects },
   journal = \{ Cognitive Affective & Behavioral Neuroscience },
   year = \{ 2012 },
   volume = \{ 12 },
   number = \{ 2 },
   pages = \{ 382-392 },
   month = \{ 6 },
   abstract = \{ Asymmetric frontal brain activity has been widely implicated in reactions to emotional stimuli and is thought to reflect individual differences in approach-withdrawal motivation. Here, we investigate whether asymmetric frontal activity, as a measure of approach-withdrawal motivation, also predicts charitable donations after a charity's (emotion-eliciting) promotional video showing a child in need is viewed, in a sample of 47 young adult women. In addition, we explore possibilities for mediation and moderation, by asymmetric frontal activity, of the effects of intranasally administered oxytocin and parental love withdrawal on charitable donations. Greater relative left frontal activity was related to larger donations. In addition, we found evidence of moderation: Low levels of parental love withdrawal predicted larger donations in the oxytocin condition for participants showing greater relative right frontal activity. We suggest that when approach motivation is high (reflected in greater relative left frontal activity), individuals are generally inclined to take action upon seeing someone in need and, thus, to donate money to actively help out. Only when approach motivation is low (reflected in less relative left/greater relative right activity) do empathic concerns affected by oxytocin and experiences of love withdrawal play an important part in deciding about donations. },
   keywords = \{ altruism, eeg, empathy, oxytocin, parental love withdrawal, lateral prefrontal cortex, eeg asymmetry, differential susceptibility, affective responses, moral development, humans, reward, discipline, adjustment, separation },
   url = \{ <Go to ISI>://000303476100011 },
   misc = \{ ISI:000303476100011 },
   address = \{ van IJzendoorn, MH
Leiden Univ, Ctr Child & Family Studies, POB 9555, NL-2300 RB Leiden, Netherlands
Leiden Univ, Ctr Child & Family Studies, POB 9555, NL-2300 RB Leiden, Netherlands
Leiden Univ, Ctr Child & Family Studies, NL-2300 RB Leiden, Netherlan },
   edition = \{ 1530-7026 },
   booktitle = \{ Cognitive Affective & Behavioral Neuroscience }
}

@Article{Lampe2012a,
   author = \{ Lampe, M. },
   title = \{ Science, Human Nature, and a New Paradigm for Ethics Education },
   journal = \{ Sci Eng Ethics },
   year = \{ 2012 },
   month = \{ 6 },
   abstract = \{ For centuries, religion and philosophy have been the primary basis for efforts to guide humans to be more ethical. However, training in ethics and religion and imparting positive values and morality tests such as those emanating from the categorical imperative and the Golden Rule have not been enough to protect humankind from its bad behaviors. To improve ethics education educators must better understand aspects of human nature such as those that lead to "self-deception" and "personal bias." Through rationalizations, faulty reasoning and hidden bias, individuals trick themselves into believing there is little wrong with their own unethical behavior. The application of science to human nature offers the possibility of improving ethics education through better self-knowledge. The author recommends a new paradigm for ethics education in contemporary modern society. This includes the creation of a new field called "applied evolutionary neuro-ethics" which integrates science and social sciences to improve ethics education. The paradigm can merge traditional thinking about ethics from religious and philosophical perspectives with new ideas from applied evolutionary neuro-ethics. },
   url = \{ http://www.ncbi.nlm.nih.gov/pubmed/22711449 },
   misc = \{ 22711449 },
   address = \{ School of Business Administration, University of San Diego, 5998 Alcala Park, San Diego, CA, 92110-2492, USA, mlampe@sandiego.edu. },
   edition = \{ 1471-5546 (Electronic), 1353-3452 (Linking) },
   booktitle = \{ Sci Eng Ethics }
}

@Article{Lipsman2012a,
   author = \{ Lipsman, N. and Glannon, W. },
   title = \{ BRAIN, MIND AND MACHINE: WHAT ARE THE IMPLICATIONS OF DEEP BRAIN STIMULATION FOR PERCEPTIONS OF PERSONAL IDENTITY, AGENCY AND FREE WILL? },
   journal = \{ Bioethics },
   year = \{ 2012 },
   month = \{ 6 },
   abstract = \{ Brain implants, such as Deep Brain Stimulation (DBS), which are designed to improve motor, mood and behavioural pathology, present unique challenges to our understanding of identity, agency and free will. This is because these devices can have visible effects on persons' physical and psychological properties yet are essentially undetectable when operating correctly. They can supplement and compensate for one's inherent abilities and faculties when they are compromised by neuropsychiatric disorders. Further, unlike talk therapy or pharmacological treatments, patients need not 'do' anything for the treatment to take effect. If one accepts, as we argue here, that brain implants are unique among implantable types of devices, then this can have significant implications for what it means to persist as the same person and be the source of one's thoughts and actions. By examining two of the most common indications for DBS in current use, namely in the motor (Parkinson's Disease) and psychiatric (Major Depression) domains, we further argue that although DBS, as it is currently applied, does not necessarily represent a unique threat to personal identity and agency per se, it introduces an unprecedented 'third party' into the debate on these concepts. In this way, DBS can be used as a tool to begin probing, both conceptually and empirically, some of philosophy's most perennial metaphysical questions. },
   misc = \{ 22681593 },
   address = \{ University of Toronto University of Calgary. },
   edition = \{ 1467-8519 (Electronic), 0269-9702 (Linking) },
   booktitle = \{ Bioethics }
}

@Article{Tarquini2012a,
   author = \{ Tarquini, D. and Congedo, M. and Formaglio, F. and Gasparini, M. and Marcello, N. and Porteri, C. and Pucci, E. and Zullo, S. and Defanti, C. A. },
   title = \{ Persistent vegetative state: an ethical reappraisal },
   journal = \{ Neurol Sci },
   year = \{ 2012 },
   volume = \{ 33 },
   number = \{ 3 },
   pages = \{ 695-700 },
   month = \{ 6 },
   abstract = \{ New knowledge from scientific research on vegetative state (VS) and its consequences in clinical practice are reviewed. The ambiguity of the concept of consciousness and the difficult issue of its moral significance are then examined. The Authors stress the need for longitudinal prognostic studies, the promotion of an expert widespread use of standardized behavioural scales, and recommend that the ethical debate about VS rely upon the widest consensus of the scientific community. },
   misc = \{ 22131038 },
   address = \{ Neurologa, UOC Neurologia, PTP Nuovo Regina Margherita, Rome, Italy. dantarquini@gmail.com },
   edition = \{ 1590-3478 (Electronic), 1590-1874 (Linking) },
   booktitle = \{ Neurol Sci }
}

@Article{Teddy2012a,
   author = \{ Teddy, P. and Nair, G. },
   title = \{ Anti-stroke prophylaxis - the ethics of collateral damage },
   journal = \{ Journal of Clinical Neuroscience },
   year = \{ 2012 },
   volume = \{ 19 },
   number = \{ 6 },
   pages = \{ 792-4 },
   month = \{ 6 },
   abstract = \{ Prophylactic anticoagulation therapy with agents such as dabigatran etexilate (as an alternative to warfarin) promises substantial benefits to both patients and monitoring physicians in the treatment of those at high risk of stroke from atrial fibrillation. Such treatment has, however, one potentially lethal consequence. There is, as yet, no easily administered rapid means of reversal in instances of acute surgical emergency. The problems that may then be encountered in neurosurgical practice are discussed. },
   url = \{ http://www.ncbi.nlm.nih.gov/pubmed/22459182 },
   misc = \{ 22459182 },
   address = \{ Department of Neurosurgery, Royal Melbourne Hospital, Parkville, Victoria 3052, Australia. },
   edition = \{ 1532-2653 (Electronic), 0967-5868 (Linking) },
   booktitle = \{ Journal of Clinical Neuroscience }
}

@Article{Young2012a,
   author = \{ Young, M. J. and Sisti, D. A. and Rimon-Greenspan, H. and Schwartz, J. L. and Caplan, A. L. },
   title = \{ Immune to addiction: the ethical dimensions of vaccines against substance abuse },
   journal = \{ Nat Immunol },
   year = \{ 2012 },
   volume = \{ 13 },
   number = \{ 6 },
   pages = \{ 521-4 },
   month = \{ 6 },
   abstract = \{ Promising advances have been made in recent years for a unique class of immunotherapies that use vaccination to combat substance-use disorders. Although such vaccines are potentially useful for addictions, they raise a variety of ethical and social questions. },
   keywords = \{ Behavior, Addictive/immunology/ prevention & control, Cocaine-Related Disorders/immunology/ prevention & control, Humans, Vaccination/ ethics, Vaccines/ administration & dosage/ immunology },
   misc = \{ 22610239 },
   address = \{ Philosophy, University of Cambridge, Cambridge, UK. mjy25@cam.ac.uk },
   edition = \{ 1529-2916 (Electronic), 1529-2908 (Linking) },
   booktitle = \{ Nat Immunol }
}

@Article{Asai2012a,
   author = \{ Asai, A. and Kadooka, Y. and Aizawa, K. },
   title = \{ Arguments against promoting organ transplants from brain-dead donors, and views of contemporary Japanese on life and death },
   journal = \{ Bioethics },
   year = \{ 2012 },
   volume = \{ 26 },
   number = \{ 4 },
   pages = \{ 215-23 },
   month = \{ 5 },
   abstract = \{ As of 2009, the number of donors in Japan is the lowest among developed countries. On July 13, 2009, Japan's Organ Transplant Law was revised for the first time in 12 years. The revised and old laws differ greatly on four primary points: the definition of death, age requirements for donors, requirements for brain-death determination and organ extraction, and the appropriateness of priority transplants for relatives. In the four months of deliberations in the National Diet before the new law was established, various arguments regarding brain death and organ transplantation were offered. An amazing variety of opinions continue to be offered, even after more than 40 years have elapsed since the first heart organ transplant in Japan. Some are of the opinion that with the passage of the revised law, Japan will finally become capable of performing transplants according to global standards. Contrarily, there are assertions that organ transplants from brain-dead donors are unacceptable because they result in organs being taken from living human beings. Considering the current conditions, we will organize and introduce the arguments for and against organ transplants from brain-dead donors in contemporary Japan. Subsequently, we will discuss the primary arguments against organ transplants from brain-dead donors from the perspective of contemporary Japanese views on life and death. After introducing the recent view that brain death should not be regarded as equivalent to the death of a human being, we would like to probe the deeply-rooted views on life and death upon which it is based. },
   url = \{ http://www.ncbi.nlm.nih.gov/pubmed/20731646 },
   misc = \{ 20731646 },
   address = \{ Department of Clinical Ethics, Kumamoto University Graduate School of Medical Science Kumamoto University. },
   edition = \{ 1467-8519 (Electronic), 0269-9702 (Linking) },
   booktitle = \{ Bioethics }
}

@Article{Beauregard2012a,
   author = \{ Beauregard, L. A. M. },
   title = \{ Ethics in Electrophysiology: Who Speaks for this Man? },
   journal = \{ Pace-Pacing and Clinical Electrophysiology },
   year = \{ 2012 },
   volume = \{ 35 },
   number = \{ 5 },
   pages = \{ 564-566 },
   month = \{ 5 },
   abstract = \{ In this case, a patient who is incapable of participating in health-care decisions requires a pacemaker generator replacement. Because the pacemaker may no longer be necessary, the issues of surrogacy and surrogate decision-making are considered. Where there are no involved family members, each state has procedures for finding an appropriate ombudsman for the patient who can assist in healthcare choices. (PACE 2012;XX:13) },
   keywords = \{ ethics, pacemaker selection, pacemaker indications, autonomy, surrogacy, spinal-cord injury, pacemaker },
   url = \{ <Go to ISI>://000303660200020 },
   misc = \{ ISI:000303660200020 },
   address = \{ Beauregard, LAM
901 W Main St,Suite 205,CN5050, Freehold, NJ 07728 USA
901 W Main St,Suite 205,CN5050, Freehold, NJ 07728 USA
Heart Specialists Cent Jersey, Freehold, NJ USA },
   edition = \{ 0147-8389 },
   booktitle = \{ Pace-Pacing and Clinical Electrophysiology }
}

@Article{Buchman2012a,
   author = \{ Buchman, D. Z. and Borgelt, E. L. and Whiteley, L. and Illes, J. },
   title = \{ Neurobiological narratives: experiences of mood disorder through the lens of neuroimaging },
   journal = \{ Sociol Health Illn },
   year = \{ 2012 },
   month = \{ 5 },
   abstract = \{ Many scientists, healthcare providers, policymakers and patients are awaiting in anticipation the application of biomedical technologies such as functional neuroimaging for the prediction, diagnosis and treatment of mental disorders. The potential efficacy of such applications is controversial, and functional neuroimaging is not yet routinely used in psychiatric clinics. However, commercial ventures and enthusiastic reporting indicate a pressing need to engage with the social and ethical issues raised by clinical translation. There has been little investigation of how individuals living with mental illness view functional neuroimaging, or of the potential psychological impacts of its clinical use. We conducted 12 semi-structured interviews with adults diagnosed with major depression or bipolar disorder, probing their experiences with mental health care and their perspectives on the prospect of receiving neuroimaging for prediction, diagnosis and planning treatment. The participants discussed the potential role of neuroimages in (i) mitigating stigma; (ii) supporting morally loaded explanations of mental illness due to an imbalance of brain chemistry; (iii) legitimising psychiatric symptoms, which may have previously been de-legitimised since they lacked objective representation, through objective representations of disorder; and (iv) reifying DSM-IV-TR disorder categories and links to identity. We discuss these anticipated outcomes in the context of participant lived experience and attitudes to biologisation of mental illness, and argue for bringing these voices into upstream ethics discussion. },
   url = \{ http://www.ncbi.nlm.nih.gov/pubmed/22554090 },
   misc = \{ 22554090 },
   address = \{ National Core for Neuroethics, University of British Columbia, Vancouver BC, Canada Interdisciplinary Studies Graduate Program, University of British Columbia, Vancouver BC, Canada Medical Museion and Novo Nordisk Center for Basic Metabolic Research, Univ },
   edition = \{ 1467-9566 (Electronic), 0141-9889 (Linking) },
   booktitle = \{ Sociol Health Illn }
}

@Article{Di2012a,
   author = \{ Di Pietro, N. C. and Whiteley, L. and Mizgalewicz, A. and Illes, J. },
   title = \{ Treatments for Neurodevelopmental Disorders: Evidence, Advocacy, and the Internet },
   journal = \{ J Autism Dev Disord },
   year = \{ 2012 },
   month = \{ 5 },
   abstract = \{ The Internet is a major source of health-related information for parents of sick children despite concerns surrounding quality. For neurodevelopmental disorders, the websites of advocacy groups are a largely unexamined source of information. We evaluated treatment information posted on nine highly-trafficked advocacy websites for autism, cerebral palsy, and fetal alcohol spectrum disorder. We found that the majority of claims about treatment safety and efficacy were unsubstantiated. Instead, a range of rhetorical strategies were used to imply scientific support. When peer-reviewed publications were cited, 20 % were incorrect or irrelevant. We call for new partnerships between advocacy and experts in developmental disorders to ensure better accuracy and higher transparency about how treatment information is selected and evidenced on advocacy websites. },
   url = \{ http://www.ncbi.nlm.nih.gov/pubmed/22592952 },
   misc = \{ 22592952 },
   address = \{ National Core for Neuroethics, Division of Neurology, Faculty of Medicine, UBC Hospital, University of British Columbia, 2211 Wesbrook Mall, Koerner S124, Vancouver, BC, V6T 2B5, Canada. },
   edition = \{ 1573-3432 (Electronic), 0162-3257 (Linking) },
   booktitle = \{ J Autism Dev Disord }
}

@Article{Frias2012a,
   author = \{ Frias, F. J. L. },
   title = \{ Neuroethics and neuropolitics. Tips for moral education },
   journal = \{ Revista De Occidente },
   year = \{ 2012 },
   number = \{ 372 },
   pages = \{ 143-148 },
   month = \{ 5 },
   url = \{ <Go to ISI>://000306937400014 },
   misc = \{ ISI:000306937400014 },
   edition = \{ 0034-8635 },
   booktitle = \{ Revista De Occidente }
}

@Article{Giacino2012a,
   author = \{ Giacino, J. and Fins, J. J. and Machado, A. and Schiff, N. D. },
   title = \{ Central Thalamic Deep Brain Stimulation to Promote Recovery from Chronic Posttraumatic Minimally Conscious State: Challenges and Opportunities },
   journal = \{ Neuromodulation },
   year = \{ 2012 },
   month = \{ 5 },
   abstract = \{ Background: Central thalamic deep brain stimulation (CT-DBS) may have therapeutic potential to improve behavioral functioning in patients with severe traumatic brain injury (TBI), but its use remains experimental. Current research suggests that the central thalamus plays a critical role in modulating arousal during tasks requiring sustained attention, working memory, and motor function. The aim of the current article is to review the methodology used in the CT-DBS protocol developed by our group, outline the challenges we encountered and offer suggestions for future DBS trials in this population. Rational for CT-DBS in TBI: CT-DBS may therefore be able to stimulate these functions by eliciting action potentials that excite thalamocortical and thalamostriatal pathways. Because patients in chronic minimally conscious state (MCS) have a very low probability of regaining functional independence, yet often have significant sparing of cortical connectivity, they may represent a particularly appropriate target group for CT-DBS. Pilot Study Results: We have conducted a series of single-subject studies of CT-DBS in patients with chronic posttraumatic MCS, with 24-month follow-up. Outcomes were measured using the Coma Recovery Scale-Revised as well as a battery of secondary outcome measures to capture more granular changes. Findings from our index case suggest that CT-DBS can significantly increase functional communication, motor performance, feeding, and object naming in the DBS on state, with performance in some domains remaining above baseline even after DBS was turned off. Conclusions: The use of CT-DBS in patients in MCS, however, presents challenges at almost every step, including during surgical planning, outcome measurement, and postoperative care. Additionally, given the difficulties of obtaining informed consent from patients in MCS and the experimental nature of the treatment, a robust, scientifically rooted ethical framework is resented for pursuing this line of work. },
   url = \{ http://www.ncbi.nlm.nih.gov/pubmed/22624587 },
   misc = \{ 22624587 },
   address = \{ Department of Physical Medicine and Rehabilitation, Spaulding Rehabilitation Hospital, Boston, MA, USA; Department of Physical Medicine and Rehabilitation, Harvard Medical School, Boston, MA, USA; Division of Medical Ethics, Weill Cornell Medical College, },
   edition = \{ 1525-1403 (Electronic), 1094-7159 (Linking) },
   booktitle = \{ Neuromodulation }
}

@Article{Gregory2012a,
   author = \{ Gregory, S. and Ffytche, D. and Simmons, A. and Kumari, V. and Howard, M. and Hodgins, S. and Blackwood, N. },
   title = \{ The Antisocial Brain: Psychopathy Matters: A Structural MRI Investigation of Antisocial Male Violent Offenders },
   journal = \{ Arch Gen Psychiatry },
   year = \{ 2012 },
   month = \{ 5 },
   abstract = \{ CONTEXT: The population of men who display persistent antisocial and violent behavior is heterogeneous. Callous-unemotional traits in childhood and psychopathic traits in adulthood characterize a distinct subgroup. OBJECTIVE: To identify structural gray matter (GM) differences between persistent violent offenders who meet criteria for antisocial personality disorder and the syndrome of psychopathy (ASPD+P) and those meeting criteria only for ASPD (ASPD-P). DESIGN: Cross-sectional case-control structural magnetic resonance imaging study. SETTING: Inner-city probation services and neuroimaging research unit in London, England. PARTICIPANTS: Sixty-six men, including 17 violent offenders with ASPD+P, 27 violent offenders with ASPD-P, and 22 healthy nonoffenders participated in the study. Forensic clinicians assessed participants using the Structured Clinical Interview for DSM-IV and the Psychopathy Checklist-Revised. MAIN OUTCOME MEASURES: Gray matter volumes as assessed by structural magnetic resonance imaging and volumetric voxel-based morphometry analyses. RESULTS: Offenders with ASPD+P displayed significantly reduced GM volumes bilaterally in the anterior rostral prefrontal cortex (Brodmann area 10) and temporal poles (Brodmann area 20/38) relative to offenders with ASPD-P and nonoffenders. These reductions were not attributable to substance use disorders. Offenders with ASPD-P exhibited GM volumes similar to the nonoffenders. CONCLUSIONS: Reduced GM volume within areas implicated in empathic processing, moral reasoning, and processing of prosocial emotions such as guilt and embarrassment may contribute to the profound abnormalities of social behavior observed in psychopathy. Evidence of robust structural brain differences between persistently violent men with and without psychopathy adds to the evidence that psychopathy represents a distinct phenotype. This knowledge may facilitate research into the etiology of persistent violent behavior. },
   url = \{ http://www.ncbi.nlm.nih.gov/pubmed/22566562 },
   misc = \{ 22566562 },
   address = \{ Hodgins, and Blackwood), Clinical Neuroscience (Dr ffytche), Neuroimaging (Drs Simmons and Howard), and Psychology (Dr Kumari), Institute of Psychiatry, King's College London, and The North London Forensic Service (Dr Blackwood), London, England; and Depa },
   edition = \{ 1538-3636 (Electronic), 0003-990X (Linking) },
   booktitle = \{ Arch Gen Psychiatry }
}

@Article{Hebebrand2012a,
   author = \{ Hebebrand, J. and Blanz, B. and Herpertz-Dahlmann, B. and Lehmkuhl, G. },
   title = \{ [Increase in incidence of drug treatments, ethical principles and conflict of interest in cooperation with the pharmaceutical industry] },
   journal = \{ Z Kinder Jugendpsychiatr Psychother },
   year = \{ 2012 },
   volume = \{ 40 },
   number = \{ 3 },
   pages = \{ 133-8 },
   month = \{ 5 },
   keywords = \{ Adolescent, Advertising as Topic/economics/ethics/trends, Child, Child Behavior Disorders/*drug therapy/*economics, Conflict of Interest/*economics, *Cooperative Behavior, Drug Costs/ethics/trends, Drug Industry/*economics/*ethics, Drug Utilization/economics/ethics/trends, *Ethics, Medical, Germany, Health Planning Guidelines, Humans, *Interdisciplinary Communication, Mental Disorders/*drug therapy, Physician's Practice Patterns/*economics/*ethics, Psychotropic Drugs/*economics/*supply & distribution/*therapeutic use, United States },
   url = \{ http://www.ncbi.nlm.nih.gov/pubmed/22774235 },
   misc = \{ 22774235 },
   edition = \{ 1422-4917 (Print), 1422-4917 (Linking) },
   booktitle = \{ Z Kinder Jugendpsychiatr Psychother }
}

@Article{Leuzy2012a,
   author = \{ Leuzy, A. and Gauthier, S. },
   title = \{ Ethical issues in Alzheimer's disease: an overview },
   journal = \{ Expert Rev Neurother },
   year = \{ 2012 },
   volume = \{ 12 },
   number = \{ 5 },
   pages = \{ 557-67 },
   month = \{ 5 },
   abstract = \{ Alzheimer's disease (AD) accounts for the majority of dementia cases and leaves clinicians, patients, family members, caregivers, and researchers faced with numerous ethical issues that vary and evolve as a function of disease stage and severity. While the disclosure of a diagnosis of AD dementia is difficult enough, advances in the neurobiology of AD--embodied in the recent revisions to the AD diagnostic guidelines--have translated into an increasing shift toward the diagnosis being made in its pre-dementia stages, when patients have full insight into their prognosis. Genetic issues in AD are significant in the case of rare families with an early onset (before age 65) form of the disease, owing to the presence of deterministic mutations. While genetic testing for the apolipoprotein E (APOE) gene--a risk factor for sporadic AD--is widely debated, it may become necessary in the context of novel disease-modifying drugs. The current symptomatic drugs--cholinesterase inhibitors (CIs) and the NMDA receptor antagonist memantine--are relatively simple to use but their access is limited in many countries by economic considerations and therapeutic nihilism. Although their efficacy is modest, they influence the design of protocols for new drugs since placebo treatment in clinical trials involving patients with established dementia is rarely allowed beyond 3 months. Driving privileges are lost in the moderate stages of dementia, with this decision ideally reached using a standardized assessment algorithm. Physical restraints are still overused in moderate-to-severe stages, but the alternative non-pharmacological therapies and caregiver training programs are not yet fully validated using randomized studies. End-of-life care is slowly moving towards a palliative care approach similar to that for end-stage cancer. There will be new drugs in the near future, some of which will delay progression from prodromal stages to dementia, but their use will require careful stopping rules. },
   keywords = \{ Alzheimer Disease/diagnosis/drug therapy/genetics, Dementia/etiology, Ethics, Humans, National Institute on Aging (U.S.)/standards, United States/epidemiology },
   misc = \{ 22550984 },
   address = \{ McGill Centre for Studies in Aging, Douglas Mental Health University Institute, Montreal, QC, Canada. antoine.leuzy@mail.mcgill.ca },
   edition = \{ 1744-8360 (Electronic), 1473-7175 (Linking) },
   booktitle = \{ Expert Rev Neurother }
}

@Article{Mohamed2012a,
   author = \{ Mohamed, A. D. and Sahakian, B. J. },
   title = \{ The ethics of elective psychopharmacology },
   journal = \{ Int J Neuropsychopharmacol },
   year = \{ 2012 },
   volume = \{ 15 },
   number = \{ 4 },
   pages = \{ 559-71 },
   month = \{ 5 },
   abstract = \{ Pharmacological cognitive enhancers (PCEs) are used to improve cognitive functions, such as attention, learning, memory and planning in patients with impairments in cognition resulting from traumatic brain injury (TBI) or from neuropsychiatric disorders such as Alzheimer's disease (AD), mild cognitive impairment, schizophrenia, and attention deficit hyperactivity disorder (ADHD). Moreover, PCEs have been shown to improve cognition in healthy volunteers with no psychiatric disorders. This article describes the rationale behind the need for their use in neuropsychiatric patients and illustrates how PCEs can ameliorate cognitive impairments, improve quality of life and wellbeing, and therefore reduce the economic burden associated with these disorders. We also describe evidence that PCEs are being used as cognitive enhancers by healthy people. Crucially, as the lifestyle use of these drugs becomes very popular in the healthy population, a final aim is to present an overview of the current and future neuroethical considerations of enhancing the healthy brain. As information regarding their actual use, benefits and harms in various healthy populations is currently lacking, we propose research that aims to obtain relevant empirical data, monitor the short- and long-term effectiveness and side-effects, and initiate accurate surveys to determine current patterns and quantity of usage of PCE drugs by healthy people. Furthermore, in order to instigate a dialogue between neuroethics and neuropsychopharmacology, we urge scientists to explore and communicate the social and ethical implications of their research to the public. Finally, we discuss and highlight other means of enhancing cognition in both patients and healthy adults, including education and physical exercise. },
   url = \{ http://www.ncbi.nlm.nih.gov/pubmed/21396152 },
   misc = \{ 21396152 },
   address = \{ Department of Psychiatry, University of Cambridge School of Clinical Medicine, Addenbrooke's Hospital, Cambridge, UK. adm67@cam.ac.uk },
   edition = \{ 1469-5111 (Electronic), 1461-1457 (Linking) },
   booktitle = \{ Int J Neuropsychopharmacol }
}

@Article{Nossin-Manor2012a,
   author = \{ Nossin-Manor, R. and Chung, A. D. and Whyte, H. E. and Shroff, M. M. and Taylor, M. J. and Sled, J. G. },
   title = \{ Deep Gray Matter Maturation in Very Preterm Neonates: Regional Variations and Pathology-related Age-dependent Changes in Magnetization Transfer Ratio },
   journal = \{ Radiology },
   year = \{ 2012 },
   volume = \{ 263 },
   number = \{ 2 },
   pages = \{ 510-7 },
   month = \{ 5 },
   abstract = \{ Purpose: To elucidate the relationship between gestational age, pathologic findings, and magnetic resonance (MR) imaging measures of tissue maturation-myelination in deep gray matter areas in very preterm neonates imaged at birth. Materials and Methods: The study was approved by the research ethics board. Written informed consent was given by the infants' parents. Forty-two preterm neonates (19 boys; median gestational age, 28.7 weeks) with normal-appearing gray matter structures at presentation underwent MR imaging within 2 weeks of birth that included T1- and T2-weighted, magnetization transfer, and T1 relaxometry sequences. Neonates were separated into the following groups: those with normal findings (n = 23), those with white matter injury (WMI) (n = 9), those with grade I germinal matrix hemorrhage (GMH) (n = 3), and those with grade II GMH and WMI (n = 7). Analysis of covariance was used to determine regional effects of age and pathologic findings on magnetization transfer ratio (MTR) and to assess the relationship between MTR and T1. Results: MTR increased linearly with age (P </= .0265), with a similar rate of change of 0.32% per week (95% confidence interval [CI]: 0.16, 0.49) in the basal ganglia (BG) and thalami. A lower trend (0.11% per week; 95% CI: -0.05, 0.28) was seen in the pons. Higher MTRs were seen in the thalami and pons than in the BG (P < .05), indicating earlier maturation. Accordingly, higher T1 values were observed in the BG relative to the thalami (P < .0001). Higher MTRs in the BG were observed in the group of neonates with normal findings at presentation than in the group with WMI (P = .02). Conclusion: MTR measurements can be used to monitor early myelination in the developing brain and to help detect changes in tissue that are not shown on T1- and T2-weighted MR images. (c) RSNA, 2012. },
   url = \{ http://www.ncbi.nlm.nih.gov/pubmed/22416249 },
   misc = \{ 22416249 },
   address = \{ Departments of Diagnostic Imaging and Neonatology, Hospital for Sick Children, 555 University Ave, Toronto, ON, Canada M5G 1X8; Program of Neurosciences & Mental Health and Program of Physiology Experimental Medicine, Research Institute, Hospital for Sick },
   edition = \{ 1527-1315 (Electronic), 0033-8419 (Linking) },
   booktitle = \{ Radiology }
}

@Article{Pustilnik2012a,
   author = \{ Pustilnik, A. C. },
   title = \{ Pain as a fact and heuristic: how pain neuroimaging illuminates moral dimensions of law },
   journal = \{ Cornell Law Rev },
   year = \{ 2012 },
   volume = \{ 97 },
   number = \{ 4 },
   pages = \{ 801-48 },
   month = \{ 5 },
   abstract = \{ In legal domains ranging from tort to torture, pain and its degree do important definitional work by delimiting boundaries of lawfulness and of entitlements. Yet, for all the work done by pain as a term in legal texts and practice, it has a confounding lack of external verifiability. Now, neuroimaging is rendering pain and myriad other subjective states at least partly ascertainable. This emerging ability to ascertain and quantify subjective states is prompting a "hedonic" or a "subjectivist" turn in legal scholarship, which has sparked a vigorous debate as to whether the quantification of subjective states might affect legal theory and practice. Subjectivists contend that much values-talk in law has been a necessary but poor substitute for quantitative determinations of subjective states--determinations that will be possible in the law's "experiential future." This Article argues the converse: that pain discourse in law frequently is a heuristic for values. Drawing on interviews and laboratory visits with neuroimaging researchers, this Article shows current and in-principle limitations of pain quantification through neuroimaging. It then presents case studies on torture-murder, torture, the death penalty, and abortion to show the largely heuristic role of pain discourse in law. Introducing the theory of "embodied morality," the Article describes how moral conceptions of rights and duties are informed by human physicality and constrained by the limits of empathic identification. Pain neuroimaging helps reveal this dual factual and heuristic nature of pain in the law, and thus itself points to the translational work required for neuroimaging to influence, much less transform, legal practice and doctrine. },
   keywords = \{ Abortion, Legal/ ethics/ legislation & jurisprudence, Acute Pain/ diagnosis, Bioethical Issues/ legislation & jurisprudence, Brain Mapping/methods, Capital Punishment/ legislation & jurisprudence/ methods, Cause of Death, Diagnostic Imaging/ ethics/methods, Empathy/ethics, Female, Fetus, Humans, Injections, Intravenous/ethics/methods, Legislation, Medical/ ethics, Magnetic Resonance Imaging/ethics/methods, Moral Obligations, Neuromuscular Blocking Agents/administration & dosage, Nociceptors, Pain/classification/ physiopathology/radionuclide imaging, Pain Measurement/ ethics/methods, Pain Perception/ ethics/ physiology, Pregnancy, Pregnancy Trimester, Third, Pregnant Women, Torture/ ethics/ legislation & jurisprudence, United States },
   misc = \{ 22754972 },
   address = \{ University of Maryland School of Law, USA. },
   edition = \{ 0010-8847 (Print), 0010-8847 (Linking) },
   booktitle = \{ Cornell Law Rev }
}

@Article{Schneider2012a,
   author = \{ Schneider, K. and Pauly, K. D. and Gossen, A. and Mevissen, L. and Michel, T. M. and Gur, R. C. and Schneider, F. and Habel, U. },
   title = \{ Neural Correlates of Moral Reasoning in Autism Spectrum Disorder },
   journal = \{ Soc Cogn Affect Neurosci },
   year = \{ 2012 },
   month = \{ 5 },
   abstract = \{ In our study, we tried to clarify whether patients with autism spectrum disorder (ASD) reveal different moral decision patterns as compared to healthy subjects and whether common social interaction difficulties in ASD are reflected in altered brain activation during different aspects of moral reasoning.28 patients with high-functioning ASD and 28 healthy subjects matched for gender, age, and education took part in an event-related functional magnetic resonance imaging study. Participants were confronted with textual dilemma situations followed by proposed solutions to which they could agree or disagree.On a neural level, moral decision making was associated with activation in anterior medial prefrontal regions, the temporo-parietal junction (TPJ), and the precuneus for both groups. However, while patients and healthy controls did not exhibit significant behavioral differences, ASD patients showed decreased activation in limbic regions, particularly the amygdala, as well as increased activation in the anterior and the posterior cingulate gyrus during moral reasoning.Alterations of brain activation in patients might thus indicate specific impairments in empathy. However, activation increases in brain regions associated with the "default mode network" and self-referential cognition also provide evidence for an altered way of patients' cerebral processing with regard to decision making based on social information. },
   url = \{ http://www.ncbi.nlm.nih.gov/pubmed/22569187 },
   misc = \{ 22569187 },
   address = \{ Department of Psychiatry, Psychotherapy, and Psychosomatic Medicine, RWTH Aachen University, Pauwelsstrasse 30, 52074 Aachen, Germany, Phone: +49 241 80 80368, Fax: +49 241 8082401, uhabel@ukaachen.de. },
   edition = \{ 1749-5024 (Electronic), 1749-5016 (Linking) },
   booktitle = \{ Soc Cogn Affect Neurosci }
}

@Article{Tsomo2012a,
   author = \{ Tsomo, K. L. },
   title = \{ Compassion, Ethics, and Neuroscience: Neuroethics Through Buddhist Eyes },
   journal = \{ Sci Eng Ethics },
   year = \{ 2012 },
   month = \{ 5 },
   abstract = \{ As scientists advance knowledge of the brain and develop technologies to measure, evaluate, and manipulate brain function, numerous questions arise for religious adherents. If neuroscientists can conclusively establish that there is a functional network between neural impulses and an individual's capacity for moral evaluation of situations, this will naturally lead to questions about the relationship between such a network and constructions of moral value and ethical human behavior. For example, if cognitive neuroscience can show that there is a neurophysiological basis for the moral appraisal of situations, it may be argued that the world's religions, which have traditionally been the keepers and purveyors of ethical values, are rendered either spurious or irrelevant. The questions point up broader dilemmas in the interface between science and religion, and raise concerns about the ethics of neurological research and experimentation. Since human beings will still arbitrate what is "moral" or "ethical," how can religious perspectives enrich the dialogue on neuroethical issues and how can neuroscience enrich dialogue on religion? Buddhist views on the nature of consciousness and methods of practice, especially meditation practice, may contribute to discussions on neuroscience and theories about the interrelationship between consciousness and ethical awareness by exploring the role that karma, intentionality, and compassion play in Buddhist understandings of the interrelationship between consciousness and ethics. },
   url = \{ http://www.ncbi.nlm.nih.gov/pubmed/22618161 },
   misc = \{ 22618161 },
   address = \{ University of San Diego, Theology and Religious Studies, San Diego, CA, USA, ktsomo@sandiego.edu. },
   edition = \{ 1471-5546 (Electronic), 1353-3452 (Linking) },
   booktitle = \{ Sci Eng Ethics }
}

@Article{2012a,
   title = \{ For better or worse },
   journal = \{ Nature },
   year = \{ 2012 },
   volume = \{ 484 },
   number = \{ 7395 },
   pages = \{ 415 },
   month = \{ 4 },
   keywords = \{ Access to Information, *Communication, *Ethics, Research, Influenza A Virus, H5N1 Subtype/genetics, *Research, *Research Personnel, Risk Assessment, *Security Measures, United States },
   url = \{ http://www.ncbi.nlm.nih.gov/pubmed/22538561 },
   misc = \{ 22538561 },
   edition = \{ 1476-4687 (Electronic), 0028-0836 (Linking) },
   booktitle = \{ Nature }
}

@Article{Bigler2012a,
   author = \{ Bigler, E. D. and Karlawish, J. },
   title = \{ Expanding the understanding of disability in persons with traumatic brain injury },
   journal = \{ Neurology },
   year = \{ 2012 },
   month = \{ 4 },
   abstract = \{ Progress in treating acute, critical, and often fatal brain injury has been substantial. Prior to modern emergent medical and neurosurgical care, patients with moderate to severe traumatic brain injury (TBI) often did not survive.(1) Now, they do and the result is a growing "silent epidemic."(2) The Centers for Disease Control and Prevention (CDC)'s conservative estimate of the annual incidence of TBI is 1.7 million and TBI is the "signature" injury of the Iraq and Afghanistan wars, where estimates range as high as 300,000.(3) At least 5 years postinjury, more than half of patients may remain disabled.(4) This issue of Neurology(R) adds to our understanding of this disability. The most comprehensive investigation of decision-making capacity in TBI patients shows that across all levels of severity, survivors of TBI have impaired ability to make medical decisions.(5). },
   url = \{ http://www.ncbi.nlm.nih.gov/pubmed/22496193 },
   misc = \{ 22496193 },
   address = \{ From the Department of Psychology (E.D.B.) and Neuroscience Center (E.D.B.), Brigham Young University, Provo, UT; Department of Psychiatry (E.D.B.) and The Brain Institute of Utah (E.D.B.), University of Utah, Salt Lake City; and Departments of Medicine a },
   edition = \{ 1526-632X (Electronic), 0028-3878 (Linking) },
   booktitle = \{ Neurology }
}

@Article{Bortolotti2012a,
   author = \{ Bortolotti, L. },
   title = \{ In Defence of Modest Doxasticism About Delusions },
   journal = \{ Neuroethics },
   year = \{ 2012 },
   volume = \{ 5 },
   number = \{ 1 },
   pages = \{ 39-53 },
   month = \{ 4 },
   abstract = \{ Here I reply to the main points raised by the commentators on the arguments put forward in my Delusions and Other Irrational Beliefs (OUP, 2009). My response is aimed at defending a modest doxastic account of clinical delusions, and is articulated in three sections. First, I consider the view that delusions are in-between perceptual and doxastic states, defended by Jacob Hohwy and Vivek Rajan, and the view that delusions are failed attempts at believing or not-quite-beliefs, proposed by Eric Schwitzgebel and Maura Tumulty. Then, I address the relationship between the doxastic account of delusions and the role, nature, and prospects of folk psychology, which is discussed by Dominic Murphy, Keith Frankish, and Maura Tumulty in their contributions. In the final remarks, I turn to the continuity thesis and suggest that, although there are important differences between clinical delusions and non-pathological beliefs, these differences cannot be characterised satisfactorily in epistemic terms. },
   url = \{ http://www.ncbi.nlm.nih.gov/pubmed/22485124 },
   misc = \{ 22485124 },
   address = \{ Philosophy Department, University of Birmingham, Birmingham, UK. },
   edition = \{ 1874-5504 (Electronic) },
   booktitle = \{ Neuroethics }
}

@Article{Christensen2012a,
   author = \{ Christensen, J. F. and Gomila, A. },
   title = \{ Moral dilemmas in cognitive neuroscience of moral decision-making: A principled review },
   journal = \{ Neuroscience and Biobehavioral Reviews },
   year = \{ 2012 },
   volume = \{ 36 },
   number = \{ 4 },
   pages = \{ 1249-1264 },
   month = \{ 4 },
   abstract = \{ Moral dilemma tasks have been a much appreciated experimental paradigm in empirical studies on moral cognition for decades and have, more recently, also become a preferred paradigm in the field of cognitive neuroscience of moral decision-making. Yet, studies using moral dilemmas suffer from two main shortcomings: they lack methodological homogeneity which impedes reliable comparisons of results across studies, thus making a metaanalysis manifestly impossible; and second, they overlook control of relevant design parameters. In this paper, we review from a principled standpoint the studies that use moral dilemmas to approach the psychology of moral judgment and its neural underpinnings. We present a systematic review of 19 experimental design parameters that can be identified in moral dilemmas. Accordingly, our analysis establishes a methodological basis for the required homogeneity between studies and suggests the consideration of experimental aspects that have not yet received much attention despite their relevance. (C) 2012 Elsevier Ltd. All rights reserved. },
   keywords = \{ moral dilemmas, moral decision-making, moral judgment, moral psychology, neuroethics, implicit association test, personal/impersonal distinction, individual-differences, social desirability, neural basis, psychology research, prefrontal cortex, functional mri, rational tail, emotional dog },
   url = \{ <Go to ISI>://000302970900011 },
   misc = \{ ISI:000302970900011 },
   address = \{ Christensen, JF
Univ Balearic Isl, Dept Psychol, Human Evolut & Cognit Associated Unit IFISC CSIC, Univ Campus,Bldg Guillem Cifre de Colonya, Palma De Mallorca 07122, Spain
Univ Balearic Isl, Dept Psychol, Human Evolut & Cognit Associated Unit IFISC CSI },
   edition = \{ 0149-7634 },
   booktitle = \{ Neuroscience and Biobehavioral Reviews }
}

@Article{Kahane2012a,
   author = \{ Kahane, G. and Wiech, K. and Shackel, N. and Farias, M. and Savulescu, J. and Tracey, I. },
   title = \{ The neural basis of intuitive and counterintuitive moral judgment },
   journal = \{ Soc Cogn Affect Neurosci },
   year = \{ 2012 },
   volume = \{ 7 },
   number = \{ 4 },
   pages = \{ 393-402 },
   month = \{ 4 },
   abstract = \{ Neuroimaging studies on moral decision-making have thus far largely focused on differences between moral judgments with opposing utilitarian (well-being maximizing) and deontological (duty-based) content. However, these studies have investigated moral dilemmas involving extreme situations, and did not control for two distinct dimensions of moral judgment: whether or not it is intuitive (immediately compelling to most people) and whether it is utilitarian or deontological in content. By contrasting dilemmas where utilitarian judgments are counterintuitive with dilemmas in which they are intuitive, we were able to use functional magnetic resonance imaging to identify the neural correlates of intuitive and counterintuitive judgments across a range of moral situations. Irrespective of content (utilitarian/deontological), counterintuitive moral judgments were associated with greater difficulty and with activation in the rostral anterior cingulate cortex, suggesting that such judgments may involve emotional conflict; intuitive judgments were linked to activation in the visual and premotor cortex. In addition, we obtained evidence that neural differences in moral judgment in such dilemmas are largely due to whether they are intuitive and not, as previously assumed, to differences between utilitarian and deontological judgments. Our findings therefore do not support theories that have generally associated utilitarian and deontological judgments with distinct neural systems. },
   url = \{ http://www.ncbi.nlm.nih.gov/pubmed/21421730 },
   misc = \{ 21421730 },
   address = \{ Oxford Uehiro Centre for Practical Ethics, Littlegate House, St Ebbe's Street, Oxford OX1 1PT, UK. guy.kahane@philosophy.ox.ac.uk },
   edition = \{ 1749-5024 (Electronic), 1749-5016 (Linking) },
   booktitle = \{ Soc Cogn Affect Neurosci }
}

@Article{Kostiuk2012a,
   author = \{ Kostiuk, S. A. },
   title = \{ After GINA, NINA? Neuroscience-Based Discrimination in the Workplace },
   journal = \{ Vanderbilt Law Review },
   year = \{ 2012 },
   volume = \{ 65 },
   number = \{ 3 },
   pages = \{ 933-977 },
   month = \{ 4 },
   keywords = \{ information nondiscrimination act, genetic information, cosmetic neurology, brain-function, abnormalities, personality, performance, neuroethics, activation, challenges },
   url = \{ <Go to ISI>://000305051900005 },
   misc = \{ ISI:000305051900005 },
   address = \{ Kostiuk, SA
Vanderbilt Univ, Sch Law, Nashville, TN 37235 USA
Vanderbilt Univ, Sch Law, Nashville, TN 37235 USA
Vanderbilt Univ, Sch Law, Nashville, TN 37235 USA },
   edition = \{ 0042-2533 },
   booktitle = \{ Vanderbilt Law Review }
}

@Article{Nadelhoffer2012a,
   author = \{ Nadelhoffer, T. and Bibas, S. and Grafton, S. and Kiehl, K. A. and Mansfield, A. and Sinnott-Armstrong, W. and Gazzaniga, M. },
   title = \{ Neuroprediction, Violence, and the Law: Setting the Stage },
   journal = \{ Neuroethics },
   year = \{ 2012 },
   volume = \{ 5 },
   number = \{ 1 },
   pages = \{ 67-99 },
   month = \{ 4 },
   abstract = \{ In this paper, our goal is to (a) survey some of the legal contexts within which violence risk assessment already plays a prominent role, (b) explore whether developments in neuroscience could potentially be used to improve our ability to predict violence, and (c) discuss whether neuropredictive models of violence create any unique legal or moral problems above and beyond the well worn problems already associated with prediction more generally. In "Violence Risk Assessment and the Law", we briefly examine the role currently played by predictions of violence in three high stakes legal contexts: capital sentencing ("Violence Risk Assessment and Capital Sentencing"), civil commitment hearings ("Violence Risk Assessment and Civil Commitment"), and "sexual predator" statutes ("Violence Risk Assessment and Sexual Predator Statutes"). In "Clinical vs. Actuarial Violence Risk Assessment", we briefly examine the distinction between traditional clinical methods of predicting violence and more recently developed actuarial methods, exemplified by the Classification of Violence Risk (COVR) software created by John Monahan and colleagues as part of the MacArthur Study of Mental Disorder and Violence [1]. In "The Neural Correlates of Psychopathy", we explore what neuroscience currently tells us about the neural correlates of violence, using the recent neuroscientific research on psychopathy as our focus. We also discuss some recent advances in both data collection ("Cutting-Edge Data Collection: Genetically Informed Neuroimaging") and data analysis ("Cutting-Edge Data Analysis: Pattern Classification") that we believe will play an important role when it comes to future neuroscientific research on violence. In "The Potential Promise of Neuroprediction", we discuss whether neuroscience could potentially be used to improve our ability to predict future violence. Finally, in "The Potential Perils of Neuroprediction", we explore some potential evidentiary ("Evidentiary Issues"), constitutional ("Constitutional Issues"), and moral ("Moral Issues") issues that may arise in the context of the neuroprediction of violence. },
   keywords = \{ neuroscience, prediction, criminal law, psychopathy, violence risk assessment, monoamine-oxidase-a, dimensional pattern-classification, psychopathic personality-traits, risk-assessment, antisocial-behavior, brain activity, criminal psychopaths, decision-making, developmental psychopathology, preventive detention },
   url = \{ <Go to ISI>://000302482700009 },
   misc = \{ ISI:000302482700009 },
   address = \{ Nadelhoffer, T
Duke Univ, Kenan Inst Eth, POB 90432, Durham, NC 27708 USA
Duke Univ, Kenan Inst Eth, POB 90432, Durham, NC 27708 USA
Duke Univ, Kenan Inst Eth, Durham, NC 27708 USA
Univ Calif Santa Barbara, Dept Psychol, Santa Barbara, CA 93106 USA
S },
   edition = \{ 1874-5490 },
   booktitle = \{ Neuroethics }
}

@Article{Pickard2012a,
   author = \{ Pickard, H. },
   title = \{ The Purpose in Chronic Addiction },
   journal = \{ AJOB Neurosci },
   year = \{ 2012 },
   volume = \{ 3 },
   number = \{ 2 },
   pages = \{ 40-49 },
   month = \{ 4 },
   abstract = \{ I argue that addiction is not a chronic, relapsing, neurobiological disease characterized by compulsive use of drugs or alcohol. Large-scale national survey data demonstrate that rates of substance dependence peak in adolescence and early adulthood and then decline steeply; addicts tend to "mature out" in their late twenties or early thirties. The exceptions are addicts who suffer from additional psychiatric disorders. I hypothesize that this difference in patterns of use and relapse between the general and psychiatric populations can be explained by the purpose served by drugs and alcohol for patients. Drugs and alcohol alleviate the severe psychological distress typically experienced by patients with comorbid psychiatric disorders and associated problems. On this hypothesis, consumption is a chosen means to ends that are rational to desire: Use is not compulsive. The upshot of this explanation is that the orthodox view of addiction as a chronic, relapsing neurobiological disease is misguided. I delineate five folk psychological factors that together explain addiction as purposive action: strong and habitual desire; willpower; motivation; functional role; and decision and resolve. I conclude by drawing lessons for research and effective treatment. },
   url = \{ http://www.ncbi.nlm.nih.gov/pubmed/22724074 },
   misc = \{ 22724074 },
   address = \{ Oxford Centre for Neuroethics, University of Oxford, and Oxford Health NHS Foundation Trust. },
   edition = \{ 2150-7759 (Electronic) },
   booktitle = \{ AJOB Neurosci }
}

@Article{Sadler-Smith2012a,
   author = \{ Sadler-Smith, E. },
   title = \{ Before Virtue: Biology, Brain, Behavior, and the "Moral Sense" },
   journal = \{ Business Ethics Quarterly },
   year = \{ 2012 },
   volume = \{ 22 },
   number = \{ 2 },
   pages = \{ 351-376 },
   month = \{ 4 },
   abstract = \{ Biological, brain, and behavioral sciences offer strong and growing support for the virtue ethics account of moral judgment and ethical behavior in business organizations. The acquisition of moral agency in business involves the recognition, refinement, and habituation through the processes of reflexion and reflection of a moral sense encapsulated in innate modules for compassion, hierarchy, reciprocity, purity, and affiliation adaptive for communal life both in ancestral and modern environments. The genetic and neural bases of morality exist independently of institutional frameworks and social structures. The latter not only shape moral behaviors within circumscribed limits, they also imply a plurality and compartmentalization of roles which may enable or impede the habituation of virtue. Becoming a virtuous agent entails the practical refinement of predispositions in situ as a member of a community of practitioners rather than entailing a normative ethical educational project seeking an intellectual resolution of abstract moral questions. },
   keywords = \{ behavioral ethics, business ethics, intuition, intuitive ethics, moral judgment, moral sense, virtue, decision-making, business ethics, organizational virtue, emotional dog, intuition, agency, work, identity, search, model },
   url = \{ <Go to ISI>://000302279000007 },
   misc = \{ ISI:000302279000007 },
   address = \{ Sadler-Smith, E
Univ Surrey, Surrey Business Sch, Guildford GU2 5XH, Surrey, England
Univ Surrey, Surrey Business Sch, Guildford GU2 5XH, Surrey, England
Univ Surrey, Surrey Business Sch, Guildford GU2 5XH, Surrey, England },
   edition = \{ 1052-150X },
   booktitle = \{ Business Ethics Quarterly }
}

@Article{Sarlo2012a,
   author = \{ Sarlo, M. and Lotto, L. and Manfrinati, A. and Rumiati, R. and Gallicchio, G. and Palomba, D. },
   title = \{ Temporal Dynamics of Cognitive-Emotional Interplay in Moral Decision-making },
   journal = \{ Journal of Cognitive Neuroscience },
   year = \{ 2012 },
   volume = \{ 24 },
   number = \{ 4 },
   pages = \{ 1018-1029 },
   month = \{ 4 },
   abstract = \{ This study investigated the temporal dynamics of emotional and cognitive processing underlying decision-making in moral judgment. Thirty-seven participants were presented with a set of 60 dilemmas varying in whether killing one individual was an intended means to save others (instrumental dilemmas) or a foreseen but unintended consequence (incidental dilemmas). Participants were required to decide between Options A (letting a specific number of people die) and B (killing one person to save a specific number of people). ERPs were recorded to a slide displaying the letters A and B while subjects were deciding between the options, and movement-related potentials were recorded time-locked to the behavioral response, thus allowing the investigation of both stimulus-and response-related processes during decision-making. Ratings of emotional valence and arousal experienced during decision-making were collected after each decision. Compared with incidental dilemmas, instrumental dilemmas prompted a lower number of B choices and significantly more unpleasant decisions. A larger P260 component was found in the frontopolar and frontal areas when subjects were deciding on instrumental than incidental dilemmas, possibly reflecting an immediate affective reaction during the early stage of assessment and formation of preferences between available options. On the other hand, decisions on incidental dilemmas required greater attentional resources during the fairly controlled later processing, as reflected in the larger slow wave amplitudes. In addition, facilitation of action selection and implementation was found for incidental dilemmas during the second stage of decision-making, as supported by the larger amplitudes of both components of the Bereitschaftspotential. },
   keywords = \{ prefrontal cortex, judgment, neurobiology, perspective, difference, behavior, events, damage },
   url = \{ <Go to ISI>://000300957300021 },
   misc = \{ ISI:000300957300021 },
   address = \{ Sarlo, M
Dept Gen Psychol, Via Venezia 8, I-35131 Padua, Italy
Dept Gen Psychol, Via Venezia 8, I-35131 Padua, Italy
Univ Padua, I-35100 Padua, Italy },
   edition = \{ 0898-929X },
   booktitle = \{ Journal of Cognitive Neuroscience }
}

@Article{Schmoll2012a,
   author = \{ Schmoll, D. },
   title = \{ [Decision making, empathy and morality in psychopaths: does empirical research offer new perspectives concerning legal responsibility?] },
   journal = \{ Fortschr Neurol Psychiatr },
   year = \{ 2012 },
   volume = \{ 80 },
   number = \{ 4 },
   pages = \{ 193-200 },
   month = \{ 4 },
   abstract = \{ Psychopathy is a well explored dimensional construct only partially overlapping with dissocial personality disorder according to ICD-10. Until now, psychopaths have not been assessed as having diminished legal responsibility, unless they show impulsive or dissocial behaviour in an early stage of development, since they are considered able to adapt themselves to social norms. This forensic practice has been criticised from a deterministic-neurobiological point of view. This article discusses whether the latest empirical results on the psychopath's capacity for decision-making, empathy, and morality should lead to a new assessment of legal responsibility. The author shows that the psychopath's reduced capacities for decision-making, response reversal, and emotional empathy do not tell us much about the way such an individual arrives at decisions outside the laboratory since there has been no exploration of how compensation is made for psychophysiological deviation. Studies comparing criminal and non-criminal (so called "successful") psychopaths support the view that single physiological findings such as a hypoarousal do not necessarily lead to criminal behaviour. The moral knowledge of psychopaths is not disturbed. That is why criminality seems to be caused mainly by developed motivational factors (risk-seeking and hedonistic life-style). Empirical research into psychopathy may enlarge our knowledge about pathogenesis but does not offer new perspectives concerning legal responsibility. },
   keywords = \{ Antisocial Personality Disorder/*psychology, Crime/psychology, Criminals, Decision Making/*physiology, Empathy/*physiology, Forensic Psychiatry, Humans, International Classification of Diseases, *Morals },
   url = \{ http://www.ncbi.nlm.nih.gov/pubmed/22113366 },
   misc = \{ 22113366 },
   address = \{ Abteilung fur Psychiatrie, Schlosspark-Klinik, Berlin. },
   edition = \{ 1439-3522 (Electronic), 0720-4299 (Linking) },
   booktitle = \{ Fortschr Neurol Psychiatr }
}

@Article{Walter2012a,
   author = \{ Walter, N. T. and Montag, C. and Markett, S. and Felten, A. and Voigt, G. and Reuter, M. },
   title = \{ Ignorance is no excuse: moral judgments are influenced by a genetic variation on the oxytocin receptor gene },
   journal = \{ Brain Cogn },
   year = \{ 2012 },
   volume = \{ 78 },
   number = \{ 3 },
   pages = \{ 268-73 },
   month = \{ 4 },
   abstract = \{ Perspective-taking has become a main focus of studies on moral judgments. Recent fMRI studies have demonstrated that individual differences in brain activation predict moral decision making. In particular, pharmacological studies highlighted the crucial role for the neuropeptide oxytocin in social behavior and emotional perception. In the present study N=154 participants were genotyped for a functional polymorphism (rs2268498) in the promoter region of the OXTR gene. We found a significant difference between carriers and non-carriers of the C-allele in exculpating agents for accidental harms (F((1,152))=11.49, p=.001, eta(2)=.07) indicating that carriers of the C-allele rated accidentally committed harm as significantly more blameworthy than non-carriers. This is the first study providing evidence for a genetic contribution to moral judgments. },
   url = \{ http://www.ncbi.nlm.nih.gov/pubmed/22296985 },
   misc = \{ 22296985 },
   address = \{ Department of Psychology, University of Bonn, Kaiser-Karl-Ring 9, 53111 Bonn, Germany. nora.walter@uni-bonn-diff.de },
   edition = \{ 1090-2147 (Electronic), 0278-2626 (Linking) },
   booktitle = \{ Brain Cogn }
}

@Article{Youssef2012a,
   author = \{ Youssef, F. F. and Dookeeram, K. and Basdeo, V. and Francis, E. and Doman, M. and Mamed, D. and Maloo, S. and Degannes, J. and Dobo, L. and Ditshotlo, P. and Legall, G. },
   title = \{ Stress alters personal moral decision making },
   journal = \{ Psychoneuroendocrinology },
   year = \{ 2012 },
   volume = \{ 37 },
   number = \{ 4 },
   pages = \{ 491-8 },
   month = \{ 4 },
   abstract = \{ While early studies of moral decision making highlighted the role of rational, conscious executive processes involving frontal lobe activation more recent work has suggested that emotions and gut reactions have a key part to play in moral reasoning. Given that stress can activate many of the same brain regions that are important for and connected to brain centres involved in emotional processing we sought to evaluate if stress could influence moral decision making. Sixty-five undergraduate volunteers were randomly assigned to control (n=33) and experimental groups (n=32). The latter underwent the Trier Social Stress Test (TSST) and induction of stress was assessed by measurement of salivary cortisol levels. Subjects were then required to provide a response to thirty moral dilemmas via a computer interface that recorded both their decision and reaction time. Three types of dilemmas were used: non-moral, impersonal moral and personal moral. Using a binary logistic model there were no significant predicators of utilitarian response in non-moral and impersonal moral dilemmas. However the stressed group and females were found to predict utilitarian responses to personal moral dilemmas. When comparing percentage utilitarian responses there were no significant differences noted for the non-moral and impersonal moral dilemmas but the stressed group showed significantly less utilitarian responses compared to control subjects. The stress response was significantly negatively correlated with utilitarian responses. Females also showed significantly less utilitarian responses than males. We conclude that activation of the stress response predisposed participants to less utilitarian responses when faced with high conflict personal moral dilemmas and suggest that this offers further support for dual process theory of moral judgment. We also conclude that females tend to make less utilitarian personal moral decisions compared to males, providing further evidence that there are gender differences in moral reasoning. },
   url = \{ http://www.ncbi.nlm.nih.gov/pubmed/21899956 },
   misc = \{ 21899956 },
   address = \{ Department of Preclinical Sciences, The University of the West Indies, St. Augustine Campus, Trinidad and Tobago. fmyoussef@tstt.net.tt },
   edition = \{ 1873-3360 (Electronic), 0306-4530 (Linking) },
   booktitle = \{ Psychoneuroendocrinology }
}

@Article{Berns2012a,
   author = \{ Berns, G. S. and Bell, E. and Capra, C. M. and Prietula, M. J. and Moore, S. and Anderson, B. and Ginges, J. and Atran, S. },
   title = \{ The price of your soul: neural evidence for the non-utilitarian representation of sacred values },
   journal = \{ Philosophical Transactions of the Royal Society B-Biological Sciences },
   year = \{ 2012 },
   volume = \{ 367 },
   number = \{ 1589 },
   pages = \{ 754-762 },
   month = \{ 3 },
   abstract = \{ Sacred values, such as those associated with religious or ethnic identity, underlie many important individual and group decisions in life, and individuals typically resist attempts to trade off their sacred values in exchange for material benefits. Deontological theory suggests that sacred values are processed based on rights and wrongs irrespective of outcomes, while utilitarian theory suggests that they are processed based on costs and benefits of potential outcomes, but which mode of processing an individual naturally uses is unknown. The study of decisions over sacred values is difficult because outcomes cannot typically be realized in a laboratory, and hence little is known about the neural representation and processing of sacred values. We used an experimental paradigm that used integrity as a proxy for sacredness and which paid real money to induce individuals to sell their personal values. Using functional magnetic resonance imaging (fMRI), we found that values that people refused to sell (sacred values) were associated with increased activity in the left temporoparietal junction and ventrolateral prefrontal cortex, regions previously associated with semantic rule retrieval. This suggests that sacred values affect behaviour through the retrieval and processing of deontic rules and not through a utilitarian evaluation of costs and benefits. },
   keywords = \{ functional magnetic resonance imaging, sacred values, utility, deontologic, rules, ventrolateral prefrontal cortex, moral judgments, conflict, resolution, retrieval, neurons, mind },
   url = \{ <Go to ISI>://000299897700012 },
   misc = \{ ISI:000299897700012 },
   address = \{ Berns, GS
Emory Univ, Dept Econ, 1602 Fishburne Dr, Atlanta, GA 30322 USA
Emory Univ, Dept Econ, 1602 Fishburne Dr, Atlanta, GA 30322 USA
Emory Univ, Dept Econ, Atlanta, GA 30322 USA
Emory Univ, Goizueta Business Sch, Atlanta, GA 30322 USA
New Sch So },
   edition = \{ 0962-8436 },
   booktitle = \{ Philosophical Transactions of the Royal Society B-Biological Sciences }
}

@Article{Braude2012a,
   author = \{ Braude, H. and Kimmelman, J. },
   title = \{ The Ethics of Managing Affective and Emotional States to Improve Informed Consent: Autonomy, Comprehension, and Voluntariness },
   journal = \{ Bioethics },
   year = \{ 2012 },
   volume = \{ 26 },
   number = \{ 3 },
   pages = \{ 149-156 },
   month = \{ 3 },
   abstract = \{ Over the past several decades the affective revolution in cognitive psychology has emphasized the critical role affect and emotion play in human decision-making. Drawing on this affective literature, various commentators have recently proposed strategies for managing therapeutic expectation that use contextual, symbolic, or emotive interventions in the consent process to convey information or enhance comprehension. In this paper, we examine whether affective consent interventions that target affect and emotion can be reconciled with widely accepted standards for autonomous action. More specifically, the ethics of affective consent interventions is assessed in terms of key elements of autonomy, comprehension and voluntariness. While there may appear to be a moral obligation to manage the affective environment to ensure valid informed consent, in circumstances where volunteers may be prone to problematic therapeutic expectancy, this moral obligation needs to be weighed against the potential risks of human instrumentalization. At this point in time we do not have enough information to be able to justify clearly the programmatic manipulation of human subjects' affective states. The lack of knowledge about affective interventions requires corresponding caution in its ethical justification. },
   keywords = \{ affect, autonomy, authenticity, comprehension, emotion, informed consent, voluntariness, therapeutic misconception, decision-making, core affect, behavior, risk, competence, cognition, capacity, thoughts, brain },
   url = \{ <Go to ISI>://000299833900006 },
   misc = \{ ISI:000299833900006 },
   address = \{ Braude, H
McGill Univ, Fac Med, Biomed Eth Unit, Biomed Eth 3647 Peel St, Montreal, PQ H3A 1X1, Canada
McGill Univ, Fac Med, Biomed Eth Unit, Biomed Eth 3647 Peel St, Montreal, PQ H3A 1X1, Canada
McGill Univ, Fac Med, Biomed Eth Unit, Montreal, PQ H3A  },
   edition = \{ 0269-9702 },
   booktitle = \{ Bioethics }
}

@Article{Bruneau2012a,
   author = \{ Bruneau, E. G. and Dufour, N. and Saxe, R. },
   title = \{ Social cognition in members of conflict groups: behavioural and neural responses in Arabs, Israelis and South Americans to each other's misfortunes },
   journal = \{ Philosophical Transactions of the Royal Society B-Biological Sciences },
   year = \{ 2012 },
   volume = \{ 367 },
   number = \{ 1589 },
   pages = \{ 717-730 },
   month = \{ 3 },
   abstract = \{ In contexts of cultural conflict, people delegitimize the other group's perspective and lose compassion for the other group's suffering. These psychological biases have been empirically characterized in intergroup settings, but rarely in groups involved in active conflict. Similarly, the basic brain networks involved in recognizing others' narratives and misfortunes have been identified, but how these brain networks are modulated by intergroup conflict is largely untested. In the present study, we examined behavioural and neural responses in Arab, Israeli and South American participants while they considered the pain and suffering of individuals from each group. Arabs and Israelis reported feeling significantly less compassion for each other's pain and suffering (the 'conflict outgroup'), but did not show an ingroup bias relative to South Americans (the 'distant outgroup'). In contrast, the brain regions that respond to others' tragedies showed an ingroup bias relative to the distant outgroup but not the conflict outgroup, particularly for descriptions of emotional suffering. Over all, neural responses to conflict group members were qualitatively different from neural responses to distant group members. This is the first neuroimaging study to examine brain responses to others' suffering across both distant and conflict groups, and provides a first step towards building a foundation for the biological basis of conflict. },
   keywords = \{ functional magnetic resonance imaging, conflict, social cognition, empathy, pain, suffering, ventromedial prefrontal cortex, uniquely human emotions, moral judgment, individual-differences, perspective-taking, cingulate cortex, empathy, pain, brain, mind },
   url = \{ <Go to ISI>://000299897700009 },
   misc = \{ ISI:000299897700009 },
   address = \{ Bruneau, EG
MIT, Dept Brain & Cognit Sci, Cambridge, MA 02130 USA
MIT, Dept Brain & Cognit Sci, Cambridge, MA 02130 USA
MIT, Dept Brain & Cognit Sci, Cambridge, MA 02130 USA },
   edition = \{ 0962-8436 },
   booktitle = \{ Philosophical Transactions of the Royal Society B-Biological Sciences }
}

@Article{Dell2012a,
   author = \{ Dell, M. L. },
   title = \{ Child and adolescent depression: psychotherapeutic, ethical, and related nonpharmacologic considerations for general psychiatrists and others who prescribe },
   journal = \{ Psychiatr Clin North Am },
   year = \{ 2012 },
   volume = \{ 35 },
   number = \{ 1 },
   pages = \{ 181-201 },
   month = \{ 3 },
   abstract = \{ Depression is a common, recurring disorder affecting millions of youth at some point before they reach mature adulthood. Given the shortage of and uneven distribution of psychiatrists who have completed specialized fellowships in child and adolescent psychiatry, a significant number of depressed youth will receive their pharmacotherapy from general psychiatrists and other prescribers with varying degrees of interest, training, and even willingness to treat children and adolescents. For general psychiatrists who will prescribe antidepressants for minors, knowledge of the training and expertise of nonphysician mental health professionals, the psychotherapies they may employ, and familiarity with school services are essential. Physicians who typically work only with adults will also need familiarity with differing ethical, legal, and regulatory issues and standards applicable to pediatric psychopharmacology. General psychiatrists, pediatricians, family physicians, nurse practitioners, and others contribute greatly to the care of depressed children, adolescents, and their families, and many find this work to be a very rewarding part of their professional practices. },
   keywords = \{ Adolescent, Adolescent Psychiatry/education/ ethics/methods, Adult, Antidepressive Agents/ therapeutic use, Child, Child Psychiatry/education/ ethics/methods, Cognitive Therapy, Depressive Disorder/epidemiology/ therapy, Drug Prescriptions/statistics & numerical data, Family Therapy, Female, Health Services Accessibility, Humans, Informed Consent By Minors/ethics, Male, Mental Health Services/ organization & administration/supply & distribution, Off-Label Use/ethics, Pastoral Care, Poverty Areas, Psychotherapy, Referral and Consultation, Rural Population, School Health Services/organization & administration, Schools, Social Work, United States/epidemiology },
   misc = \{ 22370498 },
   address = \{ Case Western Reserve University School of Medicine, 10524 Euclid Avenue, W.O. Walker Building, Suite 1155A, Cleveland, OH 44106, USA. mary.dell@UHhospitals.org },
   edition = \{ 1558-3147 (Electronic), 0193-953X (Linking) },
   booktitle = \{ Psychiatr Clin North Am }
}

@Article{Doyle2012a,
   author = \{ Doyle, S. },
   title = \{ Bridging the dementia gap },
   journal = \{ CMAJ },
   year = \{ 2012 },
   volume = \{ 184 },
   number = \{ 5 },
   pages = \{ E248-9 },
   month = \{ 3 },
   url = \{ http://www.ncbi.nlm.nih.gov/pubmed/22371510 },
   misc = \{ 22371510 },
   edition = \{ 1488-2329 (Electronic), 0820-3946 (Linking) },
   booktitle = \{ CMAJ }
}

@Article{Eijkholt2012a,
   author = \{ Eijkholt, M. and Anderson, J. A. and Illes, J. },
   title = \{ Picturing neuroscience research through a human rights lens: imaging first-episode schizophrenic treatment-naive individuals },
   journal = \{ Int J Law Psychiatry },
   year = \{ 2012 },
   volume = \{ 35 },
   number = \{ 2 },
   pages = \{ 146-52 },
   month = \{ 3 },
   abstract = \{ In this paper we examine imaging research involving first-episode schizophrenic treatment-naive individuals (FESTNIs) through a legal human rights lens; in particular, the lens of the Additional Protocol to the Convention on Human Rights and Biomedicine Concerning Biomedical Research. We identify a number of ethical and legal hot spots highlighted by the Protocol, and offer a series of recommendations designed to ensure the human rights compatibility of this research. Subsequently, we argue that the lack of reporting on design elements related to ethical concerns frustrates commitments at the heart of the human rights approach, namely, transparency and openness to international scrutiny. To redress this problem, we introduce two norms for the first time: ethical transparency, and ethical reproducibility. When concluding, we offer a set of reporting guidelines designed to operationalize these norms in the context of imaging research involving FESTNIs. Though we will not make this case here, we believe that parallel reporting guidelines should be incorporated into other areas of research involving human subjects. },
   url = \{ http://www.ncbi.nlm.nih.gov/pubmed/22304987 },
   misc = \{ 22304987 },
   address = \{ National Core for Neuroethics, Division of Neurology, the University of British Columbia, 2211 Wesbrook Mall, Koerner S124, Vancouver, BC V6T 2B5, Canada. marleen.neuroethics@gmail.com },
   edition = \{ 1873-6386 (Electronic), 0160-2527 (Linking) },
   booktitle = \{ Int J Law Psychiatry }
}

@Article{Furlow2012a,
   author = \{ Furlow, B. },
   title = \{ Solid organ donation and transplantation },
   journal = \{ Radiol Technol },
   year = \{ 2012 },
   volume = \{ 83 },
   number = \{ 4 },
   pages = \{ 371-89 },
   month = \{ 3 },
   abstract = \{ Medical imaging plays a key role in solid organ donation and transplantation. In addition to confirming the clinical diagnosis of brain death, imaging examinations are used to assess potential organ donors and recipients, evaluate donated organs, and monitor transplantation outcomes. This article introduces the history, biology, ethics, and institutions of organ donation and transplantation medicine. The article also discusses current and emerging imaging applications in the transplantation field and the controversial role of neuroimaging to confirm clinically diagnosed brain death. },
   url = \{ http://www.ncbi.nlm.nih.gov/pubmed/22461345 },
   misc = \{ 22461345 },
   edition = \{ 1943-5657 (Electronic), 0033-8397 (Linking) },
   booktitle = \{ Radiol Technol }
}

@Article{Gilbert2012a,
   author = \{ Gilbert, F. },
   title = \{ The burden of normality: from 'chronically ill' to 'symptom free'. New ethical challenges for deep brain stimulation postoperative treatment },
   journal = \{ J Med Ethics },
   year = \{ 2012 },
   month = \{ 3 },
   abstract = \{ Although an invasive medical intervention, Deep Brain Stimulation (DBS) has been regarded as an efficient and safe treatment of Parkinson's disease for the last 20 years. In terms of clinical ethics, it is worth asking whether the use of DBS may have unanticipated negative effects similar to those associated with other types of psychosurgery. Clinical studies of epileptic patients who have undergone an anterior temporal lobectomy have identified a range of side effects and complications in a number of domains: psychological, behavioural, affective and social. In many cases, patients express difficulty adjusting from being chronically ill to their new status as 'treated' or 'seizure free'. This postoperative response adjustment has been described in the literature on epilepsy as the 'Burden of Normality' (BoN) syndrome. Most of the discussion about DBS postoperative changes to self is focused on abnormal side effects caused by the intervention (ie, hypersexuality, hypomania, etc). By contrast, relatively little attention is paid to the idea that successfully 'treated' individuals might experience difficulties in adjusting to becoming 'normal'. The purpose of this paper is (1) to articulate the postoperative DBS psychosocial adjustment process in terms of the BoN syndrome, (2) to address whether the BoN syndrome illustrates that DBS treatment poses a threat to the patient's identity, and (3) to examine whether the current framework for rehabilitation after DBS procedures should be updated and take into account the BoN syndrome as a postoperative self-change response. },
   url = \{ http://www.ncbi.nlm.nih.gov/pubmed/22431560 },
   misc = \{ 22431560 },
   edition = \{ 1473-4257 (Electronic), 0306-6800 (Linking) },
   booktitle = \{ J Med Ethics }
}

@Article{Heinrichs2012a,
   author = \{ Heinrichs, J. H. },
   title = \{ The promises and perils of non-invasive brain stimulation },
   journal = \{ Int J Law Psychiatry },
   year = \{ 2012 },
   volume = \{ 35 },
   number = \{ 2 },
   pages = \{ 121-9 },
   month = \{ 3 },
   abstract = \{ Non-invasive brain stimulation promises innovative experimental possibilities for psychology and neuroscience as well as new therapeutic and palliative measures in medicine. Because of its good risk-benefit ratio, non-invasiveness and reversibility as well as its low effort and cost it has good chances of becoming a widespread tool in science, medicine and even in lay use. While most issues in medical and research ethics such as informed consent, safety, and potential for misuse can be handled with manageable effort, the real promise of brain stimulation does raise one prominent moral worry: it may lay the foundation of reliable, precise and stable manipulations of the mind. This article addresses this worry and concludes that it is not the possibility of manipulation, but the shift in our understanding of our mind which stands in need of careful consideration. },
   url = \{ http://www.ncbi.nlm.nih.gov/pubmed/22261319 },
   misc = \{ 22261319 },
   address = \{ Forschungszentrum Julich GmbH, Institute for Neuroscience and Medicine 8: Ethics in the Neurosciences, 52425 Julich, Germany. j.heinrichs@fz-juelich.de },
   edition = \{ 1873-6386 (Electronic), 0160-2527 (Linking) },
   booktitle = \{ Int J Law Psychiatry }
}

@Article{Hruby2012a,
   author = \{ Hruby, G. G. },
   title = \{ Three requirements for justifying an educational neuroscience },
   journal = \{ British Journal of Educational Psychology },
   year = \{ 2012 },
   volume = \{ 82 },
   number = \{ 1 },
   pages = \{ 1-23 },
   month = \{ 3 },
   abstract = \{ Background. Over the past quarter century, efforts to bridge between research in the neurosciences and research, theory, and practice in education have grown from a mere hope to noteworthy scholarly sophistication. Many dedicated educational researchers have developed the secondary expertise in the necessary neurosciences and related fields to generate both empirical research and theoretical syntheses of noteworthy promise. Nonetheless, thoughtful and critical scholars in education have expressed concern about both the intellectual coherence and ethical dangers of this new area. It is still an open question whether educational neuroscience is for some time yet to remain only a formative study area for adventurous scholars or is already a fully fledged field of educational scholarship.
Aims. In this paper, I suggest that to be a worthy field of educational research, educational neuroscience will need to address three issues: intellectual coherence, mutually informing and respected scholarly expertise, and an ethical commitment to the moral implications and obligations shared within educational research generally. I shall set forth some examples of lapses in this regard, focusing primarily on work on reading development, as that is my area of expertise, and make recommendations for due diligence.
Arguments. First, intellectual coherence requires both precision in definition of technical terms (so that diverse scholars and professionals may communicate findings and insights consistently across fields), and precision in the logical warrants by which educational implications are drawn from empirical data from the neurosciences. Both needs are facilitated by careful attention to categorical boundary and avoidance of category error. Second, educational neuroscientists require focused and broad expertise in both the neurosciences and educational scholarship on teaching and learning in classrooms (and/or ancillary fields). If history is our guide, neuroscience implications for practice will prove unlikely in practice without expertise on practice. Additionally, respect for the expertise of others in this hybrid and necessarily collaborative enterprise is required. Third, educational neuroscience must take seriously the heightened moral and ethical concerns and commitments of educational professionals generally and educational researchers particularly. This means keeping a vigilant eye towards preserving the integrity of empirical and theoretical findings against rhetorical misuse by educational marketers, policy makers, and polemicists targeting the general public.
Conclusions. I conclude that educational neuroscience is more than a hybrid patchwork of individual interests constituting a study area, and is perhaps ready to stand as a legitimate field of educational inquiry. It will not be accepted as such, however, nor should it be, unless the need to demonstrate a capacity for consistent intellectual coherence, scholarly expertise, and ethical commitment is met. },
   keywords = \{ cognitive neuroscience, human brain, sentence comprehension, developmental dyslexia, social neuroscience, reading-disability, consciousness, perspective, challenges, relevance },
   url = \{ <Go to ISI>://000301569900001 },
   misc = \{ ISI:000301569900001 },
   address = \{ Hruby, GG
Univ Kentucky, Collaborat Ctr Literacy Dev, 120 Quinton Ct,Suite 200, Lexington, KY 40513 USA
Univ Kentucky, Collaborat Ctr Literacy Dev, 120 Quinton Ct,Suite 200, Lexington, KY 40513 USA
Univ Kentucky, Collaborat Ctr Literacy Dev, Lexington, },
   edition = \{ 0007-0998 },
   booktitle = \{ British Journal of Educational Psychology }
}

@Article{Huang2012a,
   author = \{ Huang, J. and Millis, J. M. and Mao, Y. and Millis, M. A. and Sang, X. and Zhong, S. },
   title = \{ A pilot programme of organ donation after cardiac death in China },
   journal = \{ Lancet },
   year = \{ 2012 },
   volume = \{ 379 },
   number = \{ 9818 },
   pages = \{ 862-5 },
   month = \{ 3 },
   abstract = \{ China's aims are to develop an ethical and sustainable organ transplantation system for the Chinese people and to be accepted as a responsible member of the international transplantation community. In 2007, China implemented the Regulation on Human Organ Transplantation, which was the first step towards the establishment of a voluntary organ donation system. Although progress has been made, several ethical and legal issues associated with transplantation in China remain, including the use of organs from executed prisoners, organ scarcity, the illegal organ trade, and transplantation tourism. In this Health Policy article we outline the standards used to define cardiac death in China and a legal and procedural framework for an organ donation system based on voluntary donation after cardiac death that adheres to both China's social and cultural principles and international transplantation standards. },
   keywords = \{ Advisory Committees, Brain Death, *Capital Punishment, China, Cultural Characteristics, *Death, *Health Policy/legislation & jurisprudence/trends, Humans, *Informed Consent, International Cooperation, *Living Donors, Medical Tourism/ethics/trends, *Organ Transplantation/ethics/legislation & jurisprudence/trends, Pilot Projects, *Prisoners, *Tissue and Organ Procurement/ethics/legislation & jurisprudence/trends },
   url = \{ http://www.ncbi.nlm.nih.gov/pubmed/22078722 },
   misc = \{ 22078722 },
   address = \{ Department of Liver Surgery, Peking Union Medical College Hospital, Beijing, China. jeffrey1301@hotmail.com },
   edition = \{ 1474-547X (Electronic), 0140-6736 (Linking) },
   booktitle = \{ Lancet }
}

@Article{Irish2012a,
   author = \{ Irish, M. and Piguet, O. and Hodges, J. R. },
   title = \{ Self-projection and the default network in frontotemporal dementia },
   journal = \{ Nature Reviews Neurology },
   year = \{ 2012 },
   volume = \{ 8 },
   number = \{ 3 },
   pages = \{ 152-161 },
   month = \{ 3 },
   abstract = \{ Converging evidence suggests that when individuals are left to think to themselves, a socalled default network of the brain is engaged, allowing the individual to daydream, reflect on their past, imagine possible future scenarios, and consider the viewpoints of others. These flexible self-relevant mental explorations enable the anticipation and evaluation of events before they occur, and are essential for successful social interactions. Such self-projective efforts are particularly vulnerable to disruption in frontotemporal dementia (FTD), a neurodegenerative disorder involving damage to the frontal and temporal lobes of the brain. In this Review, we explore how the progressive degeneration of the neural networks in two subtypes of FTD-the behavioral variant and semantic dementia-affects key structures of the default network and putative self-projective functions. We examine the available evidence from studies of autobiographical memory, episodic future thinking, theory of mind, moral reasoning, and economic decision-making in these neurodegenerative diseases. Finally, we propose that the mapping of default-network functions onto discrete subsystems of the default network may need revision in light of neuropsychological and clinical evidence from studies in patients with FTD. },
   keywords = \{ autobiographical memory retrieval, constructive episodic simulation, mild alzheimers-disease, long-term-memory, semantic dementia, behavioral-variant, frontal variant, decision-making, future events, lobar degeneration },
   url = \{ <Go to ISI>://000301385800008 },
   misc = \{ ISI:000301385800008 },
   address = \{ Irish, M
Neurosci Res Australia, Barker St, Sydney, NSW 2031, Australia
Neurosci Res Australia, Barker St, Sydney, NSW 2031, Australia
Neurosci Res Australia, Sydney, NSW 2031, Australia
Univ New S Wales, Sch Med Sci, Sydney, NSW 2052, Australia },
   edition = \{ 1759-4758 },
   booktitle = \{ Nature Reviews Neurology }
}

@Article{Morey2012a,
   author = \{ Morey, R. A. and McCarthy, G. and Selgrade, E. S. and Seth, S. and Nasser, J. D. and LaBar, K. S. },
   title = \{ Neural systems for guilt from actions affecting self versus others },
   journal = \{ Neuroimage },
   year = \{ 2012 },
   volume = \{ 60 },
   number = \{ 1 },
   pages = \{ 683-692 },
   month = \{ 3 },
   abstract = \{ Guilt is a core emotion governing social behavior by promoting compliance with social norms or self-imposed standards. The goal of this study was to contrast guilty responses to actions that affect self versus others, since actions with social consequences are hypothesized to yield greater guilty feelings due to adopting the perspective and subjective emotional experience of others. Sixteen participants were presented with brief hypothetical scenarios in which the participant's actions resulted in harmful consequences to self (guilt-self) or to others (guilt-other) during functional MRI. Participants felt more intense guilt for guilt-other than guilt-self and guilt-neutral scenarios. Guilt scenarios revealed distinct regions of activity correlated with intensity of guilt, social consequences of actions, and the interaction of guilt by social consequence. Guilt intensity was associated with activation of the dorsomedial PFC, superior frontal gyrus, supramarginal gyrus, and anterior inferior frontal gyrus. Guilt accompanied by social consequences was associated with greater activation than without social consequences in the ventromedial and dorsomedial PFC, precuneus, posterior cingulate, and posterior superior temporal sulcus. Finally, the interaction analysis highlighted select regions that were more strongly correlated with guilt intensity as a function of social consequence, including the left anterior inferior frontal gyrus, left ventromedial PFC, and left anterior inferior parietal cortex. Our results suggest these regions intensify guilt where harm to others may incur a greater social cost. Published by Elsevier Inc. },
   keywords = \{ guilt, empathy, perspective taking, social emotions, functional magnetic resonance imaging, temporo-parietal junction, perspective-taking, orbitofrontal cortex, cognitive empathy, social cognition, moral judgments, brain images, activation, emotions, minds },
   url = \{ <Go to ISI>://000301218700070 },
   misc = \{ ISI:000301218700070 },
   address = \{ Morey, RA
Duke Univ, Med Ctr, Duke UNC Brain Imaging & Anal Ctr, Box 3918, Durham, NC 27710 USA
Duke Univ, Med Ctr, Duke UNC Brain Imaging & Anal Ctr, Box 3918, Durham, NC 27710 USA
Duke Univ, Med Ctr, Duke UNC Brain Imaging & Anal Ctr, Durham, NC 2771 },
   edition = \{ 1053-8119 },
   booktitle = \{ Neuroimage }
}

@Article{Northoff2012a,
   author = \{ Northoff, G. },
   title = \{ Autoepistemic limitation and the brain's neural code: Comment on "Neuroontology, neurobiological naturalism, and consciousness: a challenge to scientific reduction and a solution" by Todd E. Feinberg },
   journal = \{ Phys Life Rev },
   year = \{ 2012 },
   volume = \{ 9 },
   number = \{ 1 },
   pages = \{ 38-9 },
   month = \{ 3 },
   url = \{ http://www.ncbi.nlm.nih.gov/pubmed/22209836 },
   misc = \{ 22209836 },
   address = \{ University of Ottawa, Mind, Brain Imaging and Neuroethics, Institute of Mental Health Research, 1145 Carling Avenue, Room 6435, Ottawa, ON K1Z 7K4, Canada. georg.northoff@rohcg.on.ca },
   edition = \{ 1873-1457 (Electronic), 1571-0645 (Linking) },
   booktitle = \{ Phys Life Rev }
}

@Article{Oullier2012a,
   author = \{ Oullier, O. },
   title = \{ Clear up this fuzzy thinking on brain scans },
   journal = \{ Nature },
   year = \{ 2012 },
   volume = \{ 483 },
   number = \{ 7387 },
   pages = \{ 7 },
   month = \{ 3 },
   keywords = \{ Child, Forensic Medicine/ethics/legislation & jurisprudence/methods/trends, France, Fuzzy Logic, Humans, Imaging, Three-Dimensional/economics/utilization, Neuroimaging/economics/*utilization },
   url = \{ http://www.ncbi.nlm.nih.gov/pubmed/22382941 },
   misc = \{ 22382941 },
   address = \{ Aix-Marseille University. olivier@oullier.fr },
   edition = \{ 1476-4687 (Electronic), 0028-0836 (Linking) },
   booktitle = \{ Nature }
}

@Article{Puybasset2012a,
   author = \{ Puybasset, L. and Bazin, J. E. and Beloucif, S. and Bizouarn, P. and Crozier, S. and Devalois, B. and Eon, B. and Fieux, F. and Gisquet, E. and Guibet-Lafaye, C. and Kentish, N. and Lienhart, A. and Nicolas-Robin, A. and Otero Lopez, M. and Pelluchon, C. and Roussin, F. and Beydon, L. and pour la, Sfar },
   title = \{ [Critical appraisal of organ procurement under Maastricht 3 condition.] },
   journal = \{ Ann Fr Anesth Reanim },
   year = \{ 2012 },
   month = \{ 3 },
   abstract = \{ The ethics committee of the French Society of Anesthesia and Intensive Care (Sfar) has been requested by the French Biomedical Agency to consider the issue of organ donation in patients after a decision of withdrawing life supporting therapies has been taken. This category of organ donation is performed in the USA, Canada, United Kingdom, the Netherlands and Belgium. The three former countries have published recommendations, which formalize procedures and operations. The Sfar ethics committee has considered this issue and envisioned the different aspects of the whole process. Consequently, it sounds a note of caution regarding the applicability of this type of organ procurement in unselected patient following a decision to withdraw life supporting therapies. According to the French regulation concerning organ procurement in brain dead patients, the committee stresses the need to restrict this specific way of procurement to severely brain injured patients, once confirmatory investigations predicting a catastrophic prognosis have been performed. It suggests that the nature of the confirmatory investigation required should be formalized by the French Biomedical Agency on behalf of the French parliamentarians. This should help preserving population trust regarding organ procurement and provide a framework to medical decision. This text has been endorsed by the Sfar. },
   url = \{ http://www.ncbi.nlm.nih.gov/pubmed/22465653 },
   misc = \{ 22465653 },
   address = \{ Unite de neuro-anesthesie-reanimation, groupe hospitalier Pitie-Salpetriere, 47-83, boulevard de l'Hopital, 75651 Paris cedex 13, France. },
   edition = \{ 1769-6623 (Electronic), 0750-7658 (Linking) },
   booktitle = \{ Ann Fr Anesth Reanim }
}

@Article{Racine2012a,
   author = \{ Racine, E. and Wallace, T. and Wade, L. and Bell, E. and Chouinard, I. },
   title = \{ Proven or unproven? Panel report on ethics in the translation of neuroscience },
   journal = \{ Can J Neurol Sci },
   year = \{ 2012 },
   volume = \{ 39 },
   number = \{ 2 },
   pages = \{ 247-50 },
   month = \{ 3 },
   url = \{ http://www.ncbi.nlm.nih.gov/pubmed/22343164 },
   misc = \{ 22343164 },
   address = \{ Neuroethics Research Unit, Universite de Montreal, Montreal, Quebec, Canada. },
   edition = \{ 0317-1671 (Print), 0317-1671 (Linking) },
   booktitle = \{ Can J Neurol Sci }
}

@Article{Scott2012a,
   author = \{ Scott, T. R. },
   title = \{ Neuroscience May Supersede Ethics and Law },
   journal = \{ Sci Eng Ethics },
   year = \{ 2012 },
   month = \{ 3 },
   abstract = \{ Advances in technology now make it possible to monitor the activity of the human brain in action, however crudely. As this emerging science continues to offer correlations between neural activity and mental functions, mind and brain may eventually prove to be one. If so, such a full comprehension of the electrochemical bases of mind may render current concepts of ethics, law, and even free will irrelevant. },
   url = \{ http://www.ncbi.nlm.nih.gov/pubmed/22382922 },
   misc = \{ 22382922 },
   address = \{ San Diego State University, San Diego, California, USA, tom.scott@sdsu.edu. },
   edition = \{ 1471-5546 (Electronic), 1353-3452 (Linking) },
   booktitle = \{ Sci Eng Ethics }
}

@Article{Stephen2012a,
   author = \{ Stephen, J. H. and Halpern, C. H. and Barrios, C. J. and Balmuri, U. and Pisapia, J. M. and Wolf, J. A. and Kampman, K. M. and Baltuch, G. H. and Caplan, A. L. and Stein, S. C. },
   title = \{ Deep brain stimulation compared with methadone maintenance for the treatment of heroin dependence: a threshold and cost-effectiveness analysis },
   journal = \{ Addiction },
   year = \{ 2012 },
   volume = \{ 107 },
   number = \{ 3 },
   pages = \{ 624-34 },
   month = \{ 3 },
   abstract = \{ AIMS: To determine the success threshold at which a theoretical course of deep brain stimulation (DBS) would provide the same quality of life (QoL) and cost-effectiveness for heroin dependence as methadone maintenance treatment (MMT). DESIGN: We constructed a decision analysis model to calculate QoL after 6 months of MMT and compared it to a theoretical course of DBS. We also performed a cost-effectiveness analysis using societal costs of heroin dependence, MMT and DBS. SETTING: Systematic literature review and meta-analysis. PARTICIPANTS: Patients (n = 1191) from 15 trials administering 6 months of MMT and patients (n = 2937) from 45 trials of DBS for movement disorders. MEASUREMENTS: Data on QoL before and after MMT, retention in MMT at 6 months, as well as complications of DBS and their impact on QoL in movement disorders. FINDINGS: We found a QoL of 0.633 (perfect health = 1) in heroin addicts initiating MMT. Sixty-six per cent of patients completed MMT, but only 47% of them had opiate-free urine samples, resulting in an average QoL of 0.7148 (0.3574 quality-adjusted life years (QALYs) over 6 months). A trial of DBS is less expensive ($81,000) than untreated (or relapsed) heroin dependence ($100,000), but more expensive than MMT ($58,000). A theoretical course of DBS would need a success rate of 36.5% to match MMT, but a success rate of 49% to be cost-effective. CONCLUSIONS: The success rate, defined as the percentage of patients remaining heroin-free after 6 months of treatment, at which deep brain stimulation would be similarly cost-effective in treating opiate addiction to methadone maintenance treatment, is estimated at 49%. },
   keywords = \{ Clinical Trials as Topic, Cost-Benefit Analysis, Decision Support Techniques, Deep Brain Stimulation/economics/ methods, Heroin Dependence/economics/ rehabilitation, Humans, Methadone/economics/ therapeutic use, Narcotics/economics/ therapeutic use, Quality of Life, Quality-Adjusted Life Years },
   misc = \{ 21919988 },
   address = \{ Department of Neurosurgery, Centers for Functional and Restorative Neurosurgery, Hospital of the University of Pennsylvania, Philadelphia, PA 19104, USA. },
   edition = \{ 1360-0443 (Electronic), 0965-2140 (Linking) },
   booktitle = \{ Addiction }
}

@Article{van2012a,
   author = \{ van Marle, K. and Slabbert, M. N. },
   title = \{ The absent mind in legal science },
   journal = \{ Tydskrif Vir Geesteswetenskappe },
   year = \{ 2012 },
   volume = \{ 52 },
   number = \{ 1 },
   pages = \{ 68-84 },
   month = \{ 3 },
   abstract = \{ The absent mind in legal science
The law's reflection of the human mind is an uneasy and conflicting one. By tracing the influence of dualism and positivism on constructions relating to the mind in certain areas of the law such as criminal law and private law, the article illustrates how, over time, these influences have contributed to a reductionist and impoverished conception of the human mind, culminating in a total absence of the mind in legal thinking generally. The fiction of the individual as an autonomous and rational agent that has dominated legal thinking since the time of the Enlightenment is in conflict with recent cognitive research that emphasises the notion of an embodied mind. However, as the article reveals, this approach, supported by lawyers and cognitive neuroscientists of the Project on the Law and the Mind Sciences of Harvard University, is in fact yet another reductionist and dualist one which perceives the brain and the mind as one. The article next turns to a discussion of selected postapartheid legal approaches that point to other ways of thinking and doing law By relying on approaches that favour "slowness" in respect of legal thinking and interpretation - which perceive the Constitution as memorial instead of monument and which refuse the dominating nature of law - space for the absent and negated mind may open up. Following Adriana Cavarero's reading of Penelope, the slow rhythm of weaving and unweaving may bring the complex relationship between the law and the ideal, and the law and the mind, to the fore. The type of law and legal approach that may result from this "slowness" and "refusal", as one of the authors argues, is a law of reflection; a law that refuses thoughtless (instrumental) accounts. In the final instance, the article suggests that the mind's place in the law is not the context of the abstract or ideal, or the material and empirical, but an in-between, liminal space. },
   keywords = \{ mind, state of mind, dualism, positivism, free will, neuroscience, postmodernism, ethics of discomfort, ethical feminism, transformative constitutionalism, slowness, monument, memorial, refusal, judgement, law },
   url = \{ <Go to ISI>://000301689400006 },
   misc = \{ ISI:000301689400006 },
   address = \{ van Marle, K
Univ Pretoria, Dept Regsleer, ZA-0002 Pretoria, South Africa
Univ Pretoria, Dept Regsleer, ZA-0002 Pretoria, South Africa
Univ Pretoria, Dept Regsleer, ZA-0002 Pretoria, South Africa
Univ Pretoria, Dept Legal Philosophy Legal Hist & Compa },
   edition = \{ 0041-4751 },
   booktitle = \{ Tydskrif Vir Geesteswetenskappe }
}

@Article{Wulf2012a,
   author = \{ Wulf, M. A. and Joksimovic, L. and Tress, W. },
   title = \{ The struggle for meaning and acknowledgement-A psychodynamic view of the phenomenon of neuroenhancement (NE) },
   journal = \{ Ethik in Der Medizin },
   year = \{ 2012 },
   volume = \{ 24 },
   number = \{ 1 },
   pages = \{ 29-42 },
   month = \{ 3 },
   abstract = \{ Definition of the problem Research in medical ethics focusing on neuroenhancement (NE) often turns to the question, to what extent individuals or the community could be harmed through NE. Problems with fairness, a feared change in the idea of man, or the danger of an unwanted but subtle change in society are discussed. Concerning individual risks, this usually remains a matter of a subjective cost-benefit analysis, because of the supposed gain of self-determination and personal responsibility. In the NE debate, there are few papers that highlight the motives for using NE from a psychodynamic view. The primary goal of this paper is to study and analyze potential motives. Its aim is to contribute a new perspective on self-determination in the context of NE. Arguments Psychological arguments that complicate a forward-looking, subjective evaluation of the pros and cons for psychodynamic reasons are discussed. We want to sensitize for psychological risks and consequences of NE. It is argued in what way the use of NE technologies could strongly influence a personality and, therefore, could impair the experience of self-efficacy. Conclusion This questions a central assumption of the liberal position-that individuals can decide freely and self-reflecting whether to use NE or not. },
   keywords = \{ neuroenhancement, cognitive enhancement, brain-doping, psychodynamic, self-efficacy, cosmetic neurology, drugs, enhancement, behavior, workers, demand, sample, brain },
   url = \{ <Go to ISI>://000300848600004 },
   misc = \{ ISI:000300848600004 },
   address = \{ Wulf, MA
Univ Dusseldorf, Inst Psychosomat Med & Psychotherapie, Berg Landstr 2, D-40629 Dusseldorf, Germany
Univ Dusseldorf, Inst Psychosomat Med & Psychotherapie, Berg Landstr 2, D-40629 Dusseldorf, Germany
Univ Dusseldorf, Inst Psychosomat Med & Psy },
   edition = \{ 0935-7335 },
   booktitle = \{ Ethik in Der Medizin }
}

@Article{Yamada2012a,
   author = \{ Yamada, M. and Camerer, C. F. and Fujie, S. and Kato, M. and Matsuda, T. and Takano, H. and Ito, H. and Suhara, T. and Takahashi, H. },
   title = \{ Neural circuits in the brain that are activated when mitigating criminal sentences },
   journal = \{ Nature Communications },
   year = \{ 2012 },
   volume = \{ 3 },
   month = \{ 3 },
   abstract = \{ In sentencing guilty defendants, jurors and judges weigh 'mitigating circumstances', which create sympathy for a defendant. Here we use functional magnetic resonance imaging to measure neural activity in ordinary citizens who are potential jurors, as they decide on mitigation of punishment for murder. We found that sympathy activated regions associated with mentalising and moral conflict (dorsomedial prefrontal cortex, precuneus and temporo-parietal junction). Sentencing also activated precuneus and anterior cingulate cortex, suggesting that mitigation is based on negative affective responses to murder, sympathy for mitigating circumstances and cognitive control to choose numerical punishments. Individual differences on the inclination to mitigate, the sentence reduction per unit of judged sympathy, correlated with activity in the right middle insula, an area known to represent interoception of visceral states. These results could help the legal system understand how potential jurors actually decide, and contribute to growing knowledge about whether emotion and cognition are integrated sensibly in difficult judgments. },
   keywords = \{ social cognition, cingulate cortex, moral judgment/, empathy, pain, fmri, perspective, forgiveness, compassion, psychology },
   url = \{ <Go to ISI>://000302630100048 },
   misc = \{ ISI:000302630100048 },
   address = \{ Yamada, M
Natl Inst Radiol Sci, Dept Mol Neuroimaging, Mol Imaging Ctr, Inage Ku, 4-9-1 Anagawa, Chiba 2638555, Japan
Natl Inst Radiol Sci, Dept Mol Neuroimaging, Mol Imaging Ctr, Inage Ku, 4-9-1 Anagawa, Chiba 2638555, Japan
Natl Inst Radiol Sci, Dept },
   edition = \{ 2041-1723 },
   booktitle = \{ Nature Communications }
}

@Article{Zarzeczny2012a,
   author = \{ Zarzeczny, A. and Caulfield, T. },
   title = \{ Legal liability and research ethics boards: the case of neuroimaging and incidental findings },
   journal = \{ Int J Law Psychiatry },
   year = \{ 2012 },
   volume = \{ 35 },
   number = \{ 2 },
   pages = \{ 137-45 },
   month = \{ 3 },
   abstract = \{ Neuroimaging research covers a wide range of intriguing issues from revealing brain structures to investigating what happens in our brain when we lie. The field appears to be thriving, but skepticism and alertness to the various ethical, scientific, policy and philosophical challenges associated with it also appear to be on the rise. One particularly complex issue concerns what to do with incidental findings that emerge during the course of neuroimaging research. Research ethics boards (REBs) play a central role in research oversight. In this paper, we will consider some of the potential issues associated with REB liability in negligence in the context of incidental findings in neuroimaging research. },
   url = \{ http://www.ncbi.nlm.nih.gov/pubmed/22304986 },
   misc = \{ 22304986 },
   address = \{ Health Law and Science Policy Group (HeaLS), University of Alberta, Edmonton, AB, Canada T6G 2H5. },
   edition = \{ 1873-6386 (Electronic), 0160-2527 (Linking) },
   booktitle = \{ Int J Law Psychiatry }
}

@Article{Zeanah2012a,
   author = \{ Zeanah, C. H. and Fox, N. A. and Nelson, C. A. },
   title = \{ The Bucharest Early Intervention Project Case Study in the Ethics of Mental Health Research },
   journal = \{ Journal of Nervous and Mental Disease },
   year = \{ 2012 },
   volume = \{ 200 },
   number = \{ 3 },
   pages = \{ 243-247 },
   month = \{ 3 },
   abstract = \{ The Bucharest Early Intervention Project is the first ever randomized controlled trial of foster care as an alternative to institutional care for young abandoned children. This article examines ethical issues in the conceptualization and implementation of the study, which involved American investigators conducting research in another country, as well as vulnerable participants. We organize the discussion of ethical questions about the study around several key issues. These include the nature and location of the vulnerable study population, the social value of conducting the study, the risks and benefits to participants of participating in the study, and posttrial obligations of the investigators. In discussing how these questions were addressed as the study was designed and after it was initiated, we describe our attempts to wed sound scientific practices with meaningful ethical protections for participants. },
   keywords = \{ randomized clinical trial, institutional rearing, orphaned and vulnerable children, international research collaboration, children, brain, care },
   url = \{ <Go to ISI>://000300901600011 },
   misc = \{ ISI:000300901600011 },
   address = \{ Zeanah, CH
1440 Canal St,TB 52, New Orleans, LA 70112 USA
1440 Canal St,TB 52, New Orleans, LA 70112 USA
Tulane Univ, Sch Med, Inst Infant & Early Childhood Mental Hlth, New Orleans, LA 70112 USA
Univ Maryland, Coll Human Dev, College Pk, MD 20742 USA },
   edition = \{ 0022-3018 },
   booktitle = \{ Journal of Nervous and Mental Disease }
}

@Article{Burman2012a,
   author = \{ Burman, J. T. },
   title = \{ HISTORY FROM WITHIN? Contextualizing the New Neurohistory and Seeking Its Methods },
   journal = \{ History of Psychology },
   year = \{ 2012 },
   volume = \{ 15 },
   number = \{ 1 },
   pages = \{ 84-99 },
   month = \{ 2 },
   abstract = \{ "Histories from below" sought to give voice to those ordinary folk whose social position had failed to afford them great power, wealth, or responsibility: the neglected undocumented. Now, Lynn Hunt (2009) calls for a revolution that would task historians with giving voice to feelings-what I will call a "history from within." This is what led her to endorse Daniel Lord Smail's (2008) suggestion that historians appeal to neuroscience and thereby construct a "new neurohistory." The purpose would be to introduce a common factor to all human stories: a tool to think with when describing what it was like (cf. Nagel, 1974). If successful, this would be quite powerful: in Hunt's view, such a project could lead to a universalization of human rights. But the program is not without challenges, one of which is to provide an acceptable explanation for the type of looping causation that applies to bio-cultural kinds. Small's solution involves an appeal to evolutionary theory, but how this solves the problem of causation is not clear. Here, therefore, an attempt is made to clarify his solution. Smail and Hunt's views on the role of evidence in history are also made plain. The paper then concludes by importing related ideas from the recent history of philosophy. If one is going to have a brain-based view of felt-history, then the neurohistorian's task is to situate historical individuals in contexts of shared experience-to not just read evidence through lenses of intellectual "thought collectives" (generalized from paradeigma), but also through "experiential" or "moral categories" (aisthanomai). },
   keywords = \{ causality, evidence, evolutionary epistemology, mind-brain, philosophy of history, psychology, language, science, brain, adaptation, experience, revolution, exaptation, evolution, piaget },
   url = \{ <Go to ISI>://000299977100006 },
   misc = \{ ISI:000299977100006 },
   address = \{ Burman, JT
York Univ, Dept Psychol, 4700 Keele St, Toronto, ON M3J 1P3, Canada
York Univ, Dept Psychol, 4700 Keele St, Toronto, ON M3J 1P3, Canada
York Univ, Dept Psychol, Toronto, ON M3J 1P3, Canada },
   edition = \{ 1093-4510 },
   booktitle = \{ History of Psychology }
}

@Article{Cohen2012a,
   author = \{ Cohen Kadosh, R. and Levy, N. and O'Shea, J. and Shea, N. and Savulescu, J. },
   title = \{ The neuroethics of non-invasive brain stimulation },
   journal = \{ Curr Biol },
   year = \{ 2012 },
   volume = \{ 22 },
   number = \{ 4 },
   pages = \{ R108-11 },
   month = \{ 2 },
   abstract = \{ Transcranial direct current stimulation (TDCS) is a brain stimulation tool that is portable, painless, inexpensive, apparently safe, and with potential long-term efficacy. Recent results obtained from TDCS experiments offer exciting possibilities for the enhancement and treatment of normal or impaired abilities, respectively. We discuss new neuroethical problems that have emerged from the usage of TDCS, and also focus on one of the most likely future applications of TDCS: enhancing learning and cognition in children with typical and atypical development. },
   url = \{ http://www.ncbi.nlm.nih.gov/pubmed/22361141 },
   misc = \{ 22361141 },
   address = \{ Department of Experimental Psychology, University of Oxford, Oxford, UK. },
   edition = \{ 1879-0445 (Electronic), 0960-9822 (Linking) },
   booktitle = \{ Curr Biol }
}

@Article{Cushman2012a,
   author = \{ Cushman, F. and Gray, K. and Gaffey, A. and Mendes, W. B. },
   title = \{ Simulating murder: the aversion to harmful action },
   journal = \{ Emotion },
   year = \{ 2012 },
   volume = \{ 12 },
   number = \{ 1 },
   pages = \{ 2-7 },
   month = \{ 2 },
   abstract = \{ Diverse lines of evidence point to a basic human aversion to physically harming others. First, we demonstrate that unwillingness to endorse harm in a moral dilemma is predicted by individual differences in aversive reactivity, as indexed by peripheral vasoconstriction. Next, we tested the specific factors that elicit the aversive response to harm. Participants performed actions such as discharging a fake gun into the face of the experimenter, fully informed that the actions were pretend and harmless. These simulated harmful actions increased peripheral vasoconstriction significantly more than did witnessing pretend harmful actions or to performing metabolically matched nonharmful actions. This suggests that the aversion to harmful actions extends beyond empathic concern for victim harm. Together, these studies demonstrate a link between the body and moral decision-making processes. },
   keywords = \{ Adolescent, Adult, Aggression/ethics/*physiology, Blood Pressure/physiology, Cardiography, Impedance, Decision Making/ethics/physiology, Electrocardiography, Emotions/ethics/*physiology, Empathy/*physiology, Female, Homicide/ethics/psychology, Humans, Individuality, Male, *Morals, Neuropsychological Tests, Questionnaires, Stress, Psychological/physiopathology/psychology, Vascular Resistance/ethics/physiology, Young Adult },
   url = \{ http://www.ncbi.nlm.nih.gov/pubmed/21910540 },
   misc = \{ 21910540 },
   address = \{ Department of Psychology, Harvard University, USA. fiery_cushman@brown.edu },
   edition = \{ 1931-1516 (Electronic), 1528-3542 (Linking) },
   booktitle = \{ Emotion }
}

@Article{Fumagalli2012a,
   author = \{ Fumagalli, M. and Priori, A. },
   title = \{ Functional and clinical neuroanatomy of morality },
   journal = \{ Brain },
   year = \{ 2012 },
   month = \{ 2 },
   abstract = \{ Morality is among the most sophisticated features of human judgement, behaviour and, ultimately, mind. An individual who behaves immorally may violate ethical rules and civil rights, and may threaten others' individual liberty, sometimes becoming violent and aggressive. In recent years, neuroscience has shown a growing interest in human morality, and has advanced our understanding of the cognitive and emotional processes involved in moral decisions, their anatomical substrates and the neurology of abnormal moral behaviour. In this article, we review research findings that have provided a key insight into the functional and clinical neuroanatomy of the brain areas involved in normal and abnormal moral behaviour. The 'moral brain' consists of a large functional network including both cortical and subcortical anatomical structures. Because morality is a complex process, some of these brain structures share their neural circuits with those controlling other behavioural processes, such as emotions and theory of mind. Among the anatomical structures implicated in morality are the frontal, temporal and cingulate cortices. The prefrontal cortex regulates activity in subcortical emotional centres, planning and supervising moral decisions, and when its functionality is altered may lead to impulsive aggression. The temporal lobe is involved in theory of mind and its dysfunction is often implicated in violent psychopathy. The cingulate cortex mediates the conflict between the emotional and the rational components of moral reasoning. Other important structures contributing to moral behaviour include the subcortical nuclei such as the amygdala, hippocampus and basal ganglia. Brain areas participating in moral processing can be influenced also by genetic, endocrine and environmental factors. Hormones can modulate moral behaviour through their effects on the brain. Finally, genetic polymorphisms can predispose to aggressivity and violence, arguing for a genetic-based predisposition to morality. Because abnormal moral behaviour can arise from both functional and structural brain abnormalities that should be diagnosed and treated, the neurology of moral behaviour has potential implications for clinical practice and raises ethical concerns. Last, since research has developed several neuromodulation techniques to improve brain dysfunction (deep brain stimulation, transcranial magnetic stimulation and transcranial direct current stimulation), knowing more about the 'moral brain' might help to develop novel therapeutic strategies for neurologically based abnormal moral behaviour. },
   url = \{ http://www.ncbi.nlm.nih.gov/pubmed/22334584 },
   misc = \{ 22334584 },
   address = \{ Dipartimento di Scienze Neurologiche, Universita degli Studi di Milano, Fondazione IRCCS Ca' Granda, Ospedale Maggiore Policlinico, 20122 Milano, Italy. },
   edition = \{ 1460-2156 (Electronic), 0006-8950 (Linking) },
   booktitle = \{ Brain }
}

@Article{Granieri2012a,
   author = \{ Granieri, E. and Fazio, P. },
   title = \{ The Lombrosian prejudice in medicine. The case of Epilepsy. Epileptic psychosis. Epilepsy and aggressiveness },
   journal = \{ Neurological Sciences },
   year = \{ 2012 },
   volume = \{ 33 },
   number = \{ 1 },
   pages = \{ 173-192 },
   month = \{ 2 },
   abstract = \{ In the nineteenth century, epilepsy became subject of experimental research. Lombroso established a relationship between epilepsy and criminality believing in the existence of epileptoid traits and atavism. He tried to demonstrate the common origin of epilepsy, criminality, and genius; factors deteriorating the CNS would act upon centers, which control behavior and ethics. This impairment would cause a lack of control on the lower nervous centers, reducing restraints of instincts and criminal behavior. He described developmental frontal cortex lesions in epileptic patients (today Taylor's dysplasia) and these observations supported the erroneous conviction of a relationship between criminality and epilepsy. Neurological, behavioral, and criminological sciences analyzed Lombroso's doctrine, whereas it was controversial that epileptic patients should be prone to violent actions and aggressive behavior. Today, there is an international panel of experts on epilepsy, which suggests five relevant criteria to determine if a crime committed with aggressiveness could result from epileptic seizures. },
   keywords = \{ cesare lombroso, epilepsy, criminality, psychosis, genius, aggressiveness, temporal-lobe epilepsy, violence, dysplasia, seizures, behavior, brain },
   url = \{ <Go to ISI>://000300315000031 },
   misc = \{ ISI:000300315000031 },
   address = \{ Granieri, E
Univ Ferrara, Dept Med Surg Sci Commun & Behav, Neurol Sect, Corso Giovecca 203, I-44100 Ferrara, Italy
Univ Ferrara, Dept Med Surg Sci Commun & Behav, Neurol Sect, Corso Giovecca 203, I-44100 Ferrara, Italy
Univ Ferrara, Dept Med Surg Sci  },
   edition = \{ 1590-1874 },
   booktitle = \{ Neurological Sciences }
}

@Article{Greely2012a,
   author = \{ Greely, H. T. },
   title = \{ Direct brain interventions to "treat" disfavored human behaviors: ethical and social issues },
   journal = \{ Clin Pharmacol Ther },
   year = \{ 2012 },
   volume = \{ 91 },
   number = \{ 2 },
   pages = \{ 163-5 },
   month = \{ 2 },
   abstract = \{ As neuroscience learns more about the causes of human behaviors, it will give us new ways to change those behaviors. When behaviors are caused by "brain diseases," effective actions that intervene directly in the brain will be readily accepted, but what about direct brain interventions that treat brain-based causes of socially disfavored behaviors that are not generally viewed as diseases? },
   keywords = \{ *Brain/drug effects/physiology/surgery, Decision Making/ethics, Electric Stimulation Therapy/adverse effects/ethics, Humans, Neurosciences/*ethics/legislation & jurisprudence, Psychosurgery/adverse effects/ethics, Psychotropic Drugs/adverse effects },
   url = \{ http://www.ncbi.nlm.nih.gov/pubmed/22261682 },
   misc = \{ 22261682 },
   address = \{ Law School, Stanford University, Stanford, California, USA. hgreely@stanford.edu },
   edition = \{ 1532-6535 (Electronic), 0009-9236 (Linking) },
   booktitle = \{ Clin Pharmacol Ther }
}

@Article{Kadosh2012a,
   author = \{ Kadosh, R. C. and Levy, N. and O'Shea, J. and Shea, N. and Savulescu, J. },
   title = \{ The neuroethics of non-invasive brain stimulation },
   journal = \{ Current Biology },
   year = \{ 2012 },
   volume = \{ 22 },
   number = \{ 4 },
   pages = \{ R108-R111 },
   month = \{ 2 },
   abstract = \{ Transcranial direct current stimulation (TDCS) is a brain stimulation tool that is portable, painless, inexpensive, apparently safe, and with potential long-term efficacy. Recent results obtained from TDCS experiments offer exciting possibilities for the enhancement and treatment of normal or impaired abilities, respectively. We discuss new neuroethical problems that have emerged from the usage of TDCS, and also focus on one of the most likely future applications of TDCS: enhancing learning and cognition in children with typical and atypical development. },
   keywords = \{ enhancement, healthy },
   url = \{ <Go to ISI>://000300595300003 },
   misc = \{ ISI:000300595300003 },
   address = \{ Kadosh, RC
Univ Oxford, Dept Expt Psychol, S Parks Rd, Oxford OX1 3UD, England
Univ Oxford, Dept Expt Psychol, S Parks Rd, Oxford OX1 3UD, England
Univ Oxford, Dept Expt Psychol, Oxford OX1 3UD, England
Univ Oxford, Oxford Ctr Funct MRI Brain, Oxford  },
   edition = \{ 0960-9822 },
   booktitle = \{ Current Biology }
}

@Article{Pendleton2012a,
   author = \{ Pendleton, C. and Jiang, B. and Geocadin, R. G. and Quinones-Hinojosa, A. },
   title = \{ "Any possible restoration of function could not occur": harvey cushing and the early description of brain death },
   journal = \{ World Neurosurg },
   year = \{ 2012 },
   volume = \{ 77 },
   number = \{ 2 },
   pages = \{ 394-7 },
   month = \{ 2 },
   abstract = \{ OBJECTIVES: To describe a case from 1908 of apparent brain death after operative intervention by Harvey Cushing at the Johns Hopkins Hospital. METHODS: After institutional review board approval, which waived the requirement of informed consent from patients, and through the courtesy of the Alan Mason Chesney Archives, we reviewed the Johns Hopkins Hospital surgical files from 1896 to 1912. RESULTS: We selected a single adult patient operated upon by Cushing, whose respirations ceased in the operating room and who was maintained by the use of artificial respiration via a tracheostomy during a 36-hour period, whereas further surgical interventions were performed in an attempt to improve his condition. The patient's condition remained unimproved; artificial respirations were discontinued and the "cessation of all cardiac activity" was observed. CONCLUSIONS: Brain death is a concept that presents unique challenges to the practicing physician. Although recent advances have allowed for better diagnosis of brain death, the topic remains fraught with controversy. The case described here documents Harvey Cushing's struggles with the ethics of maintaining vital organ function with artificial respiration, despite clear evidence of irreversible ischemic brain damage. This case predates the earliest descriptions of brain death by more than 50 years and illustrates the dilemmas facing clinicians at the turn of the twentieth century. },
   url = \{ http://www.ncbi.nlm.nih.gov/pubmed/22120395 },
   misc = \{ 22120395 },
   address = \{ Department of Neurosurgery, The Johns Hopkins University School of Medicine, Baltimore, Maryland. },
   edition = \{ 1878-8750 (Print) },
   booktitle = \{ World Neurosurg }
}

@Article{Reich2012a,
   author = \{ Reich, W. T. },
   title = \{ From ancient consolation and negative care to modern empathy and the neurosciences },
   journal = \{ Theor Med Bioeth },
   year = \{ 2012 },
   volume = \{ 33 },
   number = \{ 1 },
   pages = \{ 25-32 },
   month = \{ 2 },
   abstract = \{ A historical understanding of the virtue of consolation, as contrasted to empathy, compassion, or sympathy, is developed. Recent findings from neuroscience are presented which support and affirm this understanding. These findings are related to palliative care and its current practice in bioethics. },
   keywords = \{ *Emotions, *Empathy, Humans, *Mirror Neurons/physiology, Morals, Neurosciences },
   url = \{ http://www.ncbi.nlm.nih.gov/pubmed/22278435 },
   misc = \{ 22278435 },
   address = \{ Theology Department, Georgetown University, Washington, DC 20057, USA. wreich01@georgetown.edu },
   edition = \{ 1573-0980 (Electronic), 1386-7415 (Linking) },
   booktitle = \{ Theor Med Bioeth }
}

@Article{Russell2012a,
   author = \{ Russell, A. C. },
   title = \{ Moral Distress in Neuroscience Nursing: An Evolutionary Concept Analysis },
   journal = \{ Journal of Neuroscience Nursing },
   year = \{ 2012 },
   volume = \{ 44 },
   number = \{ 1 },
   pages = \{ 15-24 },
   month = \{ 2 },
   abstract = \{ Moral distress has been explored within a number of nursing contexts, including critical care, neuroscience, and end-of-life decision making. Although the antecedents and consequences of this concept continue to be uncovered, its unique attributes remain ambiguous. This analysis aims to clarify the concept of moral distress, contribute new insights about moral distress to nursing as a whole and to the subspecialty of neuroscience nursing in particular, and enhance advancements in nursing knowledge and practice. Literature published in English between 1987 and 2009 was searched using the Cumulative Index to Nursing and Allied Health Literature and Google Scholar databases. Eleven journal articles were used in the final analysis. Rodgers' evolutionary model of concept analysis was used in this study. Four comprehensive attributes were formulated to describe moral distress in neuroscience nursing: negative feelings, powerlessness, conflicting loyalties, and uncertainty. These attributes are intimately related, holding true meaning only when viewed within the context of one another and with respect to the historical and philosophical underpinnings of nursing praxis. This analysis demonstrates the fluidity, complexity, and multifacetedness of moral distress. Knowledge of the conceptual attributes presented herein will facilitate recognition and validation of personal experiences within the neuroscience nursing community. },
   keywords = \{ nurses perceptions, care },
   url = \{ <Go to ISI>://000298636900004 },
   misc = \{ ISI:000298636900004 },
   address = \{ Russell, AC
Alberta Hlth Serv, Calgary, AB, Canada
Alberta Hlth Serv, Calgary, AB, Canada
Alberta Hlth Serv, Calgary, AB, Canada },
   edition = \{ 0888-0395 },
   booktitle = \{ Journal of Neuroscience Nursing }
}

@Article{Scott2012a,
   author = \{ Scott, N. A. and Murphy, T. H. and Illes, J. },
   title = \{ Incidental Findings in Neuroimaging Research: A Framework for Anticipating the Next Frontier },
   journal = \{ Journal of Empirical Research on Human Research Ethics },
   year = \{ 2012 },
   volume = \{ 7 },
   number = \{ 1 },
   pages = \{ 53-57 },
   month = \{ 2 },
   abstract = \{ WHILE STRATEGIES FOR HANDLING unusual and possibly clinically significant anatomical findings on brain scans of research volunteers have been developed and implemented across neuroimaging laboratories worldwide, few concrete steps have been taken to consider the next frontier: functional anomalies. Drawing on the genetics literature, early work in neuroimaging considered actionability to be a driving force for determining if and when findings should be disclosed to individuals in whom they are detected, as inherent uncertainty raises potential ethical dilemmas of misdiagnosing and mislabelling people as patients. Here we consider the possibility of incidental findings in brain function during the resting state. Our approach does not anchor the resting state as the sine qua non of functional incidental findings, but as a path to thinking about where they may emerge in the future and how our professional communities need to think about thinking about them. We suggest that considering the issues proactively today, within a framework that is maximally flexible and open to modification, is better than responding reactively after the fact and with no framework at all. We argue that there is a duty to consider possible incidental findings despite the ambiguities of data interpretation, while working hard to prevent unnecessary alarm. },
   keywords = \{ functional magnetic resonance imaging, resting state, incidental findings, neuroimaging, neuroethics, brain imaging research, resting human brain, functional connectivity, lifetime prevalence, mri, recommendations, disorders },
   url = \{ <Go to ISI>://000301209000006 },
   misc = \{ ISI:000301209000006 },
   address = \{ Illes, J
Univ British Columbia, Dept Med, Div Neurol, 2211 Wesbrook Mall,Koerner S124, Vancouver, BC V6T 2B5, Canada
Univ British Columbia, Dept Med, Div Neurol, 2211 Wesbrook Mall,Koerner S124, Vancouver, BC V6T 2B5, Canada
Univ British Columbia, Dept },
   edition = \{ 1556-2646 },
   booktitle = \{ Journal of Empirical Research on Human Research Ethics }
}

@Article{Booth2012a,
   author = \{ Booth, T. C. and Waldman, A. D. and Wardlaw, J. M. and Taylor, S. A. and Jackson, A. },
   title = \{ Management of incidental findings during imaging research in "healthy" volunteers: current UK practice },
   journal = \{ British Journal of Radiology },
   year = \{ 2012 },
   volume = \{ 85 },
   number = \{ 1009 },
   pages = \{ 11-21 },
   month = \{ 1 },
   abstract = \{ Objectives: Incidental findings (IF) are becoming increasingly common due to the proliferation of imaging research. IFs can be life-changing for "healthy" volunteers. This study examined variation in IF management in UK research studies of healthy volunteers, including comparison with ethical and legal guidelines, thus providing baseline data and informing future practice.
Methods: Questionnaire of participant background [medical/non-medical; radiologist/non-radiologist; years as principal investigator (PI)], type of research (involving children or not), institutional policy, volunteer information, radiologist involvement in reporting scans and IF disclosure mechanisms. Investigator's current and perceived "ideal" practice was examined. Participants were PIs performing imaging research of healthy volunteers approved by UK ethics committees (2006-2009).
Results: 63/146 (43%) surveys completed. 54/61 (88.5%) had site-specific guidelines. Information commonly provided to volunteers should IF be found: personal data (51/62; 82%), contingency plans (54/62; 87%) and disclosure to general practitioner (GP)/treating physician (47/62; 76%). PIs used different strategies for image review. Commonest: radiologist reports research scans only when researcher suspicious of IF [15/57 (26%) compared with 5/28 (16%) in ideal practice]. Commonest ideal reporting strategy: routine reporting by specialist radiologists [9/28 (29%) compared with 8/57 (14%) in current practice]. 49/56 (87.5%) have a standardised disclosure contingency plan, usually involving GP. PIs most commonly disclosed IFs to volunteers when judged relevant (27/58; 47%), most commonly face to face (22/54; 41%), by volunteer's GP (26/60; 43%). Background of PI influenced consent, reporting and disclosure practice.
Conclusion: There is wide variation in handling IFs in UK imaging research. Much of the current practice contravenes the vague existing legal and ethical guidelines, and is unlikely to be in the best interests of volunteers or researchers. },
   keywords = \{ neuroimaging research, brain, mri, participants, disclosure, ethics },
   url = \{ <Go to ISI>://000298398900008 },
   misc = \{ ISI:000298398900008 },
   address = \{ Waldman, AD
Charing Cross Hosp, Dept Imaging, Fulham Palace Rd, London W6 8RF, England
Charing Cross Hosp, Dept Imaging, Fulham Palace Rd, London W6 8RF, England
Univ London Imperial Coll Sci Technol & Med, Dept Imaging, London, England
Univ Cambridge },
   edition = \{ 0007-1285 },
   booktitle = \{ British Journal of Radiology }
}

@Article{Brierley2012a,
   author = \{ Brierley, J. and Hasan, A. },
   title = \{ Aspects of deceased organ donation in paediatrics },
   journal = \{ Br J Anaesth },
   year = \{ 2012 },
   volume = \{ 108 Suppl 1 },
   pages = \{ i92-5 },
   month = \{ 1 },
   abstract = \{ Organ transplantation offers children in acute or chronic severe organ failure similar opportunities to adults. However, while the number who might benefit is relatively low, significantly fewer cadaveric donors exist for any given child compared with an adult. Incompatible organ size and relatively low donation rates mean that despite living parental donation and innovations to reduce donated organ size, children die before organs become available. The severity of the UK situation is compounded by restrictions on paediatric living donation, uncertainties over the application of brain death criteria, and ethical concerns about the use of donation after circulatory death. The UK Department of Health's Organ Donation Task Force suggested the means by which the adult donor pool might be increased, recommending that outstanding ethical and legal issues be resolved, but made no specific recommendations about children. },
   keywords = \{ Brain Death/diagnosis, Child, Child, Preschool, Ethics, Medical, Great Britain, Humans, Infant, Infant, Newborn, Organ Transplantation/*ethics, Pediatrics/*ethics, Tissue Donors/ethics/supply & distribution, Tissue and Organ Procurement/*ethics/organization & administration },
   url = \{ http://www.ncbi.nlm.nih.gov/pubmed/22194438 },
   misc = \{ 22194438 },
   address = \{ Paediatric and Neonatal intensive Care London, Great Ormond Street Hospital for Children NHS Trust, London WC1N 3JH, UK. brierj@gosh.nhs.uk },
   edition = \{ 1471-6771 (Electronic), 0007-0912 (Linking) },
   booktitle = \{ Br J Anaesth }
}

@Article{Bruns2012a,
   author = \{ Bruns, F. },
   title = \{ [Difficult medical decisions: emotions and ethics in pediatrics] },
   journal = \{ Kinderkrankenschwester },
   year = \{ 2012 },
   volume = \{ 31 },
   number = \{ 1 },
   pages = \{ 15-7 },
   month = \{ 1 },
   keywords = \{ Bone Marrow Transplantation/nursing/psychology, Brain Damage, Chronic/nursing/psychology, Burnout, Professional/nursing/psychology, Child, Decision Making, *Emotions, *Ethics, Nursing, Humans, Immunologic Deficiency Syndromes/nursing/psychology, Information Seeking Behavior, Internet, Male, Nurse-Patient Relations/ethics, Parental Consent/*psychology, Parents/education/psychology, Pediatric Nursing/*ethics, Professional-Family Relations/ethics },
   url = \{ http://www.ncbi.nlm.nih.gov/pubmed/22312758 },
   misc = \{ 22312758 },
   address = \{ Universitat Erlangen-Nurnberg, Institut fur Geschichte und Ethik der Medizin, Erlangen. florian.bruns@ethik.med.uni-erlangen.de },
   edition = \{ 0723-2276 (Print), 0723-2276 (Linking) },
   booktitle = \{ Kinderkrankenschwester }
}

@Article{Bzdok2012a,
   author = \{ Bzdok, D. and Schilbach, L. and Vogeley, K. and Schneider, K. and Laird, A. R. and Langner, R. and Eickhoff, S. B. },
   title = \{ Parsing the neural correlates of moral cognition: ALE meta-analysis on morality, theory of mind, and empathy },
   journal = \{ Brain Struct Funct },
   year = \{ 2012 },
   month = \{ 1 },
   abstract = \{ Morally judicious behavior forms the fabric of human sociality. Here, we sought to investigate neural activity associated with different facets of moral thought. Previous research suggests that the cognitive and emotional sources of moral decisions might be closely related to theory of mind, an abstract-cognitive skill, and empathy, a rapid-emotional skill. That is, moral decisions are thought to crucially refer to other persons' representation of intentions and behavioral outcomes as well as (vicariously experienced) emotional states. We thus hypothesized that moral decisions might be implemented in brain areas engaged in 'theory of mind' and empathy. This assumption was tested by conducting a large-scale activation likelihood estimation (ALE) meta-analysis of neuroimaging studies, which assessed 2,607 peak coordinates from 247 experiments in 1,790 participants. The brain areas that were consistently involved in moral decisions showed more convergence with the ALE analysis targeting theory of mind versus empathy. More specifically, the neurotopographical overlap between morality and empathy disfavors a role of affective sharing during moral decisions. Ultimately, our results provide evidence that the neural network underlying moral decisions is probably domain-global and might be dissociable into cognitive and affective sub-systems. },
   url = \{ http://www.ncbi.nlm.nih.gov/pubmed/22270812 },
   misc = \{ 22270812 },
   address = \{ Department of Psychiatry, Psychotherapy and Psychosomatics, Medical School, RWTH Aachen University, Aachen, Germany. },
   edition = \{ 1863-2661 (Electronic), 1863-2653 (Linking) },
   booktitle = \{ Brain Struct Funct }
}

@Article{Chi2012a,
   author = \{ Chi, S. L. and Stinnett, S. and Eggenberger, E. and Foroozan, R. and Golnik, K. and Lee, M. S. and Bhatti, M. T. },
   title = \{ Clinical characteristics in 53 patients with cat scratch optic neuropathy },
   journal = \{ Ophthalmology },
   year = \{ 2012 },
   volume = \{ 119 },
   number = \{ 1 },
   pages = \{ 183-7 },
   month = \{ 1 },
   abstract = \{ OBJECTIVE: To describe the clinical manifestations and to identify risk factors associated with visual outcome in a large cohort of patients with cat scratch optic neuropathy (CSON). DESIGN: Multicenter, retrospective chart review. PARTICIPANTS: Fifty-three patients (62 eyes) with serologically positive CSON from 5 academic neuro-ophthalmology services evaluated over an 11-year period. METHODS: Institutional review board/ethics committee approval was obtained. Data from medical record charts were collected to detail the clinical manifestations and to analyze visual outcome metrics. Generalized estimating equations and logistic regression analysis were used in the statistical analysis. Six patients (9 eyes) were excluded from visual outcome statistical analysis because of a lack of follow-up. MAIN OUTCOME MEASURES: Demographic information, symptoms at presentation, clinical characteristics, length of follow-up, treatment used, and visual acuity (at presentation and final follow-up). RESULTS: Mean patient age was 27.8 years (range, 8-65 years). Mean follow-up time was 170.8 days (range, 1-1482 days). Simultaneous bilateral involvement occurred in 9 (17%) of 53 patients. Visual acuity on presentation ranged from 20/20 to counting fingers (mean, 20/160). Sixty-eight percent of eyes retained a visual acuity of 20/40 or better at final follow-up (defined as favorable visual outcome). Sixty-seven percent of patients endorsed a history of cat or kitten scratch. Neuroretinitis (macular star) developed in 28 eyes (45%). Only 5 patients had significant visual complications (branch retinal artery occlusion, macular hole, and corneal decompensation). Neither patient age nor any other factor except good initial visual acuity and absence of systemic symptoms was associated with a favorable visual outcome. There was no association between visual acuity at final follow-up and systemic antibiotic or steroid use. CONCLUSIONS: Patients with CSON have a good overall visual prognosis. Good visual acuity at presentation was associated with a favorable visual outcome. The absence of a macular star does not exclude the possibility of CSON. FINANCIAL DISCLOSURE(S): The author(s) have no proprietary or commercial interest in any materials discussed in this article. },
   keywords = \{ Adolescent, Adult, Aged, Anti-Bacterial Agents/therapeutic use, Antibodies, Bacterial/blood, Bartonella henselae/immunology/isolation & purification, Cat-Scratch Disease/*diagnosis/drug therapy/microbiology, Child, Eye Infections, Bacterial/*diagnosis/drug therapy/microbiology, Female, Fluorescent Antibody Technique, Indirect, Glucocorticoids/therapeutic use, Humans, Male, Middle Aged, Optic Nerve Diseases/*diagnosis/drug therapy/microbiology, Prognosis, Retinitis/diagnosis/drug therapy/microbiology, Retrospective Studies, Risk Factors, Vision Disorders/diagnosis/drug therapy/microbiology, Visual Acuity/physiology },
   url = \{ http://www.ncbi.nlm.nih.gov/pubmed/21959368 },
   misc = \{ 21959368 },
   address = \{ Department of Ophthalmology, Duke Eye Center and Duke University Medical Center, Durham, North Carolina 27710-3802, USA. },
   edition = \{ 1549-4713 (Electronic), 0161-6420 (Linking) },
   booktitle = \{ Ophthalmology }
}

@Article{Decety2012a,
   author = \{ Decety, J. and Michalska, K. J. and Kinzler, K. D. },
   title = \{ The Contribution of Emotion and Cognition to Moral Sensitivity: A Neurodevelopmental Study },
   journal = \{ Cerebral Cortex },
   year = \{ 2012 },
   volume = \{ 22 },
   number = \{ 1 },
   pages = \{ 209-220 },
   month = \{ 1 },
   abstract = \{ Whether emotion is a source of moral judgments remains controversial. This study combined neurophysiological measures, including functional magnetic resonance imaging, eye-tracking, and pupillary response with behavioral measures assessing affective and moral judgments across age. One hundred and twenty-six participants aged between 4 and 37 years viewed scenarios depicting intentional versus accidental actions that caused harm/damage to people and objects. Morally, salient scenarios evoked stronger empathic sadness in young participants and were associated with enhanced activity in the amygdala, insula, and temporal poles. While intentional harm was evaluated as equally wrong across all participants, ratings of deserved punishments and malevolent intent gradually became more differentiated with age. Furthermore, age-related increase in activity was detected in the ventromedial prefrontal cortex in response to intentional harm to people, as well as increased functional connectivity between this region and the amygdala. Our study provides evidence that moral reasoning involves a complex integration between affective and cognitive processes that gradually changes with age and can be viewed in dynamic transaction across the course of ontogenesis. The findings support the view that negative emotion alerts the individual to the moral salience of a situation by bringing discomfort and thus can serve as an antecedent to moral judgment. },
   keywords = \{ amygdala, empathy, insula, moral cognition, neurodevelopment, punishment, ventromedial prefrontal cortex, prefrontal cortex, perspective-taking, neural basis, social-interaction, human brain, empathy, judgment, pain, infants, others },
   url = \{ <Go to ISI>://000298190500019 },
   misc = \{ ISI:000298190500019 },
   address = \{ Decety, J
Univ Chicago, Dept Psychol, 5848 S Univ Ave, Chicago, IL 60637 USA
Univ Chicago, Dept Psychol, 5848 S Univ Ave, Chicago, IL 60637 USA
Univ Chicago, Dept Psychol, Chicago, IL 60637 USA
Univ Chicago, Ctr Cognit & Social Neurosci, Chicago, IL 6 },
   edition = \{ 1047-3211 },
   booktitle = \{ Cerebral Cortex }
}

@Article{Farah2012a,
   author = \{ Farah, M. J. },
   title = \{ Neuroethics: the ethical, legal, and societal impact of neuroscience },
   journal = \{ Annu Rev Psychol },
   year = \{ 2012 },
   volume = \{ 63 },
   pages = \{ 571-91 },
   month = \{ 1 },
   abstract = \{ Advances in cognitive, affective, and social neuroscience raise a host of new questions concerning the ways in which neuroscience can and should be used. These advances also challenge our intuitions about the nature of humans as moral and spiritual beings. Neuroethics is the new field that grapples with these issues. The present article surveys a number of applications of neuroscience to such diverse arenas as marketing, criminal justice, the military, and worker productivity. The ethical, legal, and societal effects of these applications are discussed. Less practical, but perhaps ultimately more consequential, is the impact of neuroscience on our worldview and our understanding of the human person. },
   keywords = \{ *Brain, Brain Mapping/*ethics, Humans, Morals, Neurosciences/*ethics/legislation & jurisprudence, Personal Autonomy },
   url = \{ http://www.ncbi.nlm.nih.gov/pubmed/19575613 },
   misc = \{ 19575613 },
   address = \{ Center for Neuroscience & Society, University of Pennsylvania, Philadelphia, 19104, USA. mfarah@psych.upenn.edu },
   edition = \{ 1545-2085 (Electronic), 0066-4308 (Linking) },
   booktitle = \{ Annu Rev Psychol }
}

@Article{Gardiner2012a,
   author = \{ Gardiner, D. and Shemie, S. and Manara, A. and Opdam, H. },
   title = \{ International perspective on the diagnosis of death },
   journal = \{ Br J Anaesth },
   year = \{ 2012 },
   volume = \{ 108 Suppl 1 },
   pages = \{ i14-28 },
   month = \{ 1 },
   abstract = \{ There is growing medical consensus in a unifying concept of human death. All human death involves the irreversible loss of the capacity for consciousness, combined with the irreversible loss of the capacity to breathe. Death then is a result of the irreversible loss of these functions in the brain. This paper outlines three sets of criteria to diagnose human death. Each set of criteria clearly establishes the irreversible loss of the capacity for consciousness, combined with the irreversible loss of the capacity to breathe. The most appropriate set of criteria to use is determined by the circumstances in which the medical practitioner is called upon to diagnose death. The three criteria sets are somatic (features visible on external inspection of the corpse), circulatory (after cardiorespiratory arrest), and neurological (in patients in coma on mechanical ventilation); and represent a diagnostic standard in which the medical profession and the public can have complete confidence. This review unites authors from Australia, Canada, and the UK and examines the medical criteria that we should use in 2012 to diagnose human death. },
   keywords = \{ Brain Death/diagnosis, *Consciousness, *Death, Ethics, Medical, Heart Arrest/*diagnosis, Humans, International Cooperation, Terminology as Topic },
   url = \{ http://www.ncbi.nlm.nih.gov/pubmed/22194427 },
   misc = \{ 22194427 },
   address = \{ Adult Intensive Care, Nottingham University Hospitals NHS Trust, Derby Road, Nottingham NG7 2UH, UK. dalegardiner@doctors.net.uk },
   edition = \{ 1471-6771 (Electronic), 0007-0912 (Linking) },
   booktitle = \{ Br J Anaesth }
}

@Article{Harenski2012a,
   author = \{ Harenski, C. L. and Harenski, K. A. and Shane, M. S. and Kiehl, K. A. },
   title = \{ Neural development of mentalizing in moral judgment from adolescence to adulthood },
   journal = \{ Dev Cogn Neurosci },
   year = \{ 2012 },
   volume = \{ 2 },
   number = \{ 1 },
   pages = \{ 162-173 },
   month = \{ 1 },
   abstract = \{ The neural mechanisms underlying moral judgment have been extensively studied in healthy adults. How these mechanisms evolve from adolescence to adulthood has received less attention. Brain regions that have been consistently implicated in moral judgment in adults, including the superior temporal cortex and prefrontal cortex, undergo extensive developmental changes from adolescence to adulthood. Thus, their role in moral judgment may also change over time. In the present study, 51 healthy male participants age 13-53 were scanned with functional magnetic resonance imaging (fMRI) while they viewed pictures that did or did not depict situations considered by most individuals to represent moral violations, and rated their degree of moral violation severity. Consistent with predictions, a regression analysis revealed a positive correlation between age and hemodynamic activity in the temporo-parietal junction when participants made decisions regarding moral severity. This region is known to contribute to mentalizing processes during moral judgment in adults and suggests that adolescents use these types of inferences less during moral judgment than do adults. A positive correlation with age was also present in the posterior cingulate. Overall, the results suggest that the brain regions utilized in moral judgment change over development. },
   url = \{ http://www.ncbi.nlm.nih.gov/pubmed/22267967 },
   misc = \{ 22267967 },
   address = \{ The Mind Research Network, Albuquerque, NM. },
   edition = \{ 1878-9307 (Electronic), 1878-9293 (Linking) },
   booktitle = \{ Dev Cogn Neurosci }
}

@Article{Helmchen2012a,
   author = \{ Helmchen, H. },
   title = \{ Ethics of clinical research with mentally ill persons },
   journal = \{ Eur Arch Psychiatry Clin Neurosci },
   year = \{ 2012 },
   month = \{ 1 },
   abstract = \{ This article describes ethical, legal and professional components of the two core requirements of clinical research: informed consent and risk-benefit relationships. It deals particularly with the ethically relevant reasons, criteria, procedures and validity of (1) the informed consent process, (2) the relationship between benefits and risks, and as a requirement of its assessment: (3) standards and (quasi quantitative) criteria of benefits and risks and/or burdens of a research intervention. These requirements will be discussed with specific reference to research interventions in mentally ill patients, and particularly in those who are incompetent to consent. (4) The analysis concludes by demanding a strong adherence to the ethical rules of clinical research in order to protect participants and preserve the trust of both the patients and the public and (5) yields in a set of recommendations. },
   url = \{ http://www.ncbi.nlm.nih.gov/pubmed/22212724 },
   misc = \{ 22212724 },
   address = \{ Department of Psychiatry and Psychotherapy, Charite-University Medicine Berlin, CBF, Eschenallee 3, 14050, Berlin, Germany, hanfried.helmchen@charite.de. },
   edition = \{ 1433-8491 (Electronic), 0940-1334 (Linking) },
   booktitle = \{ Eur Arch Psychiatry Clin Neurosci }
}

@Article{Hoge2012a,
   author = \{ Hoge, S. K. and Appelbaum, P. S. },
   title = \{ Ethics and neuropsychiatric genetics: a review of major issues },
   journal = \{ Int J Neuropsychopharmacol },
   year = \{ 2012 },
   pages = \{ 1-11 },
   month = \{ 1 },
   abstract = \{ Advances in neuropsychiatric genetics hold great hopes for improved prevention, diagnosis and treatment. However, the power of genetic testing to identify individuals at increased risk for disorders and to convey information about relatives creates a set of complex ethical issues. Public attitudes are inevitably affected by the shadow of eugenics, with its history of distorting scientific findings to serve socio-political ends. Nonetheless, the growing availability of genetic tests means that more patients will seek genetic information and physicians must manage the process of informed consent to allow meaningful decisions. Patients should be helped to understand the often-limited predictive power of current knowledge, potential psychological impact, risks of stigma and discrimination and possible implications for family members. Decisions for predictive testing of children raise additional concerns, including distortions of family dynamics and negative effects on children's self-image; testing is best deferred until adulthood unless preventive interventions exist. Pharmacogenomic testing, part of personalized medicine, may bring collateral susceptibility information for which patients should be prepared. The implications of genetic findings for families raise the question of whether physicians have duties to inform family members of implications for their health. Finally, participation in research in neuropsychiatric genetics evokes a broad range of ethical concerns, including the contentious issue of the extent to which results should be returned to individual subjects. As genetic science becomes more widely applied, the public will become more sophisticated and will be likely to demand a greater role in determining social policy on these issues. },
   url = \{ http://www.ncbi.nlm.nih.gov/pubmed/22272758 },
   misc = \{ 22272758 },
   address = \{ Department of Psychiatry, Columbia University Medical Center, Columbia University, New York, USA. },
   edition = \{ 1469-5111 (Electronic), 1461-1457 (Linking) },
   booktitle = \{ Int J Neuropsychopharmacol }
}

@Article{Kirsch2012a,
   author = \{ Kirsch, B. and Bernstein, M. },
   title = \{ Ethical challenges with awake craniotomy for tumor },
   journal = \{ Can J Neurol Sci },
   year = \{ 2012 },
   volume = \{ 39 },
   number = \{ 1 },
   pages = \{ 78-82 },
   month = \{ 1 },
   abstract = \{ BACKGROUND: Awake brain surgery is useful for the treatment of a number of conditions such as epilepsy and brain tumor, as well as in functional neurosurgery. Several studies have been published regarding clinical results and outcomes of patients who have undergone awake craniotomy but few have dealt with related ethical issues. OBJECTIVE: The authors undertake to explore broadly the ethical issues surrounding awake brain surgery for tumor resection to encourage further consideration and discussion. METHODS: Based on a review of the literature related to awake craniotomy and in part from the personal experience of the senior author, we conducted an assessment of the ethical issues associated with awake brain tumor surgery. RESULTS: The major ethical issues identified relate to: (1) lack of data; (2) utilization; (3) conflict of interest; (4) informed consent; (5) surgical innovation; and (6) surgical training. CONCLUSION: The authors respectfully suggest that the selection of patients for awake craniotomy needs to be monitored according to more consistent, objective standards in order to avoid conflicts of interest and potential harm to patients. },
   keywords = \{ Attitude to Health, Brain Neoplasms/*surgery, Conflict of Interest, Craniotomy/*ethics/*methods, Humans, Patient Education as Topic, Patient Selection, *Wakefulness },
   url = \{ http://www.ncbi.nlm.nih.gov/pubmed/22384500 },
   misc = \{ 22384500 },
   address = \{ Division of Neurosurgery, Toronto Western Hospital, and Joint Centre for Bioethics, University of Toronto, Toronto, Ontario, M5T 2S8, Canada. },
   edition = \{ 0317-1671 (Print), 0317-1671 (Linking) },
   booktitle = \{ Can J Neurol Sci }
}

@Article{Maitre2012a,
   author = \{ Maitre, N. L. and Stark, A. R. },
   title = \{ Neuroprotection for premature infants?: another perspective on caffeine },
   journal = \{ JAMA },
   year = \{ 2012 },
   volume = \{ 307 },
   number = \{ 3 },
   pages = \{ 304-5 },
   month = \{ 1 },
   keywords = \{ Apnea/ drug therapy, Caffeine/ therapeutic use, Central Nervous System Stimulants/ therapeutic use, Cognition Disorders/ prevention & control, Female, Humans, Infant, Premature, Infant, Very Low Birth Weight, Male },
   misc = \{ 22253397 },
   edition = \{ 1538-3598 (Electronic), 0098-7484 (Linking) },
   booktitle = \{ JAMA }
}

@Article{Manara2012a,
   author = \{ Manara, A. R. and Murphy, P. G. and O'Callaghan, G. },
   title = \{ Donation after circulatory death },
   journal = \{ Br J Anaesth },
   year = \{ 2012 },
   volume = \{ 108 },
   pages = \{ I108-I121 },
   month = \{ 1 },
   abstract = \{ Donation after circulatory death (DCD) describes the retrieval of organs for the purposes of transplantation that follows death confirmed using circulatory criteria. The persisting shortfall in the availability of organs for transplantation has prompted many countries to re-introduce DCD schemes not only for kidney retrieval but increasingly for other organs with a lower tolerance for warm ischaemia such as the liver, pancreas, and lungs. DCD contrasts in many important respects to the current standard model for deceased donation, namely donation after brain death. The challenge in the practice of DCD includes how to identify patients as suitable potential DCD donors, how to support and maintain the trust of bereaved families, and how to manage the consequences of warm ischaemia in a fashion that is professionally, ethically, and legally acceptable. Many of the concerns about the practice of both controlled and uncontrolled DCD are being addressed by increasing professional consensus on the ethical and legal justification for many of the interventions necessary to facilitate DCD. In some countries, DCD after the withdrawal of active treatment accounts for a substantial proportion of deceased organ donors overall. Where this occurs, there is an increased acceptance that organ and tissue donation should be considered a routine part of end-of-life care in both intensive care unit and emergency department. },
   keywords = \{ brain death, death, directed organ donation, donation after cardiac death, end-of-life care, ethics, organ donation, organ transplantation, beating organ donation, single-center experience, cardiac death, liver-transplantation, intensive-care, donor rule, cardiocirculatory death, kidney-transplantation, extended preservation, lung transplantation },
   url = \{ <Go to ISI>://000298384500016 },
   misc = \{ ISI:000298384500016 },
   address = \{ Manara, AR
Frenchay Hosp, Intens Care Unit, Frenchay Pk Rd, Bristol BS16 1LE, Avon, England
Frenchay Hosp, Intens Care Unit, Frenchay Pk Rd, Bristol BS16 1LE, Avon, England
Frenchay Hosp, Intens Care Unit, Bristol BS16 1LE, Avon, England
Leeds Teachin },
   edition = \{ 0007-0912 },
   booktitle = \{ Br J Anaesth }
}

@Article{Metzinger2012a,
   author = \{ Metzinger, T. K. },
   title = \{ Neuroethics of Pharmaceutical Cognitive Enhancement: The First Ten Years - Current Problems and Practical Guiding Principles },
   journal = \{ Fortschritte Der Neurologie Psychiatrie },
   year = \{ 2012 },
   volume = \{ 80 },
   number = \{ 1 },
   pages = \{ 36-43 },
   month = \{ 1 },
   abstract = \{ An evaluating survey of the development of the neuroethics of pharmaceutical cognitive enhancement (PCE) during the last decade, focussing on the situation in Germany, has been undertaken. This article presents the most important conceptual problems, current substances and central ethical and legal issues. Very first guidelines and recommendations for policy-makers are formulated at the end of the text. },
   keywords = \{ neuroethics, pharmaceutical cognitive enhancement, disease mongering, treatment autonomy, psychostimulants, research politics, psychopharmacological enhancement, enhancing drugs, ethics, brain, adhd, neuroenhancement, stimulants, modafinil, healthy },
   url = \{ <Go to ISI>://000299650200018 },
   misc = \{ ISI:000299650200018 },
   address = \{ Metzinger, TK
Johannes Gutenberg Univ Mainz, Philosoph Seminar, Jakob Welder Weg 18, D-5099 Mainz, Germany
Johannes Gutenberg Univ Mainz, Philosoph Seminar, Jakob Welder Weg 18, D-5099 Mainz, Germany
Johannes Gutenberg Univ Mainz, Philosoph Seminar, D- },
   edition = \{ 0720-4299 },
   booktitle = \{ Fortschritte Der Neurologie Psychiatrie }
}

@Article{Metzinger2012b,
   author = \{ Metzinger, T. K. },
   title = \{ [Neuroethics of pharmaceutical cognitive enhancement: the first ten years: current problems and practical guiding principles] },
   journal = \{ Fortschr Neurol Psychiatr },
   year = \{ 2012 },
   volume = \{ 80 },
   number = \{ 1 },
   pages = \{ 36-43 },
   month = \{ 1 },
   abstract = \{ An evaluating survey of the development of the neuroethics of pharmaceutical cognitive enhancement (PCE) during the last decade, focussing on the situation in Germany, has been undertaken. This article presents the most important conceptual problems, current substances and central ethical and legal issues. Very first guidelines and recommendations for policy-makers are formulated at the end of the text. },
   keywords = \{ Biomedical Research/ethics/legislation & jurisprudence, Central Nervous System Stimulants/therapeutic use, Cognition/*physiology, Cognition Disorders/diagnosis/*drug therapy, Dementia/drug therapy, Germany, Humans, Neurology/*ethics, Nootropic Agents/pharmacology/*therapeutic use, Politics, Serotonin Uptake Inhibitors/therapeutic use },
   url = \{ http://www.ncbi.nlm.nih.gov/pubmed/22234814 },
   misc = \{ 22234814 },
   address = \{ Philosophisches Seminar,Johannes Gutenberg-Universitat, Mainz. metzinger@uni-mainz.de },
   edition = \{ 1439-3522 (Electronic), 0720-4299 (Linking) },
   booktitle = \{ Fortschr Neurol Psychiatr }
}

@Article{Murphy2012a,
   author = \{ Murphy, P. G. and Smith, M. },
   title = \{ Towards a framework for organ donation in the UK },
   journal = \{ Br J Anaesth },
   year = \{ 2012 },
   volume = \{ 108 },
   pages = \{ I56-I67 },
   month = \{ 1 },
   abstract = \{ Implementation of the recommendations from the Organ Donation Taskforce has introduced for the first time into the UK a nationwide framework for deceased donation. This framework is based, in principle, upon a conviction that donation should be viewed as part of end-of-life care and that the actions often necessary to facilitate it become justified when donation is recognized to be consistent with the wishes and interests of a dying patient. The implementation of the Taskforce recommendations across the complex landscape of acute hospital care in the UK represents a challenging programme of change management that has three more or less distinct phases. This programme has involved first creating and communicating the Taskforce's vision for donation in the UK, secondly introducing the structural elements of this new framework into hospital practice, and finally creating the environment in which these new elements can deliver the overall programme goals. Implementation has focused heavily upon areas of practice where significant opportunities to increase donor numbers exist. It is recognized that the greatest challenge is to overcome the societal and clinical behaviours and beliefs that currently create barriers to donation. Although national audit data may point to some of these areas of practice, international comparisons suggest that differences in approach to the care of patients with catastrophic brain injury may have a profound influence on the size of the potential donor pool. },
   keywords = \{ attitudes to death, end-of-life care, ethics, national health service, organ donation, organ transplantation, tissue and organ procurement, presumed consent, spanish model, rates },
   url = \{ <Go to ISI>://000298384500009 },
   misc = \{ ISI:000298384500009 },
   address = \{ Murphy, PG
NHS Blood & Transplant, Directorate Organ Donat & Transplantat, Leeds LS15 7TW, W Yorkshire, England
NHS Blood & Transplant, Directorate Organ Donat & Transplantat, Leeds LS15 7TW, W Yorkshire, England
NHS Blood & Transplant, Directorate Org },
   edition = \{ 0007-0912 },
   booktitle = \{ Br J Anaesth }
}

@Article{Pavlovich2012a,
   author = \{ Pavlovich, K. and Krahnke, K. },
   title = \{ Empathy, Connectedness and Organisation },
   journal = \{ Journal of Business Ethics },
   year = \{ 2012 },
   volume = \{ 105 },
   number = \{ 1 },
   pages = \{ 131-137 },
   month = \{ 1 },
   abstract = \{ In this paper, we conceptually explore the role of empathy as a connectedness organising mechanism. We expand ideas underlying positive organisational scholarship and examine leading-edge studies from neuroscience and quantum physics that give support to our claims. The perspective we propose has profound implications regarding how we organise and how we manage. First, we argue that empathy enhances connectedness through the unconscious sharing of neuro-pathways that dissolves the barriers between self and other. This sharing encourages the integration of affective and cognitive consciousness which facilitates the ability to find common ground for solution building. Second, empathy enhances connectedness through altruistic action. In giving to others, feelings of joy and harmony are activated. This in turn allows personal freedom to be enriched and transcendence from the rational ego-self is reduced to develop a more expansive, integrated and enlightened state underlying connectedness. Finally, empathy enhances connectedness which results in sharing the quantum field of coherence where there is little separation between self and other. This means living beyond self-interest in a coherent world based upon interdependent wholeness rather than atomization and separation. Empathy allows us to find that state of coherent connectedness. },
   keywords = \{ connectedness, empathy, interdependence, organisation, quantum, business, neuroscience, perspective, psychology, compassion, ethics, events, brain, model, work },
   url = \{ <Go to ISI>://000297620000011 },
   misc = \{ ISI:000297620000011 },
   address = \{ Pavlovich, K
Univ Waikato, Sch Management, Dept Strategy & Human Resource Management, Private Bag 3105, Hamilton, New Zealand
Univ Waikato, Sch Management, Dept Strategy & Human Resource Management, Private Bag 3105, Hamilton, New Zealand
Univ Waikato, },
   edition = \{ 0167-4544 },
   booktitle = \{ Journal of Business Ethics }
}

@Article{Randhawa2012a,
   author = \{ Randhawa, G. },
   title = \{ Death and organ donation: meeting the needs of multiethnic and multifaith populations },
   journal = \{ Br J Anaesth },
   year = \{ 2012 },
   volume = \{ 108 Suppl 1 },
   pages = \{ i88-91 },
   month = \{ 1 },
   abstract = \{ Deceased donation in the UK relies upon family consent. Approaching a family at the tragic time of a loved one's death requires significant emotional resilience from staff. The UK is comprised of individuals who have a number of life and death values which are, to some extent, based upon their faith, culture, and ethnicity. This paper seeks to provide an overview of some of key issues relating to death, death rituals, faith, and how these may impact upon organ donation. This should be of benefit to staff dealing closely with recently bereaved families and who will be requesting organ donation from them. },
   keywords = \{ Attitude to Death, Bereavement, Brain Death/*diagnosis, Ethics, Medical, Ethnic Groups/*psychology, Great Britain, Humans, Professional-Family Relations, *Religion and Medicine, Third-Party Consent/ethics, Tissue Donors/ethics, Tissue and Organ Procurement/*ethics },
   url = \{ http://www.ncbi.nlm.nih.gov/pubmed/22194437 },
   misc = \{ 22194437 },
   address = \{ Institute for Health Research, University of Bedfordshire, Putteridge Bury Campus, Hitchin Road, Luton LU2 8LE, UK. gurch.randhawa@beds.ac.uk },
   edition = \{ 1471-6771 (Electronic), 0007-0912 (Linking) },
   booktitle = \{ Br J Anaesth }
}

@Article{Williams2012a,
   author = \{ Williams, S. J. and Higgs, P. and Katz, S. },
   title = \{ Neuroculture, active ageing and the 'older brain': problems, promises and prospects },
   journal = \{ Sociol Health Illn },
   year = \{ 2012 },
   volume = \{ 34 },
   number = \{ 1 },
   pages = \{ 64-78 },
   month = \{ 1 },
   abstract = \{ This article explores the characteristics of a newly emergent 'neuroculture' and its relationship to cultures of ageing; in particular, the social meanings associated with 'active ageing' and 'cognitive health' and the discourses and sciences around memory and the 'ageing brain'. The argument proposes a critical perspective on this relationship by looking at the shifting boundaries between standards of normality and abnormality, values of health and illness, practices of therapy and enhancement, and the lines demarcating Third Age (healthy, active and agentic) and Fourth Age (dependency, loss and decline) periods of ageing. Conclusions offer further reflections on the complex questions that arise regarding expectations, hopes and ethics in relation to the promises and perils of a neurocultural future. },
   keywords = \{ Aging/physiology/*psychology, Brain/*physiopathology, Cognition Disorders/psychology, *Culture, Humans, Memory Disorders/psychology, Sociology, Medical },
   url = \{ http://www.ncbi.nlm.nih.gov/pubmed/21689114 },
   misc = \{ 21689114 },
   address = \{ Department of Sociology, University of Warwick, Coventry, UK. s.j.williams@warwick.ac.uk },
   edition = \{ 1467-9566 (Electronic), 0141-9889 (Linking) },
   booktitle = \{ Sociol Health Illn }
}

@Article{2012a,
   title = \{ Focus on social neuroscience },
   journal = \{ Nat Neurosci },
   year = \{ 2012 },
   volume = \{ 15 },
   number = \{ 5 },
   pages = \{ 645-645 },
   month = \{ 0 },
   url = \{ http://dx.doi.org/10.1038/nn0512-645 },
   publisher = \{ Nature Publishing Group, a division of Macmillan Publishers Limited. All Rights Reserved. },
   edition = \{ 1097-6256 },
   booktitle = \{ Nat Neurosci }
}

@Article{Al-Delaimy2012a,
   author = \{ Al-Delaimy, WaelK },
   title = \{ Ethical Concepts and Future Challenges of Neuroimaging: An Islamic Perspective },
   journal = \{ Science and Engineering Ethics },
   year = \{ 2012 },
   volume = \{ 18 },
   number = \{ 3 },
   pages = \{ 509-518 },
   month = \{ 0 },
   keywords = \{ Islam, Ethics, Neuroethics, Neuroscience, Neuroimaging },
   url = \{ http://dx.doi.org/10.1007/s11948-012-9386-3 },
   publisher = \{ Springer Netherlands },
   edition = \{ 1353-3452 },
   booktitle = \{ Science and Engineering Ethics }
}

@Article{Alpert2012a,
   author = \{ Alpert, Sheri },
   title = \{ The SPECTer of Commercial Neuroimaging },
   journal = \{ AJOB Neuroscience },
   year = \{ 2012 },
   volume = \{ 3 },
   number = \{ 4 },
   pages = \{ 56-58 },
   month = \{ 0 },
   url = \{ http://dx.doi.org/10.1080/21507740.2012.721450 },
   publisher = \{ Taylor & Francis },
   edition = \{ 2150-7740 },
   booktitle = \{ AJOB Neuroscience }
}

@Article{Anderson2012a,
   author = \{ Anderson, James A. and Illes, Judy },
   title = \{ Neuroimaging and Mental Health: Drowning in a Sea of Acrimony },
   journal = \{ AJOB Neuroscience },
   year = \{ 2012 },
   volume = \{ 3 },
   number = \{ 4 },
   pages = \{ 42-43 },
   month = \{ 0 },
   url = \{ http://dx.doi.org/10.1080/21507740.2012.721454 },
   publisher = \{ Taylor & Francis },
   edition = \{ 2150-7740 },
   booktitle = \{ AJOB Neuroscience }
}

@Article{Ansari2012a,
   author = \{ Ansari, Daniel and De Smedt, Bert and Grabner, Roland },
   title = \{ Neuroeducation ? A Critical Overview of An Emerging Field },
   journal = \{ Neuroethics },
   year = \{ 2012 },
   volume = \{ 5 },
   number = \{ 2 },
   pages = \{ 105-117 },
   month = \{ 0 },
   abstract = \{ In the present article, we provide a critical overview of the emerging field of ?neuroeducation? also frequently referred to as ?mind, brain and education? or ?educational neuroscience?. We describe the growing energy behind linking education and neuroscience in an effort to improve learning and instruction. We explore reasons behind such drives for interdisciplinary research. Reviewing some of the key advances in neuroscientific studies that have come to bear on neuroeducation, we discuss recent evidence on the brain circuits underlying reading, mathematical abilities as well as the potential to use neuroscience to design training programs of neurocognitive functions, such as working memory, that are expected to have effects on overall brain function. Throughout this review we describe how such research can enrich our understanding of the acquisition of academic skills. Furthermore, we discuss the potential for modern brain imaging methods to serve as diagnostic tools as well as measures of the effects of educational interventions. Throughout this discussion, we draw attention to limitations of the available evidence and propose future avenues for research. We also discuss the challenges that face this growing discipline. Specifically, we draw attention to unrealistic expectations for the immediate impact of neuroscience on education, methodological difficulties, and lack of interdisciplinary training, which results in poor communication between educators and neuroscientists. We point out that there should be bi-directional and reciprocal interactions between both disciplines of neuroscience and education, in which research originating from each of these traditions is considered to be compelling in its own right. While there are many obstacles that lie in the way of a productive field of neuroeducation, we contend that there is much reason to be optimistic and that the groundwork has been laid to advance this field in earnest. },
   keywords = \{ Geistes- und Sozialwissenschaften, Recht },
   url = \{ http://dx.doi.org/10.1007/s12152-011-9119-3 },
   publisher = \{ Springer Netherlands },
   edition = \{ 1874-5490 },
   booktitle = \{ Neuroethics }
}

@Article{Bagattini2012a,
   author = \{ Bagattini, Alexander },
   title = \{ Doping und die Grenzen des Leistungssports },
   journal = \{ Ethik in der Medizin },
   year = \{ 2012 },
   volume = \{ 24 },
   number = \{ 3 },
   pages = \{ 207-219 },
   month = \{ 0 },
   keywords = \{ Sport, Doping, Nachhaltigkeit, Leistung, Ethik, Werte, Sports, Sustainability, Performance, Ethics, Values },
   url = \{ http://dx.doi.org/10.1007/s00481-011-0149-5 },
   publisher = \{ Springer-Verlag },
   edition = \{ 0935-7335 },
   booktitle = \{ Ethik in der Medizin }
}

@Article{Barazzetti2012a,
   author = \{ Barazzetti, Gaia and Hurst, Samia A. and Mauron, Alex },
   title = \{ Clinically Driven Safety Benchmarks },
   journal = \{ AJOB Neuroscience },
   year = \{ 2012 },
   volume = \{ 3 },
   number = \{ 2 },
   pages = \{ 22-23 },
   month = \{ 0 },
   url = \{ http://dx.doi.org/10.1080/21507740.2012.666324 },
   publisher = \{ Taylor & Francis },
   edition = \{ 2150-7740 },
   booktitle = \{ AJOB Neuroscience }
}

@Article{Batchelor2012a,
   author = \{ Batchelor, Rachel and Bobrowicz, Ania and Mackenzie, Robin and Milne, Alisoun },
   title = \{ Challenges of ethical and legal responsibilities when technologies? uses and users change: social networking sites, decision-making capacity and dementia },
   journal = \{ Ethics and Information Technology },
   year = \{ 2012 },
   volume = \{ 14 },
   number = \{ 2 },
   pages = \{ 99-108 },
   month = \{ 0 },
   abstract = \{ Successful technologies? ubiquity changes uses, users and ethicolegal responsibilities and duties of care. We focus on dementia to review critically ethicolegal implications of increasing use of social networking sites (SNS) by those with compromised decision-making capacity, assessing concerned parties? responsibilities. Although SNS contracts assume ongoing decision-making capacity, many users? may be compromised or declining. Resulting ethicolegal issues include capacity to give informed consent to contracts, protection of online privacy including sharing and controlling data, data leaks between different digital platforms, and management of digital identities and footprints. SNS uses in healthcare raise additional issues. Online materials acting as archives of ?the self? bolster present and future identities for users with compromised capacity. E-health involves actual and potential intersection of data gathered for the purpose of delivering health technological support with data used for social networking purposes. Ethicolegal guidance is limited on the implications of SNS usage in contexts where users have impaired/reduced capacity to understand and/or consent to sharing personal data about their health, medication or location. Vulnerable adults and family/carers face uncertainty in regard to consent, data protection, online identity and legal liabilities. Ethicolegal responsibilities and duties of care of technology providers, healthcare professionals, regulatory bodies and policymakers need clarification. },
   keywords = \{ Informatik },
   url = \{ http://dx.doi.org/10.1007/s10676-012-9286-x },
   publisher = \{ Springer Netherlands },
   edition = \{ 1388-1957 },
   booktitle = \{ Ethics and Information Technology }
}

@Article{Bell2012a,
   author = \{ Bell, Stephanie K. and Lucke, Jayne C. and Hall, Wayne D. },
   title = \{ Lessons for Enhancement From the History of Cocaine and Amphetamine Use },
   journal = \{ AJOB Neuroscience },
   year = \{ 2012 },
   volume = \{ 3 },
   number = \{ 2 },
   pages = \{ 24-29 },
   month = \{ 0 },
   abstract = \{ Developments in neuroscience have raised the possibility that pharmaceuticals may be used to enhance memory, mood, and attention in people who do not have an illness or disorder, a practice known as ?cognitive enhancement.? We describe historical experiences with two medicinal drugs for which similar enhancement claims were made, cocaine in the late 19th and early 20th centuries, and amphetamines in the mid 20th century. These drugs were initially introduced as medicinal agents in Europe and North America before becoming more widely used for a variety of purposes, including what would nowadays be considered cognitive enhancement. Their trajectory of use conformed to the typical use cycle of psychotropic drugs. There was an initial steep rise in prescribing for medical use, followed by expanded nonmedical use that was fueled by enthusiasm for the drugs? effects. As the number of regular users increased, problems related to use (such as addiction) became apparent, societal concern increased, and laws were passed banning nonmedical use and eventually, medical use. This historical experience draws attention to the adverse side effects of enhancement use that only become apparent with regular, wide-scale use of a drug. We highlight the similarities between the enthusiasms for cocaine and amphetamines and the current enthusiasms for using prescription stimulants for cognitive enhancement. We argue bioethicists should not encourage the cognitive enhancement use of drugs such as methylphenidate in the absence of evidence on the efficacy and safety of their use for cognitive enhancement purposes. },
   url = \{ http://dx.doi.org/10.1080/21507740.2012.663056 },
   publisher = \{ Taylor & Francis },
   edition = \{ 2150-7740 },
   booktitle = \{ AJOB Neuroscience }
}

@Article{Bingaman2012a,
   author = \{ Bingaman, Kirk },
   title = \{ Beyond Original Sin: A Paradigm Shift for the Age of Neuroscience },
   journal = \{ Pastoral Psychology },
   year = \{ 2012 },
   volume = \{ 61 },
   number = \{ 4 },
   pages = \{ 411-422 },
   month = \{ 0 },
   abstract = \{ In this article I explore the implications of Jesus? location of the kingdom of heaven in the lived experience of the individual and of the findings of neuroscientific research for a paradigm shift in Christian theology, one that moves us beyond the Adamic myth and belief in original sin. Support for a theological paradigm shift based on lived experience is provided by Capps ( 1993 ) and for this particular paradigm shift by Pagels ( 1989 ) and Ricoeur ( 2004 ). I point out that the doctrine of original sin supports and fosters the negativity bias of the brain and inhibits the resculpting of the brain. Drawing on Hanson?s ( 2009 ) evidence in support of the brain?s neuroplasticity (i.e., its capacity to change itself) and on Brach?s ( 2003 ) critique of the ?trance of unworthiness,? I make the case for meditative and mindful awareness practices in Christianity and other religious traditions as proven methods for the resculpting of the brain in order that individuals may experience greater joy, contentment, and awareness of the goodness of life and of God?s creation. A longitudinal neuroscientific research study of Roman Catholic nuns (Newberg and Waldman 2009 ) provides evidence in support of the role of contemplative prayer and meditation in generating the joy and serenity that Jesus? allusion to the hidden treasure envisions. },
   keywords = \{ Psychologie und Verhalten },
   url = \{ http://dx.doi.org/10.1007/s11089-012-0432-5 },
   publisher = \{ Springer Netherlands },
   edition = \{ 0031-2789 },
   booktitle = \{ Pastoral Psychology }
}

@Article{Bird2012a,
   author = \{ Bird, StephanieJ },
   title = \{ Potential for Bias in the Context of Neuroethics },
   journal = \{ Science and Engineering Ethics },
   year = \{ 2012 },
   volume = \{ 18 },
   number = \{ 3 },
   pages = \{ 593-600 },
   month = \{ 0 },
   keywords = \{ Bias in research, Neurobiology of ethics, Neuroethics, Neuroscience, Public policy, Research practice, Responsible conduct of research, RCR, Teaching neuroethics, Teaching neuroscience },
   url = \{ http://dx.doi.org/10.1007/s11948-012-9399-y },
   publisher = \{ Springer Netherlands },
   edition = \{ 1353-3452 },
   booktitle = \{ Science and Engineering Ethics }
}

@Article{Borgelt2012a,
   author = \{ Borgelt, E. L. and Buchman, D. Z. and Illes, J. },
   title = \{ Neuroimaging in mental health care: voices in translation },
   journal = \{ Frontiers in Human Neuroscience },
   year = \{ 2012 },
   volume = \{ 6 },
   pages = \{ 293 },
   month = \{ 0 },
   abstract = \{ Images of brain function, popularly called "neuroimages," have become a mainstay of contemporary communication about neuroscience and mental health. Paralleling media coverage of neuroimaging research and the high visibility of clinics selling scans is pressure from sponsors to move basic research about brain function along the translational pathway. Indeed, neuroimaging may offer benefits to mental health care: early or tailored intervention, opportunities for education and planning, and access to resources afforded by objectification of disorder. However, risks of premature technology transfer, such as misinterpretation, misrepresentation, and increased stigmatization, could compromise patient care. The insights of stakeholder groups about neuroimaging for mental health care are a largely untapped resource of information and guidance for translational efforts. We argue that the insights of key stakeholders-including researchers, healthcare providers, patients, and families-have an essential role to play upstream in professional, critical, and ethical discourse surrounding neuroimaging in mental health. Here we integrate previously orthogonal lines of inquiry involving stakeholder research to describe the translational landscape as well as challenges on its horizon. },
   url = \{ http://www.ncbi.nlm.nih.gov/pubmed/23097640 },
   misc = \{ 23097640 },
   address = \{ National Core for Neuroethics, Department of Neurology, University of British Columbia Vancouver, BC, Canada. },
   edition = \{ 1662-5161 (Electronic), 1662-5161 (Linking) },
   booktitle = \{ Frontiers in Human Neuroscience }
}

@Article{Bortolotti2012a,
   author = \{ Bortolotti, Lisa },
   title = \{ Pr�cis of Delusions and Other Irrational Beliefs },
   journal = \{ Neuroethics },
   year = \{ 2012 },
   volume = \{ 5 },
   number = \{ 1 },
   pages = \{ 1-4 },
   month = \{ 0 },
   abstract = \{ Here I summarise the main arguments in ?Delusions and Other Irrational Beliefs? [ 1 ]. The book addresses the question whether there is a rationality constraint on belief ascription and defends a doxastic account of clinical delusions. },
   url = \{ http://dx.doi.org/10.1007/s12152-011-9128-2 },
   publisher = \{ Springer Netherlands },
   edition = \{ 1874-5490 },
   booktitle = \{ Neuroethics }
}

@Article{Boshears2012a,
   author = \{ Boshears, Paul },
   title = \{ Addiction and Actants: The Autonomy Possible in Assemblages },
   journal = \{ AJOB Neuroscience },
   year = \{ 2012 },
   volume = \{ 3 },
   number = \{ 2 },
   pages = \{ 59-61 },
   month = \{ 0 },
   url = \{ http://dx.doi.org/10.1080/21507740.2012.666328 },
   publisher = \{ Taylor & Francis },
   edition = \{ 2150-7740 },
   booktitle = \{ AJOB Neuroscience }
}

@Article{Braswell2012a,
   author = \{ Braswell, Harold },
   title = \{ Neuropsychoanalytic Bioethics },
   journal = \{ AJOB Neuroscience },
   year = \{ 2012 },
   volume = \{ 3 },
   number = \{ 3 },
   pages = \{ 3-6 },
   month = \{ 0 },
   abstract = \{ This article lays the foundation for a neuropsychoanalytic approach to bioethics. This approach bases bioethical research and practice on a psychoanalytic conception of subjectivity. According to such a conception, the individual is characterized by intra- and intersubjective conflict, much of which occurs outside of consciousness. The goal of psychoanalysis is to bring these unconscious conflicts into awareness, thus freeing the individual to make richer and more fulfilling decisions. I argue that there is robust neuroscientific evidence supporting this model of subjectivity, as well as fundamental psychoanalytic concepts such as conflict, transference, and compromise; neuroscientific evidence also explains, as well as confirms, the efficacy of dynamic psychotherapy in reconfiguring existing neural networks. As a result, a neurologically sound bioethics must take psychoanalysis seriously. Basing bioethics on this neuropsychoanalytic foundation will require changes to key bioethical concepts and will reorient the field toward the goal of promoting?as opposed to protecting?autonomy. These changes will produce a bioethics that is more theoretically consistent and practically effective. },
   url = \{ http://dx.doi.org/10.1080/21507740.2012.700683 },
   publisher = \{ Taylor & Francis },
   edition = \{ 2150-7740 },
   booktitle = \{ AJOB Neuroscience }
}

@Article{Brooks2012a,
   author = \{ Brooks, Thom },
   title = \{ Moral Frankensteins },
   journal = \{ AJOB Neuroscience },
   year = \{ 2012 },
   volume = \{ 3 },
   number = \{ 4 },
   pages = \{ 28-30 },
   month = \{ 0 },
   url = \{ http://dx.doi.org/10.1080/21507740.2012.721467 },
   publisher = \{ Taylor & Francis },
   edition = \{ 2150-7740 },
   booktitle = \{ AJOB Neuroscience }
}

@Article{Brown2012a,
   author = \{ Brown, Timothy },
   title = \{ Narrative Practice Apart From Truth },
   journal = \{ AJOB Neuroscience },
   year = \{ 2012 },
   volume = \{ 3 },
   number = \{ 4 },
   pages = \{ 91-92 },
   month = \{ 0 },
   url = \{ http://dx.doi.org/10.1080/21507740.2012.722809 },
   publisher = \{ Taylor & Francis },
   edition = \{ 2150-7740 },
   booktitle = \{ AJOB Neuroscience }
}

@Article{Bruni2012a,
   author = \{ Bruni, Tommaso },
   title = \{ Ventromedial Prefrontal Cortex Lesions and Motivational Internalism },
   journal = \{ AJOB Neuroscience },
   year = \{ 2012 },
   volume = \{ 3 },
   number = \{ 3 },
   pages = \{ 19-23 },
   month = \{ 0 },
   abstract = \{ This article discusses the argument by Roskies to the effect that ventromedial prefrontal cortex (VMPFC) patients are a living counterexample to motivational internalism. Motivational internalism is a philosophical position according to which moral judgments are accompanied by a particular motivational force that induces agents to act accordingly. Roskies takes into account a very strong version of motivational internalism and claims that this version is defeated by the existence of VMPFC patients, who are able to make moral judgments but fail to be motivated accordingly. Violations of moral norms can be caused by a lack of moral motivations, by a lack of nonmoral motivations to respect those rules, or by a conflict between nonmoral motivations to violate and motivations to stick to the rule. I accept that VMPFC patients carry out moral judgments, but I believe that nothing so far proves that VMPFC patients lack moral motivations, as their behavior is not immoral and conformity to moral rules can be caused by nonmoral motivations too. Hence, Roskies's argument against motivational internalism fails as she cannot show that the patients? behavior is caused by a lack of moral motivation. },
   url = \{ http://dx.doi.org/10.1080/21507740.2012.694389 },
   publisher = \{ Taylor & Francis },
   edition = \{ 2150-7740 },
   booktitle = \{ AJOB Neuroscience }
}

@Article{Buckholtz2012a,
   author = \{ Buckholtz, Joshua W. and Marois, Rene },
   title = \{ The roots of modern justice: cognitive and neural foundations of social norms and their enforcement },
   journal = \{ Nat Neurosci },
   year = \{ 2012 },
   volume = \{ 15 },
   number = \{ 5 },
   pages = \{ 655-661 },
   month = \{ 0 },
   url = \{ http://dx.doi.org/10.1038/nn.3087 },
   publisher = \{ Nature Publishing Group, a division of Macmillan Publishers Limited. All Rights Reserved. },
   edition = \{ 1097-6256 },
   booktitle = \{ Nat Neurosci }
}

@Article{Caravita2012a,
   author = \{ Caravita, S. C. and Giardino, S. and Lenzi, L. and Salvaterra, M. and Antonietti, A. },
   title = \{ Socio-economic factors related to moral reasoning in childhood and adolescence: the missing link between brain and behavior },
   journal = \{ Frontiers in Human Neuroscience },
   year = \{ 2012 },
   volume = \{ 6 },
   pages = \{ 262 },
   month = \{ 0 },
   abstract = \{ Neuroscientific and psychological research on moral development has until now developed independently, referring to distinct theoretical models, contents, and methods. In particular, the influence of socio-economic and cultural factors on morality has been broadly investigated by psychologists but as yet has not been investigated by neuroscientists. The value of bridging these two areas both theoretically and methodologically has, however, been suggested. This study aims at providing a first connection between neuroscientific and psychological literature on morality by investigating whether socio-economic dimensions, i.e., living socio-geographic/economic area, immigrant status and socio-economic status (SES), affect moral reasoning as operationalized in moral domain theory (a seminal approach in psychological studies on morality) and in Greene et al. (2001) perspective (one of the main approaches in neuroethics research). Participants were 81 primary school (M = 8.98 years; SD = 0.39), 72 middle school (M = 12.14 years; SD = 0.61), and 73 high school (M = 15.10 years; SD = 0.38) students from rural and urban areas. Participants' immigrant status (native vs. immigrant) and family SES level were recorded. Moral reasoning was assessed by means of a series of personal and impersonal dilemmas based on Greene et al. (2001) neuroimaging experiment and a series of moral and socio-conventional rule dilemmas based on the moral domain theory. Living socio-geographic/economic area, immigrant status and SES mainly affected evaluations of moral and, to a higher extent, socio-conventional dilemmas, but had no impact on judgment of personal and impersonal dilemmas. Results are mainly discussed from the angle of possible theoretical links and suggestions emerging for studies on moral reasoning in the frameworks of neuroscience and psychology. },
   url = \{ http://www.ncbi.nlm.nih.gov/pubmed/23015787 },
   misc = \{ 23015787 },
   address = \{ Department of Psychology, Catholic University of the Sacred Heart Milano, MI, Italy. },
   edition = \{ 1662-5161 (Electronic), 1662-5161 (Linking) },
   booktitle = \{ Frontiers in Human Neuroscience }
}

@Article{Cardon2012a,
   author = \{ Cardon, Aaron },
   title = \{ The History of Enhancement? Or of Pharmacology? },
   journal = \{ AJOB Neuroscience },
   year = \{ 2012 },
   volume = \{ 3 },
   number = \{ 2 },
   pages = \{ 33-34 },
   month = \{ 0 },
   url = \{ http://dx.doi.org/10.1080/21507740.2012.666326 },
   publisher = \{ Taylor & Francis },
   edition = \{ 2150-7740 },
   booktitle = \{ AJOB Neuroscience }
}

@Article{Cardoso2012a,
   author = \{ Cardoso, Christopher and Ellenbogen, Mark and Linnen, Anne-Marie },
   title = \{ Acute intranasal oxytocin improves positive self-perceptions of personality },
   journal = \{ Psychopharmacology (Berl) },
   year = \{ 2012 },
   volume = \{ 220 },
   number = \{ 4 },
   pages = \{ 741-749 },
   month = \{ 0 },
   abstract = \{ Rationale Research suggests the experimental manipulation of oxytocin facilitates positive interactions, cooperation, and trust. The mechanism by which oxytocin influences social behavior is not well understood. Objective We explored the hypothesis that oxytocin alters how people perceive themselves, which could be one mechanism by which oxytocin promotes prosocial behavior. Method In a between-subject, randomized, and double-blind experiment, 100 university students received a 24 I.U. dose of intranasal oxytocin or placebo, and then completed the Revised NEO Personality Inventory (NEO-PI-R) and other self-report measures 90 min later. Results Intranasal oxytocin increased ratings of NEO-PI-R extraversion and openness to experiences [ F (1,98) = 4.910, p = .025, partial ? 2 = .05; F (1,98) = 6.021, p = .016, partial ? 2 = .06], particularly for the following facets: positive emotions ( d = 0.48, p &lt; .05), warmth ( d = 0.47, p &lt; .05), openness to values ( d = 0.45, p &lt; .05) and ideas ( d = 0.40, p &lt; .05), trust ( d = 0.44, p &lt; .05), and altruism ( d = 0.40, p &lt; .05). Oxytocin had no influence on ratings of negative emotionality, conscientiousness, rejection sensitivity, depression, worry, self-esteem, and perceived social support. Conclusion The administration of oxytocin improved participants? self-perceptions of their personality, at least for certain traits important for social affiliation. Increased positive self-referential processing may be one mechanism by which oxytocin promotes positive social behaviors. },
   keywords = \{ Biomedizin & Life Sciences },
   url = \{ http://dx.doi.org/10.1007/s00213-011-2527-6 },
   publisher = \{ Springer Berlin / Heidelberg },
   edition = \{ 0033-3158 },
   booktitle = \{ Psychopharmacology (Berl) }
}

@Article{Carter2012a,
   author = \{ Carter, Adrian and Hall, Wayne },
   title = \{ Addiction May Not Be a Compulsive Brain Disease, But It Is More Than Purposeful Medication of Untreated Psychiatric Disorders },
   journal = \{ AJOB Neuroscience },
   year = \{ 2012 },
   volume = \{ 3 },
   number = \{ 2 },
   pages = \{ 54-55 },
   month = \{ 0 },
   url = \{ http://dx.doi.org/10.1080/21507740.2012.665410 },
   publisher = \{ Taylor & Francis },
   edition = \{ 2150-7740 },
   booktitle = \{ AJOB Neuroscience }
}

@Article{Chapman2012a,
   author = \{ Chapman, Audrey R. },
   title = \{ Improving Subject Safety in High-Risk Phase I Trials With Stem Cell-Based Candidate Therapies },
   journal = \{ AJOB Neuroscience },
   year = \{ 2012 },
   volume = \{ 3 },
   number = \{ 2 },
   pages = \{ 18-20 },
   month = \{ 0 },
   url = \{ http://dx.doi.org/10.1080/21507740.2012.675008 },
   publisher = \{ Taylor & Francis },
   edition = \{ 2150-7740 },
   booktitle = \{ AJOB Neuroscience }
}

@Article{Charland2012a,
   author = \{ Charland, Louis C. },
   title = \{ The Varieties of Compulsion in Addiction },
   journal = \{ AJOB Neuroscience },
   year = \{ 2012 },
   volume = \{ 3 },
   number = \{ 2 },
   pages = \{ 50-51 },
   month = \{ 0 },
   url = \{ http://dx.doi.org/10.1080/21507740.2012.675011 },
   publisher = \{ Taylor & Francis },
   edition = \{ 2150-7740 },
   booktitle = \{ AJOB Neuroscience }
}

@Article{Cheshire2012a,
   author = \{ Cheshire, William P. },
   title = \{ Cognitive Enhancements Considered From 221-B Baker Street },
   journal = \{ AJOB Neuroscience },
   year = \{ 2012 },
   volume = \{ 3 },
   number = \{ 2 },
   pages = \{ 35-36 },
   month = \{ 0 },
   url = \{ http://dx.doi.org/10.1080/21507740.2012.675009 },
   publisher = \{ Taylor & Francis },
   edition = \{ 2150-7740 },
   booktitle = \{ AJOB Neuroscience }
}

@Article{Cho2012a,
   author = \{ Cho, Han-Jin and Kim, Seong-Jang and Hwang, Sun and Jo, Min-Kyung and Kim, Hak-Jin and Seeley, William and Kim, Eun-Joo },
   title = \{ Social-emotional dysfunction after isolated right anterior insular infarction },
   journal = \{ J Neurol },
   year = \{ 2012 },
   volume = \{ 259 },
   number = \{ 4 },
   pages = \{ 764-767 },
   month = \{ 0 },
   keywords = \{ Medizin },
   url = \{ http://dx.doi.org/10.1007/s00415-011-6246-z },
   publisher = \{ Springer Berlin / Heidelberg },
   edition = \{ 0340-5354 },
   booktitle = \{ J Neurol }
}

@Article{Christen2012a,
   author = \{ Christen, Markus and Bittlinger, Merlin and Walter, Henrik and Brugger, Peter and M�ller, Sabine },
   title = \{ Dealing With Side Effects of Deep Brain Stimulation: Lessons Learned From Stimulating the STN },
   journal = \{ AJOB Neuroscience },
   year = \{ 2012 },
   volume = \{ 3 },
   number = \{ 1 },
   pages = \{ 37-43 },
   month = \{ 0 },
   abstract = \{ Deep brain stimulation (DBS) is increasingly investigated as a therapy for psychiatric disorders. In the ethical evaluation of this novel approach, incidence and impact of side effects (SE) play a key role. In our contribution, we analyze the discussion on SE of DBS of the subthalamic nucleus (STN)?a standard therapy for movement disorders like Parkinson's disease (PD)?based on 66 case reports, 69 review papers, and 347 outcome studies from 1993 to 2009. We show how the DBS community increasingly acknowledged the complexity of STN-DBS side effects. Then we discuss the issue of study quality and the methods used to assess SE. We note that some side effects are the subject of conflicting evaluations by the different stakeholders involved. This complicates the ethical controversy inherent in any novel treatments for diseases that involve psychiatric aspects. We delineate how the lessons from STN-DBS could guide future DBS applications in the field of psychiatry. },
   url = \{ http://dx.doi.org/10.1080/21507740.2011.635627 },
   publisher = \{ Taylor & Francis },
   edition = \{ 2150-7740 },
   booktitle = \{ AJOB Neuroscience }
}

@Article{Christen2012b,
   author = \{ Christen, Markus and Narvaez, Darcia },
   title = \{ Moral Development in Early Childhood Is Key for Moral Enhancement },
   journal = \{ AJOB Neuroscience },
   year = \{ 2012 },
   volume = \{ 3 },
   number = \{ 4 },
   pages = \{ 25-26 },
   month = \{ 0 },
   url = \{ http://dx.doi.org/10.1080/21507740.2012.721460 },
   publisher = \{ Taylor & Francis },
   edition = \{ 2150-7740 },
   booktitle = \{ AJOB Neuroscience }
}

@Article{Christen2012c,
   author = \{ Christen, M. and Regard, M. },
   title = \{ The "immoral patient": analyzing the role of patients with brain lesions in moral research },
   journal = \{ Nervenheilkunde },
   year = \{ 2012 },
   volume = \{ 31 },
   number = \{ 4 },
   pages = \{ 209-214 },
   month = \{ 0 },
   abstract = \{ The empirical investigation of human moral behavior is increasingly based on studies that include patients with rare lesions in specific regions of the frontal lobe. This poses two questions from the perspectives of neuroethics and medical ethics: What is the role of such findings for our understanding of human morality? And how should We deal with such patients in research and clinical practice? Based on an analysis of the literature on the connection between brain lesions and human social behavior and on more than 40 years of practice in neuropsychological assessment, we indicate two underestimated problems: v First, the recent studies using frontal patients in moral research promote a neurodeterminism in human morality that is, however, not sufficiently supported by the current state of knowledge. Second, we find a shift in research away from clinical issues towards basic research on human morality. Latter point is notably, as the day-to-day handling of such patients is challenging and demonstrates constraints of classical principle's of medical ethics like autonomy and benevolence. },
   keywords = \{ moral science, frontal lesions, neuroethics, neurodeterminism, prefrontal cortex, damage, injury },
   url = \{ <Go to ISI>://000303272400002 },
   misc = \{ ISI:000303272400002 },
   address = \{ Christen, M
Inst Biomed Eth, Pestalozzistr 24, CH-8032 Zurich, Switzerland
Inst Biomed Eth, Pestalozzistr 24, CH-8032 Zurich, Switzerland
Inst Biomed Eth, CH-8032 Zurich, Switzerland
Univ Notre Dame, Dept Psychol, South Bend, IN USA
Verhaltensneurol  },
   edition = \{ 0722-1541 },
   booktitle = \{ Nervenheilkunde }
}

@Article{Clausen2012a,
   author = \{ Clausen, Jens },
   title = \{ Ethische Aspekte der Neurostimulation },
   journal = \{ Das Neurophysiologie-Labor },
   year = \{ 2012 },
   volume = \{ 34 },
   number = \{ 1?2 },
   pages = \{ 68-76 },
   month = \{ 0 },
   abstract = \{ Zusammenfassung Die Neurostimulation verspricht �ber die bereits etablieren Einsatzbereiche hinaus vielf�ltige klinische Verwendung zur Therapie bisher nicht oder nur eingeschr�nkt behandelbarer Erkrankungen. Zur vollen Entfaltung ihres therapeutischen Potentials verdient die ethische Debatte neben den spezifischen klinischen und technischen Aspekten besondere Aufmerksamkeit. Als Desiderate sind die Ber�cksichtigung subjektiver Patientenberichte in der Ergebniskontrolle sowie klare Richtlinien zur weiteren Erforschung neurostimulatorischer Verfahren identifiziert. Summary Neurostimulation promises several clinical applications for treating disorders for which no sufficient therapy exists so far. To realise its full therapeutic potential ethical debate deserves special attention in addition to clinical and technological aspects. Outcome measurement should improve by implementing subjective patient's reports. Specific recommendations for research in neurostimulation technology are required. },
   keywords = \{ Neuroethik, Neuromodulation, Tiefe Hirnstimulation, Parkinson, Psychiatrische Erkrankungen, Depression, Neuroethics, neuro modulation, deep brain stimulation, Parkinson's disease, psychiatric disorders, Major depression },
   url = \{ http://www.sciencedirect.com/science/article/pii/S1439484711000573 },
   edition = \{ 1439-4847 },
   booktitle = \{ Das Neurophysiologie-Labor }
}

@Article{Constable2012a,
   author = \{ Constable, Catherine },
   title = \{ WITHDRAWAL OF ARTIFICIAL NUTRITION AND HYDRATION FOR PATIENTS IN A PERMANENT VEGETATIVE STATE: CHANGING TACK },
   journal = \{ Bioethics },
   year = \{ 2012 },
   volume = \{ 26 },
   number = \{ 3 },
   pages = \{ 157-163 },
   month = \{ 0 },
   abstract = \{ In the United States, the decision of whether to withdraw or continue to provide artificial nutrition and hydration (ANH) for patients in a permanent vegetative state (PVS) is placed largely in the hands of surrogate decision-makers, such as spouses and immediate family members. This practice would seem to be consistent with a strong national emphasis on autonomy and patient-centered healthcare. When there is ambiguity as to the patient's advanced wishes, the presumption has been that decisions should weigh in favor of maintaining life, and therefore, that it is the withdrawal rather than the continuation of ANH that requires particular justification. I will argue that this default position should be reversed. Instead, I will argue that the burden of justification lies with those who would continue artificial nutrition and hydration (ANH), and in the absence of knowledge as to the patient's advanced wishes, it is better to discontinue ANH. In particular, I will argue that among patients in PVS, there is not a compelling interest in being kept alive; that in general, we commit a worse violation of autonomy by continuing ANH when the patient's wishes are unknown; and that more likely than not, the maintenance of ANH as a bridge to a theoretical future time of recovery goes against the best interests of the patient. },
   keywords = \{ vegetative state, artificial nutrition and hydration, advance directive(s), surrogate decision-making, substituted judgment, euthanasia, bioethics },
   url = \{ http://dx.doi.org/10.1111/j.1467-8519.2010.01841.x },
   publisher = \{ Blackwell Publishing Ltd },
   edition = \{ 1467-8519 },
   booktitle = \{ Bioethics }
}

@Article{Crane2012a,
   author = \{ Crane, Jonathan K. },
   title = \{ ?Who You Talkin? About?? Parallel Truthiness Concerns Between Autobiography and Biography in�Bioethics },
   journal = \{ AJOB Neuroscience },
   year = \{ 2012 },
   volume = \{ 3 },
   number = \{ 4 },
   pages = \{ 82-83 },
   month = \{ 0 },
   url = \{ http://dx.doi.org/10.1080/21507740.2012.721458 },
   publisher = \{ Taylor & Francis },
   edition = \{ 2150-7740 },
   booktitle = \{ AJOB Neuroscience }
}

@Article{Cross2012a,
   author = \{ Cross, Emily and Ticini, Luca },
   title = \{ Neuroaesthetics and beyond: new horizons in applying the science of the brain to the art of dance },
   journal = \{ Phenomenology and the Cognitive Sciences },
   year = \{ 2012 },
   volume = \{ 11 },
   number = \{ 1 },
   pages = \{ 5-16 },
   month = \{ 0 },
   abstract = \{ Throughout history, dance has maintained a critical presence across all human cultures, defying barriers of class, race, and status. How dance has synergistically co-evolved with humans has fueled a rich debate on the function of art and the essence of aesthetic experience, engaging numerous artists, historians, philosophers, and scientists. While dance shares many features with other art forms, one attribute unique to dance is that it is most commonly expressed with the human body. Because of this, social scientists and neuroscientists are turning to dance and dancers to help answer questions of how the brain coordinates the body to perform complex, precise, and beautiful movements. In the present paper, we discuss how recent advances in neuroscientific methods provide the tools to advance our understanding of not only the cerebral phenomena associated with dance learning and observation but also the neural underpinnings of aesthetic appreciation associated with watching dance. We suggest that future work within the fields of dance neuroscience and neuroaesthetics have the potential to provide mutual benefits to both the scientific and artistic communities. },
   keywords = \{ Geistes- und Sozialwissenschaften, Recht },
   url = \{ http://dx.doi.org/10.1007/s11097-010-9190-y },
   publisher = \{ Springer Netherlands },
   edition = \{ 1568-7759 },
   booktitle = \{ Phenomenology and the Cognitive Sciences }
}

@Article{Curtis2012a,
   author = \{ Curtis, Benjamin L. },
   title = \{ Moral Enhancement as Rehabilitation? },
   journal = \{ AJOB Neuroscience },
   year = \{ 2012 },
   volume = \{ 3 },
   number = \{ 4 },
   pages = \{ 23-24 },
   month = \{ 0 },
   url = \{ http://dx.doi.org/10.1080/21507740.2012.721448 },
   publisher = \{ Taylor & Francis },
   edition = \{ 2150-7740 },
   booktitle = \{ AJOB Neuroscience }
}

@Article{D'Angiulli2012a,
   author = \{ D'Angiulli, A. and Lipina, S. J. and Olesinska, A. },
   title = \{ Explicit and implicit issues in the developmental cognitive neuroscience of social inequality },
   journal = \{ Front Hum Neurosci },
   year = \{ 2012 },
   volume = \{ 6 },
   pages = \{ 254 },
   month = \{ 0 },
   abstract = \{ The appearance of developmental cognitive neuroscience (DCN) in the socioeconomic status (SES) research arena is hugely transformative, but challenging. We review challenges rooted in the implicit and explicit assumptions informing this newborn field. We provide balanced theoretical alternatives on how hypothesized psychological processes map onto the brain (e.g., problem of localization) and how experimental phenomena at multiple levels of analysis (e.g., behavior, cognition and the brain) could be related. We therefore examine unclear issues regarding the existing perspectives on poverty and their relationships with low SES, the evidence of low-SES adaptive functioning, historical precedents of the "alternate pathways" (neuroplasticity) interpretation of learning disabilities related to low-SES and the notion of deficit, issues of "normativity" and validity in findings of neurocognitive differences between children from different SES, and finally alternative interpretations of the complex relationship between IQ and SES. Particularly, we examine the extent to which the available laboratory results may be interpreted as showing that cognitive performance in low-SES children reflects cognitive and behavioral deficits as a result of growing up in specific environmental or cultural contexts, and how the experimental findings should be interpreted for the design of different types of interventions-particularly those related to educational practices-or translated to the public-especially the media. Although a cautionary tone permeates many studies, still, a potential deficit attribution-i.e., low-SES is associated with cognitive and behavioral developmental deficits-seems almost an inevitable implicit issue with ethical implications. Finally, we sketch the agenda for an ecological DCN, suggesting recommendations to advance the field, specifically, to minimize equivocal divulgation and maximize ethically responsible translation. },
   misc = \{ 22973216 },
   address = \{ Department of Neuroscience, Carleton University Ottawa, ON, Canada. },
   edition = \{ 1662-5161 (Electronic), 1662-5161 (Linking) },
   booktitle = \{ Front Hum Neurosci }
}

@Article{Davidson2012a,
   author = \{ Davidson, Richard J. and McEwen, Bruce S. },
   title = \{ Social influences on neuroplasticity: stress and interventions to promote well-being },
   journal = \{ Nat Neurosci },
   year = \{ 2012 },
   volume = \{ 15 },
   number = \{ 5 },
   pages = \{ 689-695 },
   month = \{ 0 },
   url = \{ http://dx.doi.org/10.1038/nn.3093 },
   publisher = \{ Nature Publishing Group, a division of Macmillan Publishers Limited. All Rights Reserved. },
   edition = \{ 1097-6256 },
   booktitle = \{ Nat Neurosci }
}

@Article{Demertzi2012a,
   author = \{ Demertzi, A. and Racine, E. and Bruno, M. A. and Ledoux, D. and Gosseries, O. and Vanhaudenhuyse, A. and Thonnard, M. and Soddu, A. and Moonen, G. and Laureys, S. },
   title = \{ Pain Perception in Disorders of Consciousness: Neuroscience, Clinical Care, and Ethics in Dialogue },
   journal = \{ Neuroethics },
   year = \{ 2012 },
   pages = \{ 1-14 },
   month = \{ 0 },
   keywords = \{ Pain, End-of-life, Vegetative state, Minimally conscious state, Ethics, Attitudes, Survey },
   url = \{ http://dx.doi.org/10.1007/s12152-011-9149-x },
   publisher = \{ Springer Netherlands },
   edition = \{ 1874-5490 },
   booktitle = \{ Neuroethics }
}

@Article{Demircioglu2012a,
   author = \{ Demircioglu, Erhan },
   title = \{ Christopher Hill: Consciousness },
   journal = \{ Erkenntnis },
   year = \{ 2012 },
   volume = \{ 77 },
   number = \{ 1 },
   pages = \{ 149-154 },
   month = \{ 0 },
   url = \{ http://dx.doi.org/10.1007/s10670-012-9373-8 },
   publisher = \{ Springer Netherlands },
   edition = \{ 0165-0106 },
   booktitle = \{ Erkenntnis }
}

@Article{Di2012a,
   author = \{ Di Pietro, Nina and Whiteley, Louise and Illes, Judy },
   title = \{ Treatments and Services for Neurodevelopmental Disorders on Advocacy Websites: Information or Evaluation? },
   journal = \{ Neuroethics },
   year = \{ 2012 },
   volume = \{ 5 },
   number = \{ 2 },
   pages = \{ 197-209 },
   month = \{ 0 },
   abstract = \{ The Internet has quickly gained popularity as a major source of health-related information, but its impact is unclear. Here, we investigate the extent to which advocacy websites for three neurodevelopmental disorders?cerebral palsy (CP), autism spectrum disorder (ASD) and fetal alcohol spectrum disorder (FASD)?inform stakeholders about treatment options, and discuss the ethical challenges inherent in providing such information online. We identified major advocacy websites for each disorder and assessed website accountability, the number, attributes, and accessibility of treatments described, and the valence of treatment information. With the exception of FASD websites, we found that advocacy websites provide a plethora of information about a wide variety of readily available products and services. Treatment information is primarily targeted at families and is overwhelmingly encouraging, regardless of the type or conventionality of treatments. Many websites acknowledge corporate sponsors. While the majority do not overtly advertise or endorse specific brands, they also do not prominently display disclaimers about the nature and intent of treatment information. Thus, while advocacy websites are organized to serve as information clearinghouses, they implicitly appear to provide endorsement of selected treatments and services. We conclude with recommendations for new partnerships between government-funded health organizations, advocacy and investigators to make more transparent the role of online information in informing treatment options and improving the evaluation of information. },
   keywords = \{ Geistes- und Sozialwissenschaften, Recht },
   url = \{ http://dx.doi.org/10.1007/s12152-011-9102-z },
   publisher = \{ Springer Netherlands },
   edition = \{ 1874-5490 },
   booktitle = \{ Neuroethics }
}

@Article{Dingel2012a,
   author = \{ Dingel, Molly J. and Hammer, Rachel and Ostergren, Jenny E. and McCormick, Jennifer B. and Koenig, Barbara A. },
   title = \{ Chronic Addiction, Compulsion, and the Empirical Evidence },
   journal = \{ AJOB Neuroscience },
   year = \{ 2012 },
   volume = \{ 3 },
   number = \{ 2 },
   pages = \{ 58-59 },
   month = \{ 0 },
   url = \{ http://dx.doi.org/10.1080/21507740.2012.665411 },
   publisher = \{ Taylor & Francis },
   edition = \{ 2150-7740 },
   booktitle = \{ AJOB Neuroscience }
}

@Article{Dubljevic2012a,
   author = \{ Dubljevic, Veljko },
   title = \{ Toward a Legitimate Public Policy on Cognition-Enhancement Drugs },
   journal = \{ AJOB Neuroscience },
   year = \{ 2012 },
   volume = \{ 3 },
   number = \{ 3 },
   pages = \{ 29-33 },
   month = \{ 0 },
   abstract = \{ This article proposes a model for regulating use of cognition enhancement drugs for nontherapeutic purposes. Using the method of reflective equilibrium, the author starts from the considered judgment of many citizens that treatments are obligatory and permissible while enhancements are not, and with the application of general principles of justice explains why this is the case. The author further analyzes and refutes three reasons that some influential authors in the field of neuroethics might have for downplaying the importance of justice: (1) Justice applies only to public funds and state action?not to individual choice or corporate actors. (2) ?Performance enhancement? does imply questions of justice, while ?performance maintenance? does not. (3) There is no sufficient difference between cognition-enhancement drugs and other technologies to warrant the importance of justice for the debate. The challenges are refuted by taking into account the difference between consumption and tool use, and the influence of socioeconomic pressure for widespread use that existing drugs could have on the basic structure of society and equal autonomy of citizens. The analysis of requirements of justice points to a conclusion that introducing economic disincentives for the use of cognition-enhancement drugs would be the most legitimate public policy. With the imposition of taxes, fees, and requirements of additional insurance, the use and indirect coercion to use would be less profitable and less widespread, while additional funds thus created could be allocated to meet basic medical needs and/or education. },
   url = \{ http://dx.doi.org/10.1080/21507740.2012.700681 },
   publisher = \{ Taylor & Francis },
   edition = \{ 2150-7740 },
   booktitle = \{ AJOB Neuroscience }
}

@Article{Dullstein2012a,
   author = \{ Dullstein, Monika },
   title = \{ The Second Person in the Theory of Mind Debate },
   journal = \{ Review of Philosophy and Psychology },
   year = \{ 2012 },
   volume = \{ 3 },
   number = \{ 2 },
   pages = \{ 231-248 },
   month = \{ 0 },
   abstract = \{ It has become increasingly common to talk about the second person in the theory of mind debate. While theory theory and simulation theory are described as third person and first person accounts respectively, a second person account suggests itself as a viable, though wrongfully neglected third option. In this paper I argue that this way of framing the debate is misleading. Although defenders of second person accounts make use of the vocabulary of the theory of mind debate, they understand some of the core expressions in a different way. I will illustrate this claim by focusing on Reddy?s and Gallagher?s accounts and argue that these authors use the notions of knowing and of understanding other minds differently than traditionally assumed. As a consequence, second person accounts thus conceived do not directly address the questions that gave rise to the theory of mind debate. They invite us, however, to critically reflect upon the way the debate has been set up. },
   keywords = \{ Geistes- und Sozialwissenschaften, Recht },
   url = \{ http://dx.doi.org/10.1007/s13164-012-0095-2 },
   publisher = \{ Springer Netherlands },
   edition = \{ 1878-5158 },
   booktitle = \{ Review of Philosophy and Psychology }
}

@Article{Dussauge2012a,
   author = \{ Dussauge, Isabelle and Kaiser, Anelis },
   title = \{ Neuroscience and Sex/Gender },
   journal = \{ Neuroethics },
   year = \{ 2012 },
   volume = \{ 5 },
   number = \{ 3 },
   pages = \{ 211-215 },
   month = \{ 0 },
   url = \{ http://dx.doi.org/10.1007/s12152-012-9165-5 },
   publisher = \{ Springer Netherlands },
   edition = \{ 1874-5490 },
   booktitle = \{ Neuroethics }
}

@Article{Eisenberger2012a,
   author = \{ Eisenberger, Naomi I. and Cole, Steve W. },
   title = \{ Social neuroscience and health: neurophysiological mechanisms linking social ties with physical health },
   journal = \{ Nat Neurosci },
   year = \{ 2012 },
   volume = \{ 15 },
   number = \{ 5 },
   pages = \{ 669-674 },
   month = \{ 0 },
   url = \{ http://dx.doi.org/10.1038/nn.3086 },
   publisher = \{ Nature Publishing Group, a division of Macmillan Publishers Limited. All Rights Reserved. },
   edition = \{ 1097-6256 },
   booktitle = \{ Nat Neurosci }
}

@Article{Englander2012a,
   author = \{ Englander, Z. A. and Haidt, J. and Morris, J. P. },
   title = \{ Neural Basis of Moral Elevation Demonstrated through Inter-Subject Synchronization of Cortical Activity during Free-Viewing },
   journal = \{ PLoS One },
   year = \{ 2012 },
   volume = \{ 7 },
   number = \{ 6 },
   pages = \{ e39384 },
   month = \{ 0 },
   abstract = \{ BACKGROUND: Most research investigating the neural basis of social emotions has examined emotions that give rise to negative evaluations of others (e.g. anger, disgust). Emotions triggered by the virtues and excellences of others have been largely ignored. Using fMRI, we investigated the neural basis of two "other-praising" emotions - Moral Elevation (a response to witnessing acts of moral beauty), and Admiration (which we restricted to admiration for physical skill). METHODOLOGY/PRINCIPAL FINDINGS: Ten participants viewed the same nine video clips. Three clips elicited moral elevation, three elicited admiration, and three were emotionally neutral. We then performed pair-wise voxel-by-voxel correlations of the BOLD signal between individuals for each video clip and a separate resting-state run. We observed a high degree of inter-subject synchronization, regardless of stimulus type, across several brain regions during free-viewing of videos. Videos in the elevation condition evoked significant inter-subject synchronization in brain regions previously implicated in self-referential and interoceptive processes, including the medial prefrontal cortex, precuneus, and insula. The degree of synchronization was highly variable over the course of the videos, with the strongest synchrony occurring during portions of the videos that were independently rated as most emotionally arousing. Synchrony in these same brain regions was not consistently observed during the admiration videos, and was absent for the neutral videos. CONCLUSIONS/SIGNIFICANCE: Results suggest that the neural systems supporting moral elevation are remarkably consistent across subjects viewing the same emotional content. We demonstrate that model-free techniques such as inter-subject synchronization may be a useful tool for studying complex, context dependent emotions such as self-transcendent emotion. },
   url = \{ http://www.ncbi.nlm.nih.gov/pubmed/22745745 },
   misc = \{ 22745745 },
   address = \{ Department of Psychology, University of Virginia, Charlottesville, Virginia, United States of America. },
   edition = \{ 1932-6203 (Electronic), 1932-6203 (Linking) },
   booktitle = \{ PLoS One }
}

@Article{Erler2012a,
   author = \{ Erler, Alexandre },
   title = \{ One Man's Authenticity is Another Man's Betrayal: A Reply to Levy },
   journal = \{ Journal of Applied Philosophy },
   year = \{ 2012 },
   volume = \{ 29 },
   number = \{ 3 },
   pages = \{ 257-265 },
   month = \{ 0 },
   abstract = \{ This article responds to Neil Levy's recent suggestion that: (1) the use of pharmaceutical enhancers can be understood as promoting our authenticity, no matter which of the two main contemporary conceptions of authenticity we adopt; and that (2) we do not need to decide between these two rival models (the ?self-discovery? and the ?self-creation? conception) in order to assess the common worry that enhancements will undermine our authenticity. Levy's core argument is based on a comparison between cases of people with ?Gender Identity Disorder? (GID) seeking sex reassignment surgery, and cases of enhancement via pharmaceuticals. While conceding the plausibility of Levy's claim (1), I offer reasons to resist (2), by pointing out structural differences between GID cases and some paradigmatic cases of pharmacological enhancement. I argue that these differences prevent the latter sort of cases from counting as authenticity-promoting on the self-discovery view. I conclude that Levy's proposed way of ?breaking the stalemate? in this debate is unsuccessful: we cannot avoid settling the dispute between the two models if we are to adequately address the authenticity worry about pharmacological enhancement. },
   url = \{ http://dx.doi.org/10.1111/j.1468-5930.2012.00562.x },
   publisher = \{ Blackwell Publishing Ltd },
   edition = \{ 1468-5930 },
   booktitle = \{ Journal of Applied Philosophy }
}

@Article{Farah2012a,
   author = \{ Farah, Martha J. },
   title = \{ Review of Robert Whitaker, Anatomy of an Epidemic: Magic Bullets, Psychiatric Drugs, and the Astonishing Rise of Mental Illness in America },
   journal = \{ AJOB Neuroscience },
   year = \{ 2012 },
   volume = \{ 3 },
   number = \{ 2 },
   pages = \{ 65-66 },
   month = \{ 0 },
   url = \{ http://dx.doi.org/10.1080/21507740.2012.665413 },
   publisher = \{ Taylor & Francis },
   edition = \{ 2150-7740 },
   booktitle = \{ AJOB Neuroscience }
}

@Article{Farah2012b,
   author = \{ Farah, Martha J. and Gillihan, Seth J. },
   title = \{ The Puzzle of Neuroimaging and Psychiatric Diagnosis: Technology and Nosology in an Evolving Discipline },
   journal = \{ AJOB Neuroscience },
   year = \{ 2012 },
   volume = \{ 3 },
   number = \{ 4 },
   pages = \{ 31-41 },
   month = \{ 0 },
   abstract = \{ Brain imaging provides ever more sensitive measures of structure and function relevant to human psychology and has revealed correlates for virtually every psychiatric disorder. Yet it plays no accepted role in psychiatric diagnosis beyond ruling out medical factors such as tumors or traumatic brain injuries. Why is brain imaging not used in the diagnosis of primary psychiatric disorders, such as depression, bipolar disease, schizophrenia, and attention-deficit hyperactivity disorder (ADHD)? This article addresses this question. It reviews the state of the art in psychiatric imaging, including diagnostic and other applications, and explains the nonutility of diagnostic imaging in terms of aspects of both the current state of imaging and the current nature of psychiatric nosology. The likely future path by which imaging-based diagnoses will be incorporated into psychiatry is also discussed. By reviewing one well-known attempt to use SPECT scanning in psychiatric diagnosis, the article examines a real-world practice that illustrates several related points: the appeal of the idea of image-assisted diagnosis for physicians, patients and families, despite a lack of proven effectiveness, and the mismatch between the categories and dimensions of current nosology and those suggested by imaging. },
   url = \{ http://dx.doi.org/10.1080/21507740.2012.713072 },
   publisher = \{ Taylor & Francis },
   edition = \{ 2150-7740 },
   booktitle = \{ AJOB Neuroscience }
}

@Article{Farisco2012a,
   author = \{ Farisco, M. and Petrini, C. },
   title = \{ The Impact of Neuroscience and Genetics on the Law: A Recent Italian Case },
   journal = \{ Neuroethics },
   year = \{ 2012 },
   volume = \{ 5 },
   number = \{ 3 },
   pages = \{ 317-319 },
   month = \{ 0 },
   keywords = \{ Neuroscience, Genetics, Law, Biolaw },
   url = \{ http://dx.doi.org/10.1007/s12152-012-9152-x },
   publisher = \{ Springer Netherlands },
   edition = \{ 1874-5490 },
   booktitle = \{ Neuroethics }
}

@Article{Farwell2012a,
   author = \{ Farwell, Lawrence },
   title = \{ Brain fingerprinting: a comprehensive tutorial review of detection of concealed information with event-related brain potentials },
   journal = \{ Cognitive Neurodynamics },
   year = \{ 2012 },
   volume = \{ 6 },
   number = \{ 2 },
   pages = \{ 115-154 },
   month = \{ 0 },
   abstract = \{ Brain fingerprinting (BF) detects concealed information stored in the brain by measuring brainwaves. A specific EEG event-related potential, a P300-MERMER, is elicited by stimuli that are significant in the present context. BF detects P300-MERMER responses to words/pictures relevant to a crime scene, terrorist training, bomb-making knowledge, etc. BF detects information by measuring cognitive information processing. BF does not detect lies, stress, or emotion. BF computes a determination of ?information present? or ?information absent? and a statistical confidence for each individual determination. Laboratory and field tests at the FBI, CIA, US Navy and elsewhere have resulted in 0% errors: no false positives and no false negatives. 100% of determinations made were correct. 3% of results have been ?indeterminate.? BF has been applied in criminal cases and ruled admissible in court. Scientific standards for BF tests are discussed. Meeting the BF scientific standards is necessary for accuracy and validity. Alternative techniques that failed to meet the BF scientific standards produced low accuracy and susceptibility to countermeasures. BF is highly resistant to countermeasures. No one has beaten a BF test with countermeasures, despite a $100,000 reward for doing so. Principles of applying BF in the laboratory and the field are discussed. },
   keywords = \{ Biomedizin & Life Sciences },
   url = \{ http://dx.doi.org/10.1007/s11571-012-9192-2 },
   publisher = \{ Springer Netherlands },
   edition = \{ 1871-4080 },
   booktitle = \{ Cognitive Neurodynamics }
}

@Article{Fenton2012a,
   author = \{ Fenton, Andrew },
   title = \{ Neuroscience and the Problem of Other Animal Minds },
   journal = \{ Monist },
   year = \{ 2012 },
   volume = \{ 95 },
   number = \{ 3 },
   pages = \{ 463-485 },
   month = \{ 0 },
   abstract = \{ A recent argument in the neuroethics literature has suggested that brain-mental-state identities (one popular expression of what is commonly known as neuroreductionism) promise to settle epistemological uncertainties about nonhuman animal minds. What?s more, these brain-mental-state identities offer the further promise of dismantling the deadlock over the moral status of nonhuman animals, to positive affect in such areas as agriculture and laboratory animal science. I will argue that neuroscientific claims assuming brain-mental-state identities do not so much resolve the problem of other animal minds as mark its resolution. In the meantime, we must rely on the tools available to us, including those provided by such behavioral sciences as cognitive ethology, comparative psychology, and ethology as well as the neurosciences. Focusing on captive animal research, I will also argue that humane experimentalists do not doubt that many of their research subjects have minds (in some substantive sense of that term). In that light, to suggest that the resolution of the problem of other animal minds would change the scientific use of animals misses the point at issue. Instead, what is required is a ?sea change? in the perceived grounds for human moral obligations to nonhumans. It is difficult to see how brain-mental-state identities could be the deciding factor in this continuing issue in applied ethics. },
   booktitle = \{ Monist }
}

@Article{Fins2012a,
   author = \{ Fins, Joseph J. },
   title = \{ Deep Brain Stimulation as a Probative Biology: Scientific Inquiry and the Mosaic Device },
   journal = \{ AJOB Neuroscience },
   year = \{ 2012 },
   volume = \{ 3 },
   number = \{ 1 },
   pages = \{ 4-8 },
   month = \{ 0 },
   abstract = \{ Building upon an earlier critique of the Food and Drug Adminstration (FDA) granting of a humanitarian device exemption for deep brain stimulation in treatment-resistant obsessive compulsive disorder, this article considers how we regulate and finance DBS. It suggests that these devices are mosaic in nature: both potentially therapeutic and probative and that their dual roles need to be appreciated to maximize their therapeutic and investigational potential. },
   url = \{ http://dx.doi.org/10.1080/21507740.2011.633961 },
   publisher = \{ Taylor & Francis },
   edition = \{ 2150-7740 },
   booktitle = \{ AJOB Neuroscience }
}

@Article{Fisher2012a,
   author = \{ Fisher, Carl E. },
   title = \{ Neuroimaging and Validity in Psychiatric Diagnosis },
   journal = \{ AJOB Neuroscience },
   year = \{ 2012 },
   volume = \{ 3 },
   number = \{ 4 },
   pages = \{ 50-51 },
   month = \{ 0 },
   url = \{ http://dx.doi.org/10.1080/21507740.2012.721471 },
   publisher = \{ Taylor & Francis },
   edition = \{ 2150-7740 },
   booktitle = \{ AJOB Neuroscience }
}

@Article{Fitsch2012a,
   author = \{ Fitsch, Hannah },
   title = \{ (A)e(s)th(et)ics of Brain Imaging. Visibilities and Sayabilities in Functional Magnetic Resonance Imaging },
   journal = \{ Neuroethics },
   year = \{ 2012 },
   volume = \{ 5 },
   number = \{ 3 },
   pages = \{ 275-283 },
   month = \{ 0 },
   keywords = \{ Aesthetic, Functional imaging, Normativity, Gender },
   url = \{ http://dx.doi.org/10.1007/s12152-011-9139-z },
   publisher = \{ Springer Netherlands },
   edition = \{ 1874-5490 },
   booktitle = \{ Neuroethics }
}

@Article{Fitzpatrick2012a,
   author = \{ Fitzpatrick, Scott James },
   title = \{ The Telling Moment: Narrative as a Discursive Act },
   journal = \{ AJOB Neuroscience },
   year = \{ 2012 },
   volume = \{ 3 },
   number = \{ 4 },
   pages = \{ 80-81 },
   month = \{ 0 },
   url = \{ http://dx.doi.org/10.1080/21507740.2012.721452 },
   publisher = \{ Taylor & Francis },
   edition = \{ 2150-7740 },
   booktitle = \{ AJOB Neuroscience }
}

@Article{Forlini2012a,
   author = \{ Forlini, Cynthia and Racine, Eric },
   title = \{ Added Stakeholders, Added Value(s) to the Cognitive Enhancement Debate: Are Academic Discourse and Professional Policies Sidestepping Values of Stakeholders? },
   journal = \{ AJOB Primary Research },
   year = \{ 2012 },
   volume = \{ 3 },
   number = \{ 1 },
   pages = \{ 33-47 },
   month = \{ 0 },
   abstract = \{ Background: The debate on the nonmedical use of prescription medication for the enhancement of cognitive function (e.g., attention, memory, concentration, vigilance), accompanied by heated public discussions in the media, has spurred the interest of scholars and the public. Methods: In this article, we present qualitative data from a focus-group study with university students, parents, and health care providers. We identified ethical, social, and legal issues related to the nonmedical use of methylphenidate for cognitive enhancement (CE) and closely examined the positions taken on these issues and their supporting arguments. Results: The ethical, social, and legal issues we identified (e.g., authenticity, cheating) were similar to those identified in a previous discourse analysis of the bioethics literature but indicate the existence of moderately and highly contentious issues as well as factors and values underlying these issues. The model we generated from these findings shows how interplay between values (e.g., effort and honesty) and external factors (e.g., regulation and access) may lie at the root of contentious ethical issues in CE. Conclusions: Our discussion points to an unsuspected complexity in understanding the values of stakeholders and an unclear relationship to academic discourse and professional societies. We propose deliberative or other democratic processes as a way to recognize and incorporate the complexity of the CE debate. },
   url = \{ http://dx.doi.org/10.1080/21507716.2011.645116 },
   publisher = \{ Taylor & Francis },
   edition = \{ 2150-7716 },
   booktitle = \{ AJOB Primary Research }
}

@Article{Fourie2012a,
   author = \{ Fourie, M. and Thomas, K. and Meintjes, E. and Ellis, G. },
   title = \{ Guilt in the brain: A multifaceted construct that guides moral behaviour },
   journal = \{ International Journal of Psychology },
   year = \{ 2012 },
   volume = \{ 47 },
   pages = \{ 144-144 },
   month = \{ 0 },
   url = \{ <Go to ISI>://000307377701602 },
   misc = \{ ISI:000307377701602 },
   address = \{ Univ Cape Town, ZA-7700 Rondebosch, South Africa },
   edition = \{ 0020-7594 },
   booktitle = \{ International Journal of Psychology }
}

@Article{Franke2012a,
   author = \{ Franke, Andreas G. and Bonertz, Caroline and Christmann, Michaela and Engeser, Stefan and Lieb, Klaus },
   title = \{ Attitudes Toward Cognitive Enhancement in Users and Nonusers of Stimulants for Cognitive Enhancement: A Pilot Study },
   journal = \{ AJOB Primary Research },
   year = \{ 2012 },
   volume = \{ 3 },
   number = \{ 1 },
   pages = \{ 48-57 },
   month = \{ 0 },
   abstract = \{ Background: The goal of this pilot study was to assess attitudes toward cognitive enhancement (CE) in users and nonusers of prescription or illicit stimulants for CE. Methods: Self-rating questionnaires were used to assess general attitudes toward CE in a sample of 1,035 high school students and 512 undergraduate university students in Germany. Attitudes were also assessed in a subgroup of 49 users of prescription and/or illicit stimulants and compared to the remaining group of nonusers. Results: When asked about the conditions under which participants would consider the use of substances for CE, more than 80% of participants answered that such substances must not lead to long-term damage or addiction if they were to consider using them, while 95% (more often females than males) thought that currently available substances would lead to addiction. Only 16% would not use cognitive enhancers under any condition. A minority of participants (more males than females) stated that students with low academic performance (26%), pilots (21.6%), or physicians (18.9%) should be allowed to use cognitive enhancers; 50.4% would support the use among the cognitively impaired elderly. Compared to nonusers, users were significantly more likely to (1) believe that it was fair for others to use cognitive enhancers, (2) allow the use in students with lower academic performance, and (3) use cognitive enhancers if others did. Reported substance use was associated with higher achievement motivation and with a stronger external locus of control. Conclusions: The disposition to use cognitive enhancers among high school and university students in Germany is high, if substances are safe. However, fear of addiction and doubts about fairness lead most participants to abstain from stimulant use for CE. },
   url = \{ http://dx.doi.org/10.1080/21507716.2011.608411 },
   publisher = \{ Taylor & Francis },
   edition = \{ 2150-7716 },
   booktitle = \{ AJOB Primary Research }
}

@Article{Franke2012b,
   author = \{ Franke, Andreas G. and Lieb, Klaus and Hildt, Elisabeth },
   title = \{ What Users Think about the Differences between Caffeine and Illicit/Prescription Stimulants for Cognitive Enhancement },
   journal = \{ PLoS ONE },
   year = \{ 2012 },
   volume = \{ 7 },
   number = \{ 6 },
   pages = \{ e40047 },
   month = \{ 0 },
   abstract = \{ <p>Pharmacological cognitive enhancement (CE) is a topic of increasing public awareness. In the scientific literature on student use of CE as a study aid for academic performance enhancement, there are high prevalence rates regarding the use of caffeinated substances (coffee, caffeinated drinks, caffeine tablets) but remarkably lower prevalence rates regarding the use of illicit/prescription stimulants such as amphetamines or methylphenidate. While the literature considers the reasons and mechanisms for these different prevalence rates from a theoretical standpoint, it lacks empirical data to account for healthy students who use both, caffeine and illicit/prescription stimulants, exclusively for the purpose of CE. Therefore, we extensively interviewed a sample of 18 healthy university students reporting non-medical use of caffeine as well as illicit/prescription stimulants for the purpose of CE in a face-to-face setting about their opinions regarding differences in general and morally-relevant differences between caffeine and stimulant use for CE. 44% of all participants answered that there is a general difference between the use of caffeine and illicit/prescription stimulants for CE, 28% did not differentiate, 28% could not decide. Furthermore, 39% stated that there is a moral difference, 56% answered that there is no moral difference and one participant was not able to comment on moral aspects. Participants came to their judgements by applying three dimensions: medical, ethical and legal. Weighing the medical, ethical and legal aspects corresponded to the students' individual preferences of substances used for CE. However, their views only partly depicted evidence-based medical aspects and the ethical issues involved. This result shows the need for well-directed and differentiated information to prevent the potentially harmful use of illicit or prescription stimulants for CE.</p> },
   url = \{ http://dx.doi.org/10.1371%2Fjournal.pone.0040047 },
   publisher = \{ Public Library of Science },
   booktitle = \{ PLoS ONE }
}

@Article{Franke2012c,
   author = \{ Franke, A. G. and Schwarze, C. E. and Christmann, M. and Bonertz, C. and Hildt, E. and Lieb, K. },
   title = \{ Charakteristika von Studierenden, die pharmakologisches Neuroenhancement mit Stimulanzien betreiben: Eine Pilotstudie. },
   journal = \{ Psychiatr Prax },
   year = \{ 2012 },
   volume = \{ 39 },
   number = \{ 4 },
   pages = \{ 174-180 },
   month = \{ 0 },
   abstract = \{ OBJECTIVE: Little is known regarding characteristics of subjects using substances exclusively for the purpose of pharmacological neuroenhancement (PN). Aim of this pilot study was to characterize students in Germany who use methylphenidate (MPH) and/or amphetamines (AMPH) for PN. METHODS: Semi-structured interviews among 20 students who reported the use of MPH/AMPH for PN and 20 matched controls. RESULTS: Subjects using stimulants for PN had significant better knowledge about further illicit substances for PN than controls. Users of AMPH more frequently used further illicit substances for PN than MPH users. Regarding prescription substances for PN no difference was found between MPH and AMPH users. AMPH users predominantly used AMPH intranasally for PN purposes. Stimulant users for PN used illicit substances (not for PN) more frequently with significantly higher rates of diagnoses of substance misuse of alcohol and THC (no difference between AMPH and MPH users). CONCLUSIONS: Larger epidemiological studies are needed to elucidate the risk of misuse and addiction in subjects using stimulants for PN. },
   keywords = \{ Adolescent, Adult, Alcoholism/epidemiology/psychology, Amphetamines, Case-Control Studies, Central Nervous System Stimulants, Cognition/ drug effects, Comorbidity, Drug Utilization/statistics & numerical data, Female, Germany, Humans, Interview, Psychological, Male, Marijuana Abuse/epidemiology/psychology, Methylphenidate, Nootropic Agents, Pilot Projects, Street Drugs, Students/ psychology/ statistics & numerical data, Substance-Related Disorders/ epidemiology/ psychology, Young Adult },
   url = \{ https://www.thieme-connect.de/ejournals/abstract/10.1055/s-0031-1298900 },
   address = \{ Klinik fur Psychiatrie und Psychotherapie, Universitatsmedizin Mainz, Untere Zahlbacher Strasse 8, Mainz. afranke@uni-mainz.de },
   booktitle = \{ Psychiatr Prax }
}

@Article{Frankish2012a,
   author = \{ Frankish, Keith },
   title = \{ Delusions, Levels of Belief, and Non-doxastic Acceptances },
   journal = \{ Neuroethics },
   year = \{ 2012 },
   volume = \{ 5 },
   number = \{ 1 },
   pages = \{ 23-27 },
   month = \{ 0 },
   abstract = \{ In Delusions and Other Irrational Beliefs , Lisa Bortolotti argues that the irrationality of delusions is no barrier to their being classified as beliefs. This comment asks how Bortolotti?s position may be affected if we accept that there are two distinct types of belief, belonging to different levels of mentality and subject to different ascriptive constraints. It addresses some worries Bortolotti has expressed about the proposed two-level framework and outlines some questions that arise for her if the framework is adopted. It also suggests that, rather than being beliefs that fail to meet the relevant standards of rationality, delusions may be non-doxastic acceptances that were never meant to meet them. },
   url = \{ http://dx.doi.org/10.1007/s12152-011-9123-7 },
   publisher = \{ Springer Netherlands },
   edition = \{ 1874-5490 },
   booktitle = \{ Neuroethics }
}

@Article{Frost2012a,
   author = \{ Frost, ChristopherJ and Lumia, AugustusR },
   title = \{ The Ethics of Neuroscience and the Neuroscience of Ethics: A Phenomenological?Existential Approach },
   journal = \{ Science and Engineering Ethics },
   year = \{ 2012 },
   volume = \{ 18 },
   number = \{ 3 },
   pages = \{ 457-474 },
   month = \{ 0 },
   keywords = \{ Neuroethics, Neuroimaging, fMRI, Critical neuroscience, Neurohumanities, Neuroskepticism, Existential-phenomenological approach to consciousness, Neural correlates of consciousness, Humanities and neuroscience, Humanities and technology, Perspectivism, Neuroscience and volition, Process approaches to consciousness, Neuroscience and human agency, Neuroscience and the ?two cultures?, Social neuroscience, Philosophy of mind, Internalism, Authenticity },
   url = \{ http://dx.doi.org/10.1007/s11948-012-9388-1 },
   publisher = \{ Springer Netherlands },
   edition = \{ 1353-3452 },
   booktitle = \{ Science and Engineering Ethics }
}

@Article{Gallagher2012a,
   author = \{ Gallagher, Shaun },
   title = \{ In Defense of Phenomenological Approaches to Social Cognition: Interacting with the Critics },
   journal = \{ Review of Philosophy and Psychology },
   year = \{ 2012 },
   volume = \{ 3 },
   number = \{ 2 },
   pages = \{ 187-212 },
   month = \{ 0 },
   abstract = \{ I clarify recently developed phenomenological approaches to social cognition. These are approaches that, drawing on developmental science, social neuroscience, and dynamic systems theory, emphasize the involvement of embodied and enactive processes together with communicative and narrative practices in contexts of intersubjective understanding. I review some of the evidence that supports these approaches. I consider a variety of criticisms leveled against them, and defend the role of phenomenology in the explanation of social cognition. Finally, I show how these phenomenological approaches can solve the ?starting problem? of social cognition. },
   keywords = \{ Geistes- und Sozialwissenschaften, Recht },
   url = \{ http://dx.doi.org/10.1007/s13164-011-0080-1 },
   publisher = \{ Springer Netherlands },
   edition = \{ 1878-5158 },
   booktitle = \{ Review of Philosophy and Psychology }
}

@Article{Gerber2012a,
   author = \{ Gerber, Bertram },
   title = \{ Is there a neurobiology of the free will? },
   journal = \{ EMBO Rep },
   year = \{ 2012 },
   volume = \{ 13 },
   number = \{ 1 },
   pages = \{ 17-19 },
   month = \{ 0 },
   url = \{ http://dx.doi.org/10.1038/embor.2011.229 },
   publisher = \{ European Molecular Biology Organization },
   edition = \{ 1469-221X },
   booktitle = \{ EMBO Rep }
}

@Article{Gert2012a,
   author = \{ Gert, Bernard },
   title = \{ Neuroscience and Morality },
   journal = \{ Hastings Center Report },
   year = \{ 2012 },
   volume = \{ 42 },
   number = \{ 3 },
   pages = \{ 22-28 },
   month = \{ 0 },
   abstract = \{ In 2009 I participated in a symposium, ?Toward a Common Morality,? held at the United Nations Building in New York, that reflected the growing interest among scientists and philosophers in showing that science?particularly neuroscience?provides a foundation, not only for understanding morality, but also for improving it. In this essay I shall examine three books that are part of this trend: Experiments in Ethics, by Kwame Anthony Appiah; The Moral Landscape: How Science Can Determine Human Values, by Sam Harris; and Braintrust: What Neuroscience Tells Us about Morality, by Patricia S. Churchland. These three books put forward quite different perspectives about the relationship between science and morality, which suggests that neuroscience has nothing to add to our understanding of morality as a code of conduct that everyone should follow. However, neuroscience may help explain why some people behave as they do in situations that call for moral decisions or judgments. },
   url = \{ http://dx.doi.org/10.1002/hast.36 },
   edition = \{ 1552-146X },
   booktitle = \{ Hastings Center Report }
}

@Article{Gilbert2012a,
   author = \{ Gilbert, Frederic and Harris, Alexander R. and Kapsa, Robert M. I. },
   title = \{ Efficacy Testing as a Primary Purpose of Phase 1 Clinical Trials: Is it Applicable to First-in-Human Bionics and Optogenetics Trials? },
   journal = \{ AJOB Neuroscience },
   year = \{ 2012 },
   volume = \{ 3 },
   number = \{ 2 },
   pages = \{ 20-22 },
   month = \{ 0 },
   url = \{ http://dx.doi.org/10.1080/21507740.2012.666323 },
   publisher = \{ Taylor & Francis },
   edition = \{ 2150-7740 },
   booktitle = \{ AJOB Neuroscience }
}

@Article{Giordano2012a,
   author = \{ Giordano, James },
   title = \{ Unpacking Neuroscience and Neurotechnology - Instructions not Included: Neuroethics Required },
   journal = \{ Neuroethics },
   year = \{ 2012 },
   pages = \{ 1-4 },
   month = \{ 0 },
   keywords = \{ Neuroethics, Neurotechnology, Morality, Policy },
   url = \{ http://dx.doi.org/10.1007/s12152-011-9150-4 },
   publisher = \{ Springer Netherlands },
   edition = \{ 1874-5490 },
   booktitle = \{ Neuroethics }
}

@Article{Giordano2012b,
   author = \{ Giordano, James },
   title = \{ Neuroimaging in Psychiatry: Approaching the Puzzle as a Piece of the Bigger Picture(s) },
   journal = \{ AJOB Neuroscience },
   year = \{ 2012 },
   volume = \{ 3 },
   number = \{ 4 },
   pages = \{ 54-56 },
   month = \{ 0 },
   url = \{ http://dx.doi.org/10.1080/21507740.2012.721469 },
   publisher = \{ Taylor & Francis },
   edition = \{ 2150-7740 },
   booktitle = \{ AJOB Neuroscience }
}

@Article{Glannon2012a,
   author = \{ Glannon, Walter },
   title = \{ Neuropsychological Aspects of Enhancing the Will },
   journal = \{ Monist },
   year = \{ 2012 },
   volume = \{ 95 },
   number = \{ 3 },
   pages = \{ 378-398 },
   month = \{ 0 },
   url = \{ http://secure.pdcnet.org/monist/content/monist_2012_0095_0003_0378_0398 },
   booktitle = \{ Monist }
}

@Article{Glannon2012b,
   author = \{ Glannon, Walter },
   title = \{ Review of Sean A. Spence, The Actor's Brain: Exploring the Cognitive Neuroscience of Free Will },
   journal = \{ AJOB Neuroscience },
   year = \{ 2012 },
   volume = \{ 3 },
   number = \{ 4 },
   pages = \{ 93-95 },
   month = \{ 0 },
   url = \{ http://dx.doi.org/10.1080/21507740.2012.713073 },
   publisher = \{ Taylor & Francis },
   edition = \{ 2150-7740 },
   booktitle = \{ AJOB Neuroscience }
}

@Article{Goldberg2012a,
   author = \{ Goldberg, Daniel S. },
   title = \{ Justice, Population Health, and Deep Brain Stimulation: The Interplay of Inequities and Novel Health Technologies },
   journal = \{ AJOB Neuroscience },
   year = \{ 2012 },
   volume = \{ 3 },
   number = \{ 1 },
   pages = \{ 16-20 },
   month = \{ 0 },
   abstract = \{ This article adopts a population-level bioethics approach to analyzing the ethical implications of novel deep-brain stimulation (DBS) technologies. I claim that a microlevel focus on costs and benefits is necessary but insufficient to address the concerns of social justice and health equity that attend the potential utilization of DBS technologies. A macrosocial, population-based analysis notes two ethically significant trends regarding novel health technologies: (1) that they are the prime mover of hyperinflationary health cost trajectories, and (2) that even where they improve overall population health such technologies may expand health inequalities. Such an expansion could exacerbate what Powers and Faden have identified as ?densely-woven patterns of disadvantage,? and therein could contravene mandates of social justice. Such concerns of justice and equity are sharpened by the fact that those populations that bear the highest risk of suffering the injuries and illnesses for which DBS technologies might be warranted are among the most disadvantaged groups in American society. Accordingly, ethical analysis of DBS technologies must include an assessment of the evidence suggesting that in their capacity to improve health and compress health inequalities, whole-population approaches that address the upstream factors that shape distributions of neuropsychiatric injuries and illness may be preferable to acute health interventions. However, the article warns against the false-choice fallacy, and notes that whole-population policies and acute care interventions can be simultaneously endorsed. The article concludes by suggesting that the ethical issue of relative priority between these approaches is best framed via a population-level analysis. },
   url = \{ http://dx.doi.org/10.1080/21507740.2011.635626 },
   publisher = \{ Taylor & Francis },
   edition = \{ 2150-7740 },
   booktitle = \{ AJOB Neuroscience }
}

@Article{Gordijn2012a,
   author = \{ Gordijn, Bert and ten Have, Henk },
   title = \{ Ethics of autism },
   journal = \{ Medicine, Health Care and Philosophy },
   year = \{ 2012 },
   volume = \{ 15 },
   number = \{ 3 },
   pages = \{ 253-254 },
   month = \{ 0 },
   keywords = \{ Medizin },
   url = \{ http://dx.doi.org/10.1007/s11019-012-9422-8 },
   publisher = \{ Springer Netherlands },
   edition = \{ 1386-7423 },
   booktitle = \{ Medicine, Health Care and Philosophy }
}

@Article{Greely2012a,
   author = \{ Greely, HenryT },
   title = \{ What If? The Farther Shores of Neuroethics },
   journal = \{ Science and Engineering Ethics },
   year = \{ 2012 },
   volume = \{ 18 },
   number = \{ 3 },
   pages = \{ 439-446 },
   month = \{ 0 },
   keywords = \{ Neuroscience, Law, Ethics, Philosophy, Prediction, Mind reading, Responsibility, Treatment, Enhancement, Free will, Determinism, Religion },
   url = \{ http://dx.doi.org/10.1007/s11948-012-9391-6 },
   publisher = \{ Springer Netherlands },
   edition = \{ 1353-3452 },
   booktitle = \{ Science and Engineering Ethics }
}

@Article{Greenspan2012a,
   author = \{ Greenspan, RalphJ },
   title = \{ Biological Indeterminacy },
   journal = \{ Science and Engineering Ethics },
   year = \{ 2012 },
   volume = \{ 18 },
   number = \{ 3 },
   pages = \{ 447-452 },
   month = \{ 0 },
   keywords = \{ Reductionism, Chance, Degeneracy, Networks, Individuality, Genes, Neural circuits },
   url = \{ http://dx.doi.org/10.1007/s11948-012-9379-2 },
   publisher = \{ Springer Netherlands },
   edition = \{ 1353-3452 },
   booktitle = \{ Science and Engineering Ethics }
}

@Article{Gunnarsson2012a,
   author = \{ Gunnarsson, Logi },
   title = \{ Tim Henning, &lt;i&gt;Person sein und Geschichten erz�hlen: Eine Studie �ber personale Autonomie und narrative Gr�nde&lt;/i&gt },
   journal = \{ Ethical Theory and Moral Practice },
   year = \{ 2012 },
   volume = \{ 15 },
   number = \{ 4 },
   pages = \{ 581-583 },
   month = \{ 0 },
   keywords = \{ Geistes- und Sozialwissenschaften, Recht },
   url = \{ http://dx.doi.org/10.1007/s10677-012-9341-z },
   publisher = \{ Springer Netherlands },
   edition = \{ 1386-2820 },
   booktitle = \{ Ethical Theory and Moral Practice }
}

@Article{Gupta2012a,
   author = \{ Gupta, Kristina },
   title = \{ Protecting Sexual Diversity: Rethinking the Use of Neurotechnological Interventions to Alter Sexuality },
   journal = \{ AJOB Neuroscience },
   year = \{ 2012 },
   volume = \{ 3 },
   number = \{ 3 },
   pages = \{ 24-28 },
   month = \{ 0 },
   abstract = \{ In this article, I analyze the ethical and social implications of using neurotechnological interventions to alter sexual desires and behaviors. I focus on the psychopharmaceutical interventions that exist or are being developed to treat paraphilias, sex addiction, hypoactive sexual desire disorder, and ?marital discord.? I argue that these interventions may simultaneously reflect and reinforce troubling social norms about sexuality and relationality while potentially reducing sexual diversity. Thus, if we wish to use these psychopharmaceuticals, we must think carefully about how to do so without threatening sexual diversity or further marginalizing sexual minorities. },
   url = \{ http://dx.doi.org/10.1080/21507740.2012.694391 },
   publisher = \{ Taylor & Francis },
   edition = \{ 2150-7740 },
   booktitle = \{ AJOB Neuroscience }
}

@Article{Hadley2012a,
   author = \{ Hadley, John },
   title = \{ Confining ?Disenhanced? Animals },
   journal = \{ NanoEthics },
   year = \{ 2012 },
   volume = \{ 6 },
   number = \{ 1 },
   pages = \{ 41-46 },
   month = \{ 0 },
   abstract = \{ Drawing upon evolutionary theory and the work of Daniel Dennett and Nicholas Agar, I offer an argument for broadening discussion of the ethics of disenhancement beyond animal welfare concerns to a consideration of animal ?biopreferences?. Short of rendering animals completely unconscious or decerebrate, it is reasonable to suggest that disenhanced animals will continue to have some preferences. To the extent that these preferences can be understood as what Agar refers to as ?plausible naturalizations? for familiar moral concepts like beliefs and desires, then they can make moral claims on us and provide support for intuitive opposition to disenhancement. },
   url = \{ http://dx.doi.org/10.1007/s11569-012-0142-6 },
   publisher = \{ Springer Netherlands },
   edition = \{ 1871-4757 },
   booktitle = \{ NanoEthics }
}

@Article{Hardcastle2012a,
   author = \{ Hardcastle, Valerie Gray },
   title = \{ The Pragmatics of Science, Self, and Explanation },
   journal = \{ AJOB Neuroscience },
   year = \{ 2012 },
   volume = \{ 3 },
   number = \{ 4 },
   pages = \{ 79-80 },
   month = \{ 0 },
   url = \{ http://dx.doi.org/10.1080/21507740.2012.721470 },
   publisher = \{ Taylor & Francis },
   edition = \{ 2150-7740 },
   booktitle = \{ AJOB Neuroscience }
}

@Article{Hatzimoysis2012a,
   author = \{ Hatzimoysis, Anthony },
   title = \{ Morality and the natural grounds of sociability },
   journal = \{ Metascience },
   year = \{ 2012 },
   volume = \{ 21 },
   number = \{ 2 },
   pages = \{ 455-457 },
   month = \{ 0 },
   url = \{ http://dx.doi.org/10.1007/s11016-011-9612-7 },
   publisher = \{ Springer Netherlands },
   edition = \{ 0815-0796 },
   booktitle = \{ Metascience }
}

@Article{Hayes2012a,
   author = \{ Hayes, D. J. and Huxtable, A. G. },
   title = \{ Interpreting deactivations in neuroimaging },
   journal = \{ Front Psychol },
   year = \{ 2012 },
   volume = \{ 3 },
   pages = \{ 27 },
   month = \{ 0 },
   url = \{ http://www.ncbi.nlm.nih.gov/pubmed/22347207 },
   misc = \{ 22347207 },
   address = \{ Mind, Brain Imaging and Neuroethics Research Unit, Institute of Mental Health Research, University of Ottawa Ottawa, ON, Canada. },
   edition = \{ 1664-1078 (Electronic) },
   booktitle = \{ Front Psychol }
}

@Article{Heinrichs2012a,
   author = \{ Heinrichs, Jan-Hendrik },
   title = \{ The Sensitivity of Neuroimaging Data },
   journal = \{ Neuroethics },
   year = \{ 2012 },
   volume = \{ 5 },
   number = \{ 2 },
   pages = \{ 185-195 },
   month = \{ 0 },
   abstract = \{ When new methods of generating information about individuals leave the confined space of research application the possibility of morally dubious application arises. The current propagation of neuroscientific diagnostics leads to new possibilities of misuse and accordingly new needs for the protection of individual privacy emerge. While most current privacy discussion focuses on sensationalist applications which aim/claim to gather information about psychological traits or even the content of thoughts, the more sober but much more realistic endeavour to gather health data from research or medical imaging studies is widely neglected. I will try to answer the question if and in how far data from neuroscientific imaging technologies require special protection. Two developments form the background of the ethical discussion: the increased diagnostic power of neuroimaging techniques and the wider distribution of this technology beyond specialized medical offices and clinics. The first development is likely to broaden the scope of data, which are considered relevant for health care and related decisions. The latter is likely to widen the scope of persons who might have access to diagnostic results without at the time taking the role of a doctor towards the person diagnosed. I will argue that neuroimaging data are currently primarily medical data and that the associated standards of consent and confidentiality are worth protecting. Even nonmedical applications of neuroimaging technology inherit too much of the diagnostic power for which they were originally invented, for it to be advisable to drop the accompanying consent and confidentiality requirements. },
   keywords = \{ Geistes- und Sozialwissenschaften, Recht },
   url = \{ http://dx.doi.org/10.1007/s12152-011-9141-5 },
   publisher = \{ Springer Netherlands },
   edition = \{ 1874-5490 },
   booktitle = \{ Neuroethics }
}

@Article{Heinrichs2012b,
   author = \{ Heinrichs, J. H. and Langenberg, U. and Klitzsch, W. and Barnikol, U. B. },
   title = \{ Neuropsychiatric grace period - between symptom and diagnosis },
   journal = \{ Nervenheilkunde },
   year = \{ 2012 },
   volume = \{ 31 },
   number = \{ 4 },
   pages = \{ 237-245 },
   month = \{ 0 },
   abstract = \{ New diagnostic possibilities for early diagnose ensure not only its positive benefit-risk balance for patients in terms of the early beginning of a targeted therapy, that may allow a reduction of the disease progress, they also ensure advantages for health and nursing funds since the high costs devouring the collecting of the late stages of Alzheimer's disease patients may be delayed. But also possible accompanying damages for the lifestyle of the aging person are to be noticed. These damages can be prevented by the direct conclusion. of the patient is considered by diagnosis on therapy possibilities in early patient-physician conversations, diagnostic options are used exclusively for the differential-diagnostic clarification, diagnosis position and regulation of the severity degree of the illness, so that appropriate parameters relevant for therapy or relevant for prevention are won not to load too much pressure onto the patient and the "social distance" compared with the growing patient's group with neurodegenerative illnesses by imbedding in broader social contexts is relieved. Therefore is also recognizable for the patient, that he does not needs to fill his retirement years with the precaution for all eventualities of his possible subsequent disease because of the existing social patient-centered care. },
   keywords = \{ alzheimer's disease, patient-doctor-relation, neuroethics, prevention },
   url = \{ <Go to ISI>://000303272400007 },
   misc = \{ ISI:000303272400007 },
   address = \{ Barnikol, UB
Forschungszentrum Julich, INM, Neurobettenstn, Leo Brandt Str 2, D-52425 Julich, Germany
Forschungszentrum Julich, INM, Neurobettenstn, Leo Brandt Str 2, D-52425 Julich, Germany
Forschungszentrum Julich, INM, Neurobettenstn, D-52425 Julich },
   edition = \{ 0722-1541 },
   booktitle = \{ Nervenheilkunde }
}

@Article{Heinzelmann2012a,
   author = \{ Heinzelmann, N. and Ugazio, G. and Tobler, P. N. },
   title = \{ Practical implications of empirically studying moral decision-making },
   journal = \{ Front Neurosci },
   year = \{ 2012 },
   volume = \{ 6 },
   pages = \{ 94 },
   month = \{ 0 },
   abstract = \{ This paper considers the practical question of why people do not behave in the way they ought to behave. This question is a practical one, reaching both into the normative and descriptive domains of morality. That is, it concerns moral norms as well as empirical facts. We argue that two main problems usually keep us form acting and judging in a morally decent way: firstly, we make mistakes in moral reasoning. Secondly, even when we know how to act and judge, we still fail to meet the requirements due to personal weaknesses. This discussion naturally leads us to another question: can we narrow the gap between what people are morally required to do and what they actually do? We discuss findings from neuroscience, economics, and psychology, considering how we might bring our moral behavior better in line with moral theory. Potentially fruitful means include nudging, training, pharmacological enhancement, and brain stimulation. We conclude by raising the question of whether such methods could and should be implemented. },
   url = \{ http://www.ncbi.nlm.nih.gov/pubmed/22783157 },
   misc = \{ 22783157 },
   address = \{ Faculty of Philosophy, University of Oxford Oxford, UK. },
   edition = \{ 1662-453X (Electronic), 1662-453X (Linking) },
   booktitle = \{ Front Neurosci }
}

@Article{Hess2012a,
   author = \{ Hess, Pascale },
   title = \{ Intracranial Stem Cell-Based Transplantation: Reconsidering the Ethics of Phase 1 Clinical Trials in Light of Irreversible Interventions in the Brain },
   journal = \{ AJOB Neuroscience },
   year = \{ 2012 },
   volume = \{ 3 },
   number = \{ 2 },
   pages = \{ 3-13 },
   month = \{ 0 },
   abstract = \{ Stem-cell-based transplantation is the subject of early clinical investigations as a possible therapy for degenerative diseases of the brain. Given the novelty of the strategy, the potential for direct benefit to research subjects is at best very uncertain. Yet conducting these trials for the sole or main purpose of generating safety data is ethically disputable because the risks and burdens of intracranial cell transplantation are such that they cannot be offset solely by the value of the generalizable knowledge expected to be gained. The typical rationale for delaying the initial assessment of efficacy to the second phase of clinical trials, that is, the need to first define a safe dose range, is not relevant to cell-based brain transplantation trials because stem cells are proliferative cells and transplants are irreversible. Given the intervention's high risks and burdens, and the probable involvement of subject populations unable to consent in a large proportion of future trials, there may be an ethical duty to make the assessment of clinically relevant efficacy a primary objective of phase 1 trials. This would entail maximizing the value of preclinical efficacy studies, incorporating primary efficacy endpoints in the protocols, and selecting subject populations with an open therapeutic window. In addition, initial safety and efficacy data for a specific product should be first collected in consenting adults whenever possible. If such conditions were met, aspirational therapeutic goals would attenuate the ethically contentious nature of these trials, even in the absence of a clear therapeutic warrant. },
   url = \{ http://dx.doi.org/10.1080/21507740.2012.663057 },
   publisher = \{ Taylor & Francis },
   edition = \{ 2150-7740 },
   booktitle = \{ AJOB Neuroscience }
}

@Article{Hodics2012a,
   author = \{ Hodics, T. },
   title = \{ NEurocritical care },
   journal = \{ Archives of Neurology },
   year = \{ 2012 },
   volume = \{ 69 },
   number = \{ 11 },
   pages = \{ 1522-1522 },
   month = \{ 0 },
   abstract = \{ Although evidence of neurological critical care procedures, such as successful trephinations, has been documented since ancient times, the rapid development of neurocritical care as a separate entity is a relatively recent addition to the armamentarium of medicine, originating in the early 1960s. The recent explosion of new knowledge and technology in this field often makes the trainees of neurology, neurosurgery, or even critical care uncomfortable with taking care of these complex and demanding patients. Drs Wijdiks and Rabinstein, 2 masters of the emerging science of critical care neurology, have produced a superb and enjoyably distilled short and practical guide to the field that offers valuable information to even the most experienced clinicians. },
   url = \{ http://dx.doi.org/10.1001/archneurol.2012.2316 },
   edition = \{ 0003-9942 },
   booktitle = \{ Archives of Neurology }
}

@Article{Hohwy2012a,
   author = \{ Hohwy, Jakob and Rajan, Vivek },
   title = \{ Delusions as Forensically Disturbing Perceptual Inferences },
   journal = \{ Neuroethics },
   year = \{ 2012 },
   volume = \{ 5 },
   number = \{ 1 },
   pages = \{ 5-11 },
   month = \{ 0 },
   abstract = \{ Bortolotti?s Delusions and Other Irrational Beliefs defends the view that delusions are beliefs on a continuum with other beliefs. A different view is that delusions are more like illusions, that is, they arise from faulty perception. This view, which is not targeted by the book, makes it easier to explain why delusions are so alien and disabling but needs to appeal to forensic aspects of functioning. },
   url = \{ http://dx.doi.org/10.1007/s12152-011-9124-6 },
   publisher = \{ Springer Netherlands },
   edition = \{ 1874-5490 },
   booktitle = \{ Neuroethics }
}

@Article{Horstkötter2012a,
   author = \{ Horstk�tter, Dorothee and Berghmans, Ron and de Wert, Guido },
   title = \{ Moral Enhancement for Antisocial Behavior? An Uneasy Relationship },
   journal = \{ AJOB Neuroscience },
   year = \{ 2012 },
   volume = \{ 3 },
   number = \{ 4 },
   pages = \{ 26-28 },
   month = \{ 0 },
   url = \{ http://dx.doi.org/10.1080/21507740.2012.721451 },
   publisher = \{ Taylor & Francis },
   edition = \{ 2150-7740 },
   booktitle = \{ AJOB Neuroscience }
}

@Article{Howard-Jones2012a,
   author = \{ Howard-Jones, Paul and Fenton, Kate },
   title = \{ The Need for Interdisciplinary Dialogue in Developing Ethical Approaches to Neuroeducational Research },
   journal = \{ Neuroethics },
   year = \{ 2012 },
   volume = \{ 5 },
   number = \{ 2 },
   pages = \{ 119-134 },
   month = \{ 0 },
   abstract = \{ This paper argues that many ethical issues in neuroeducational research cannot be appropriately addressed using the principles and guidance available in one of these areas alone, or by applying these in simple combination. Instead, interdisciplinary and public dialogue will be required to develop appropriate normative principles. In developing this argument, it examines neuroscientific and educational perspectives within three broad categories of ethical issue arising at the interface of cognitive neuroscience and education: issues regarding the carrying out of interdisciplinary research, the scrutiny and communication of findings and concepts, and the application of research and associated issues of policy likely to arise in the future. To help highlight the need for interdisciplinary and public discussion, we also report the opinions of a group of educators (comprising trainee teachers, teachers and head teachers) on the neuroeducational ethics of cognitive enhancing drugs, infant screening, genetic profiling and animal research. },
   keywords = \{ Geistes- und Sozialwissenschaften, Recht },
   url = \{ http://dx.doi.org/10.1007/s12152-011-9101-0 },
   publisher = \{ Springer Netherlands },
   edition = \{ 1874-5490 },
   booktitle = \{ Neuroethics }
}

@Article{Illes2012a,
   author = \{ Illes, Judy },
   title = \{ Deep Brain Stimulation: Paradoxes and a Plea },
   journal = \{ AJOB Neuroscience },
   year = \{ 2012 },
   volume = \{ 3 },
   number = \{ 1 },
   pages = \{ 65-70 },
   month = \{ 0 },
   abstract = \{ Deep brain stimulation (DBS) represents a promising new frontier in medicine and neuroscience for managing disorders of mental health that represent an enormous burden of disease on our societies. The caution and significant restraint of leaders in the evolution of DBS today stand in sharp and refreshing contrast to previous episodes in history. In embracing the anticipatory and pragmatic problem-solving approach of neuroethics to clinical neuroscience, four significant paradoxes for DBS today come to the fore: caution and innovation, capacity and allocation of resources, notions of wellness and disease, and the high-stakes/high-benefit imperative of communicating about science. Tackling these paradoxes is the focus of this article. },
   url = \{ http://dx.doi.org/10.1080/21507740.2011.635629 },
   publisher = \{ Taylor & Francis },
   edition = \{ 2150-7740 },
   booktitle = \{ AJOB Neuroscience }
}

@Article{Intriago2012a,
   author = \{ Intriago, Alicia R. },
   title = \{ Neuroimaging and Causal Responsibility },
   journal = \{ AJOB Neuroscience },
   year = \{ 2012 },
   volume = \{ 3 },
   number = \{ 4 },
   pages = \{ 60-62 },
   month = \{ 0 },
   url = \{ http://dx.doi.org/10.1080/21507740.2012.721463 },
   publisher = \{ Taylor & Francis },
   edition = \{ 2150-7740 },
   booktitle = \{ AJOB Neuroscience }
}

@Article{Jaarsma2012a,
   author = \{ Jaarsma, Pier and Gelhaus, Petra and Welin, Stellan },
   title = \{ Living the categorical imperative: autistic perspectives on lying and truth telling?between Kant and care ethics },
   journal = \{ Medicine, Health Care and Philosophy },
   year = \{ 2012 },
   volume = \{ 15 },
   number = \{ 3 },
   pages = \{ 271-277 },
   month = \{ 0 },
   abstract = \{ Lying is a common phenomenon amongst human beings. It seems to play a role in making social interactions run more smoothly. Too much honesty can be regarded as impolite or downright rude. Remarkably, lying is not a common phenomenon amongst normally intelligent human beings who are on the autism spectrum. They appear to be ?attractively morally innocent? and seem to have an above average moral conscientious objection against deception. In this paper, the behavior of persons with autism with regard to deception and truthfulness will be discussed in the light of two different ethical theories, illustrated by fragments from autobiographies of persons with autism. A systemizing ?Kantian? and an empathizing ?ethics of care? perspective reveal insights on high-functioning autism, truthfulness and moral behavior. Both perspectives are problematic from the point of view of a moral agent with autism. High-functioning persons with autism are, generally speaking, strong systemizes and weak empathizers. Particularly, they lack ?cognitive empathy? which would allow them to understand the position of the other person. Instead, some tend to invent a set of rules that makes their behavior compatible with the expectations of others. From a Kantian point of view, the autistic tendency to always tell the truth appears praiseworthy and should not be changed, though it creates problems in the social life of persons with autism. From a care ethics perspective, on the other hand, a way should be found to allow the high-functioning persons with autism to respect the feelings and needs of other persons as sometimes overruling the duty of truthfulness. We suggest this may even entail ?morally educating? children and adolescents with autism to become socially skilled empathic ?liars?. },
   keywords = \{ Medizin },
   url = \{ http://dx.doi.org/10.1007/s11019-011-9363-7 },
   publisher = \{ Springer Netherlands },
   edition = \{ 1386-7423 },
   booktitle = \{ Medicine, Health Care and Philosophy }
}

@Article{Johnson2012a,
   author = \{ Johnson, Thomas },
   title = \{ Review of Julian Savulescu, Ruud ter Meulen and Guy Kahane eds., Enhancing Human Capacities },
   journal = \{ Neuroethics },
   year = \{ 2012 },
   volume = \{ 5 },
   number = \{ 3 },
   pages = \{ 321-324 },
   month = \{ 0 },
   url = \{ http://dx.doi.org/10.1007/s12152-011-9148-y },
   publisher = \{ Springer Netherlands },
   edition = \{ 1874-5490 },
   booktitle = \{ Neuroethics }
}

@Article{Jordan-Young2012a,
   author = \{ Jordan-Young, Rebecca and Rumiati, RaffaellaI },
   title = \{ Hardwired for Sexism? Approaches to Sex/Gender in Neuroscience },
   journal = \{ Neuroethics },
   year = \{ 2012 },
   volume = \{ 5 },
   number = \{ 3 },
   pages = \{ 305-315 },
   month = \{ 0 },
   keywords = \{ Hardwiring, Brain organization theory, Plasticity, Biosocial, Intersectionality },
   url = \{ http://dx.doi.org/10.1007/s12152-011-9134-4 },
   publisher = \{ Springer Netherlands },
   edition = \{ 1874-5490 },
   booktitle = \{ Neuroethics }
}

@Article{Kabasenche2012a,
   author = \{ Kabasenche, William Paul },
   title = \{ Moral Enhancement Worth Having: Thinking Holistically },
   journal = \{ AJOB Neuroscience },
   year = \{ 2012 },
   volume = \{ 3 },
   number = \{ 4 },
   pages = \{ 18-20 },
   month = \{ 0 },
   url = \{ http://dx.doi.org/10.1080/21507740.2012.721464 },
   publisher = \{ Taylor & Francis },
   edition = \{ 2150-7740 },
   booktitle = \{ AJOB Neuroscience }
}

@Article{Kalis2012a,
   author = \{ Kalis, Annemarie },
   title = \{ Narrative Truth and Cases of Delusion },
   journal = \{ AJOB Neuroscience },
   year = \{ 2012 },
   volume = \{ 3 },
   number = \{ 4 },
   pages = \{ 87-89 },
   month = \{ 0 },
   url = \{ http://dx.doi.org/10.1080/21507740.2012.721457 },
   publisher = \{ Taylor & Francis },
   edition = \{ 2150-7740 },
   booktitle = \{ AJOB Neuroscience }
}

@Article{Kaufman2012a,
   author = \{ Kaufman, Whitley },
   title = \{ Can Science Determine Moral Values? A Reply to Sam Harris },
   journal = \{ Neuroethics },
   year = \{ 2012 },
   volume = \{ 5 },
   number = \{ 1 },
   pages = \{ 55-65 },
   month = \{ 0 },
   abstract = \{ Sam Harris? new book ?The Moral Landscape? is the latest in a series of attempts to provide a new ?science of morality.? This essay argues that such a project is unlikely to succeed, using Harris? text as an example of the major philosophical problems that would be faced by any such theory. In particular, I argue that those trying to construct a scientific ethics need pay far more attention to the tradition of moral philosophy, rather than assuming the debate is simply between a scientific ethics and a ?supernatural? ethics provided by religion. },
   url = \{ http://dx.doi.org/10.1007/s12152-010-9096-y },
   publisher = \{ Springer Netherlands },
   edition = \{ 1874-5490 },
   booktitle = \{ Neuroethics }
}

@Article{Kennerley2012a,
   author = \{ Kennerley, Steven W. },
   title = \{ Is the reward really worth it? },
   journal = \{ Nat Neurosci },
   year = \{ 2012 },
   volume = \{ 15 },
   number = \{ 5 },
   pages = \{ 647-649 },
   month = \{ 0 },
   url = \{ http://dx.doi.org/10.1038/nn.3096 },
   publisher = \{ Nature Publishing Group, a division of Macmillan Publishers Limited. All Rights Reserved. },
   edition = \{ 1097-6256 },
   booktitle = \{ Nat Neurosci }
}

@Article{King2012a,
   author = \{ King, M. and Carruthers, P. },
   title = \{ Moral Responsibility and Consciousness },
   journal = \{ Journal of Moral Philosophy },
   year = \{ 2012 },
   volume = \{ 9 },
   number = \{ 2 },
   pages = \{ 200-228 },
   month = \{ 0 },
   abstract = \{ Our goal in this paper is to raise a general question about the relationship between theories of responsibility, on the one hand, and a commitment to conscious attitudes, on the other. The evidence from cognitive science suggests that there are no conscious mental states playing the right causal roles to count as decisions, judgments, or evaluations. We propose that all theorists should determine whether their theories (or the examples that motivate them) could survive the discovery that there are no conscious states of these kinds. Since we take it that theories of moral responsibility should, in general, operate with the weakest possible empirical assumptions about the natural world, such theories should be framed in such a way as to be free of any commitment to the existence of conscious attitudes, given the very real possibility that there might turn out not to be any. },
   keywords = \{ consciousness, moral responsibility, psychology, real self views, alien hand syndrome, rhesus-monkeys, others, conspecifics, perceptions, psychology, experience, brain, self, will },
   url = \{ <Go to ISI>://000303102200004 },
   misc = \{ ISI:000303102200004 },
   address = \{ King, M
St Bonaventure Univ, St Bonaventure, NY 14778 USA
St Bonaventure Univ, St Bonaventure, NY 14778 USA
St Bonaventure Univ, St Bonaventure, NY 14778 USA
Univ Maryland, College Pk, MD 20742 USA },
   edition = \{ 1740-4681 },
   booktitle = \{ Journal of Moral Philosophy }
}

@Article{Kiran2012a,
   author = \{ Kiran, Asle },
   title = \{ Responsible Design. A Conceptual Look at Interdependent Design?Use Dynamics },
   journal = \{ Philosophy & Technology },
   year = \{ 2012 },
   volume = \{ 25 },
   number = \{ 2 },
   pages = \{ 179-198 },
   month = \{ 0 },
   abstract = \{ This article investigates the conceptual foundations of technological innovation and development projects that aim to bring ethical and social issues into the design stage. Focusing on the ethics and social impact of technological innovation and development has been somewhat of a trend lately, for instance in ELSA research and in such initiatives as the Dutch Responsible Innovation programme. I argue that in order to succeed in doing social responsible and ethical sound design, a proper understanding of the relation between technology and society is required. I propose to move away from an externalist framework, in which technology and society are depicted as being defined independently, towards an interdependent framework, where technology and society are regarded to be mutually defining. This move is necessary in order for such innovation projects not to reinforce outdated concepts about technology, which in the longer run will prove counterproductive to the actual aims of the projects themselves. },
   keywords = \{ Geistes- und Sozialwissenschaften, Recht },
   url = \{ http://dx.doi.org/10.1007/s13347-011-0052-5 },
   publisher = \{ Springer Netherlands },
   edition = \{ 2210-5433 },
   booktitle = \{ Philosophy & Technology }
}

@Article{Kondratova2012a,
   author = \{ Kondratova, Anna A. and Kondratov, Roman V. },
   title = \{ The circadian clock and pathology of the ageing brain },
   journal = \{ Nat Rev Neurosci },
   year = \{ 2012 },
   volume = \{ 13 },
   number = \{ 5 },
   pages = \{ 325-335 },
   month = \{ 0 },
   url = \{ http://dx.doi.org/10.1038/nrn3208 },
   publisher = \{ Nature Publishing Group, a division of Macmillan Publishers Limited. All Rights Reserved. },
   edition = \{ 1471-003X },
   booktitle = \{ Nat Rev Neurosci }
}

@Article{Kraus2012a,
   author = \{ Kraus, Cynthia },
   title = \{ Critical Studies of the Sexed Brain: A Critique of What and for Whom? },
[truncated: 4,502,971 more chars]
