# Supplementary material for: Neuroethics 1995–2012. A Bibliometric Analysis of the Guiding Themes of an Emerging Research Field
Source: Front Hum Neurosci. 2016 Jul 1;10:336. doi: 10.3389/fnhum.2016.00336 (PMC4929847; doi:10.3389/fnhum.2016.00336)
Supplement: Supplementary file 5 [file DataSheet1.ZIP › refs_to_exclude.txt]

Allison2008a
Astolfi2005a
Astolfi2006a
Astolfi2007a
Babiloni2003a
Babiloni2004a
Babiloni2006a
Babiloni2006b
Babiloni2007a
Babiloni2007b
Birbaumer2006a
Birbaumer2006b
Birbaumer2006c
Birbaumer2007a
Brunner2006a
Cincotti2007a
Cincotti2008a
Daly2008a
De2008b
Friedrich2009a
Furdea2009a
Guger2003a
Hinterberger2004a
Hinterberger2005a
Hinterberger2008a
Kübler2005a
Kubler2005a
Leeb2004a
Leeb2005a
Leeb2007a
Leeb2007a
Leuthardt2004a
Muller-Putz2005a
Muller-Putz2006a
Muller-Putz2007a
Nijboer2008a
Neuper2003a
Neuper2006a
Neuper2009a
Nijboer2008a
Pfurtscheller2006a
Scherer2008a
Soekadar2008a
Vaughan2003a
//titles to be deleted because they relate to the BCI project
Allison2008a
Amiri2008a
Andrews1996a
Ashwal1995a
Astolfi2006a
Babiloni2004a
Babiloni2007a
Bader2004a
Bekinschtein2009a
Bernat2009a
Bigler2012a
Birbaumer2006a
Birbaumer2007a
Blankertz2006a
Blankertz2007a
Blankertz2008a
Boly2011a
Booth2004a
Brunner2006a
Bruno2011a
Buttfield2006a
Cabibihan2009a
Carmena2003a
Castren2009a
Chen2009a
Cincotti2007a
Cincotti2008a
Cunningham2009a
Daly2008a
Daubin2011a
de1997a
Demertzi2009a
Descalzi2009a
Dobkin2006a
Dobkin2007a
Donoghue2002a
Escudero2009a
Fazel2009a
Fins2004a
Fins2006a
Fitzsimmons2009a
Friedrich2009a
Furdea2009a
Galan2008a
Giacino2002a
Giacino2003a
Gordon2009a
Grave2007a
Griesdale2009a
Grubb1996a
Guger2003a
Harris2003a
Hart2005a
Helbok2009a
Hinterberger2004a
Hinterberger2005a
Hinterberger2008a
Honeybul2009a
Howard1995a
Hunsberger2009a
Jennings2006a
Jiang2011a
Kiboi2011a
Kübler2005a
Kübler2006a
Kerschensteiner2005a
Kim2006a
Kim2009a
Kobylarz2004a
Krauledat2004a
Krauledat2008a
Kubler2005a
Kubler2006a
Kubler2009a
Kurtz2011a
Latronico2011a
Laureys2004a
Laureys2006a
Laureys2008a
Lebedev2006a
Lederer2008a
Leeb2004a
Leeb2005a
Leeb2007a
Lescot2009a
Leuthardt2004a
Li2009a
Luu2009a
Mappes2003a
Matsumura1998a
McGowan2000a
Miczek2002a
Middendorf2000a
Millan2003a
Misgeld2006a
Morrison2009a
Muller2004a
Muller-Putz2005a
Muller-Putz2006a
Muller2008a
Mussa-Ivaldi2003a
Nash2009a
Neuper2003a
Neuper2006a
Neuper2009a
Nicolelis2003a
Nicolelis2009a
Nijboer2008a
Nishio2009a
Nujaimin2009a
Owen2008a
Patrick2000a
Perrin2006a
Pfurtscheller2006a
Pineda2000a
Raine1994a
Randall2004a
Renaud2011a
Repantis2010a
Ruff2009a
Sanchez2009a
Santana2004a
Scherer2008a
Schiff2002a
Schiff2002b
Schiff2005a
Schiff2006a
Schiff2007a
Schiff2009a
Schira2011a
Schubert2009a
Schwartz2006a
Shorvon2011a
Shuman2009b
Skuse2008a
Snyman2010a
Soekadar2008a
Summerer2009a
Teitelman2001a
The1994a
Thorpe2005a
Trejo2003a
Trejo2006a
Turner2003a
Turner2004a
Vaughan2003a
Veldhuis2003a
Volkow2009a
Wahnoun2006a
Wesensten2002a
Wesensten2004a
Wesensten2005a
Wesensten2006a
Winder-Rhodes2009a
Winslade2007a
Wolpaw2002a
Wolpaw2004a
Wu2008a
Yang2011a
Young2009a
Zasler2006a
Nossin-Manor2012a
//Other non neuroethics:
Capela2009a
Hysek2012a
Seidman2006a
McCabe2005a
Farah2009a
Okun2009a
Zahodne2009a
Zahodne2009b
Zahodne2009b
Hearn2004a
Barch2005a
McCloskey2005a
Coccaro1997a
Olfson2009a
Gerhard2009a
Gartus2009a
Fournier2010a
Franke2011a
Franke2011b
Frankel2009a
Franke2012a
Franke2012b
Franke2012c
Gregory2012
Rilling2007a
Vukovich2009a
Eger2009a
Eger2003a
Robinson2009a
Dalley2007a
McKee2007a
Kirsch2005a
Esslinger2009a
Guastella2007a
Guastella2008a
Wai2002a
DeVito2009a
Cardoso2012a
Corlett2006a
Pitman2002a
Elliott1997a
Kamboj2006a
Staroverov2009a
Staroverov2009b
Doyere2007a
Guimarães2009a
